# Supplementary material for: Systematic analysis of tup1 and cyc8 mutants reveals distinct roles for TUP1 and CYC8 and offers new insight into the regulation of gene transcription by the yeast Tup1-Cyc8 complex
Source: PLoS Genet. 2023 Aug 11;19(8):e1010876. doi: 10.1371/journal.pgen.1010876 (PMC10446238; doi:10.1371/journal.pgen.1010876)
Supplement: S1 Appendix — The Excel file contains the RNA-seq data used to construct the appropriate figures. (XLSX) [file pgen.1010876.s001.xlsx]

## Sheet: READ ME
Sheet	Label
1	wt v tup1	DEG analysis of the tup1 mutant strain compared to wt
2	wt v cyc8	DEG analysis of the cyc8 mutant strain compared to wt
3	wt v tup1 cyc8	DEG analysis of the tup1 cyc8 mutant strain compared to wt
4	429 commonly upregulated genes identified in figure 3B.	Shown in fig 4B, 4D, 5B, 5D. Information includes: 1. Gene name, 2. Gene ID, 3-5. Log2 fold changes for each mutant (tup1, cyc8 and tup1 cyc8 compared to wt), 6. FLO1- and SUC2-type genes are indicated (Shown in fig 5D), 7. Distance between the promoter and the telomere (Fig 5A-D), 8. ORF length, 9. Average TPM in wt (Used in S fig 5), 10 Upstream intergenic length, 11 Downstream intergenic lengt…
5	262 genes up in cyc8 and tup1 cyc8	262 genes significantly upregaulated in both the cyc8 and tup1 cyc8 mutant strain compared to wt identified in fig 3B. Shown in figure 3C. The subset of these genes shown in figure 3D is indicated in the excel sheet.
6	29 genes up in tup1 and tup1 cyc8.	29 genes signficantly upregulated in the tup1 and tup1 cyc8 mutant strains compared to wt identified in fig 3B and shown in fig 3E. The subset of these genes shown in fig 3F is indicated in the excel sheet.
7	131 genes up in tup1 cyc8	131 genes signficantly upregulated solely in the tup1 cyc8 double mutant compared to wt idenified in fig 3B. Shown in fig 3G and 3H
8	114 genes upregulated in cyc8	114 genes significantly upregulated solely in the cyc8 mutant strain compared to wt identified in fig 3B. Shown in figure 3I. The subset of these genes shown in fig 3J is indicated in the excel sheet

## Sheet: wt v Tup1
ID	log2FoldChange	pvalue	padj	Tup1-5	Tup1-4	Tup1-1-5-12	wt1-4-12	wt4-4-12	wt4
PAU20	8.43365	9.79e-22	2.56e-20	1792.02	1833.4	2014.56	10.6317	5.73148	0
PAU24	8.38127	3.57e-226	2.34e-223	18501.6	18228.3	19951.5	71.5221	73.5541	25.1854
PAU13	8.13727	5.68e-35	2.16e-33	7298.74	5506.41	6591.68	26.0959	37.2546	5.59676
HSP12	7.66696	3.78e-22	1e-20	12339.2	13136.3	15257.4	20.2968	41.0756	138.986
PAU5	7.10384	5.15e-220	2.76e-217	3950.84	3411.99	3381.75	28.0289	35.3442	14.9247
PAU12	7.00102	1.27e-38	5.46e-37	6819.27	4598	4986.72	43.4932	68.7778	15.8575
DSF1	6.98735	1.04e-211	4.71e-209	2644.28	3241.08	3287.95	29.962	17.1945	25.1854
FLO1	6.93983	0	0	42660.9	38967.5	33711.7	326.682	363.949	249.056
YLR012C	6.68737	1.93e-14	3.61e-13	77.9139	109.797	105.883	2.89954	0	0
DIT1	6.58461	0	0	10651.4	10286.7	9101.3	104.384	103.167	105.406
RNR3	6.23194	0	0	12545.3	12667	13626.4	166.241	192.96	157.642
HSP26	6.23036	6.61e-24	1.84e-22	8110.24	7374	10639.4	57.0244	70.6883	220.139
ERR3	6.11323	5.52e-19	1.26e-17	100.689	110.833	117.029	0	0.955247	3.73117
HXT10	6.06201	1.01e-56	6.04e-55	703.623	372.895	450.467	8.69863	5.73148	8.39514
FDH1	6.03222	8.58e-47	4.19e-45	423.133	282.779	292.571	6.7656	5.73148	2.79838
TIR2	5.97189	1.72e-175	4.06e-173	5361.68	4464.38	3513.64	85.0533	72.5988	55.0348
SNO4	5.92352	4.08e-11	6.13e-10	62.3312	70.4357	40.8671	0.966515	0	1.86559
RCK1	5.90858	6.88e-105	7.82e-103	4643.67	5406.98	2404.66	73.4551	59.2253	74.6235
PHM7	5.83148	1.59e-174	3.61e-172	6344.59	6694.5	8262.59	123.714	87.8828	162.306
YFL019C	5.79833	9.39e-60	6.03e-58	463.888	418.471	336.225	7.73212	3.82099	10.2607
DAN1	5.77633	3.99e-15	7.62e-14	4594.53	4808.27	4463.81	111.149	124.182	17.7231
FLO9	5.61226	0	0	15465.3	13027.5	12728.3	288.988	306.634	247.19
MAL12	5.52697	9.85e-151	1.53e-148	2357.8	2576.08	3535.01	58.9574	72.5988	52.2364
YAR062W	5.45938	5.64e-15	1.07e-13	75.5166	66.2924	67.8023	1.93303	1.91049	0.932794
SGA1	5.42269	8.96e-205	3.78e-202	2610.72	2398.96	2213.33	62.8235	43.9414	61.5644
SHC1	5.39299	1.32e-220	7.8e-218	3643.98	3428.56	3417.05	105.35	78.3303	66.2283
YER053C-A	5.37896	2.08e-16	4.15e-15	607.729	422.614	1013.32	7.73212	11.463	29.8494
GAT4	5.35412	2.55e-85	2.28e-83	520.225	502.372	495.978	14.4977	13.3735	9.32794
DIT2	5.27305	6.25e-167	1.27e-164	2084.5	2108.93	1806.51	45.4262	67.8226	41.9757
DAK2	5.21002	2.42e-216	1.19e-213	2862.44	2570.9	3127.26	77.3212	86.9275	67.1611
COX26	5.192	6.14e-57	3.78e-55	415.941	585.238	662.233	12.5647	6.68673	26.1182
IMA2	5.19055	3.42e-233	2.52e-230	3689.52	4416.73	4199.1	111.149	129.914	96.0777
AQY1	5.169	1.34e-138	1.89e-136	1448	1406.64	1120.13	41.5601	38.2099	30.7822
MAN2	5.11501	7e-191	2.43e-188	2028.16	2231.15	2265.34	69.5891	47.7624	70.8923
YFL015C	5.10622	2.56e-08	3.02e-07	26.3709	36.2537	35.2943	0.966515	0	1.86559
IMA1	5.07346	1.28e-165	2.52e-163	2130.05	2359.6	2903.42	73.4551	64.0016	82.0858
PIR3	5.07176	1.08e-196	4.24e-194	2601.13	2973.84	3167.2	93.7519	96.48	69.9595
MAL32	5.05099	5.56e-153	9.12e-151	1698.52	1919.37	2282.99	63.79	65.9121	48.5053
SPG4	5.04438	2.61e-47	1.29e-45	218.159	324.211	334.367	5.79909	9.55247	11.1935
HSP31	5.035	8.3e-283	8.17e-280	7244.8	7283.88	8788.29	226.164	234.991	249.989
TIR4	4.98842	1.7e-68	1.24e-66	11739.8	10446.2	8167.85	431.066	365.86	159.508
HUG1	4.92851	1.91e-196	7.06e-194	2101.28	2098.57	2409.3	80.2207	75.4645	61.5644
HXT15	4.88907	1.13e-161	2.01e-159	1250.22	1379.71	1203.72	44.4597	40.1204	44.7741
CYC7	4.82771	5.27e-71	4.04e-69	946.954	955.025	1276.17	34.7945	20.0602	56.9004
YNR071C	4.79221	1.61e-143	2.43e-141	2137.24	2094.43	1921.68	83.1203	88.838	50.3709
HXT6	4.74297	2.42e-77	1.98e-75	1189.09	1081.4	1950.48	42.5267	53.4939	61.5644
ANB1	4.63537	1.03e-80	8.98e-79	6864.82	6738	8298.81	334.414	377.323	169.768
YML131W	4.60183	0	0	7947.22	8784.78	8865.38	350.845	362.039	341.402
EGO4	4.59975	9.54e-16	1.87e-14	384.775	565.557	1257.59	21.2633	32.4784	37.3117
SPS100	4.57552	1.28e-119	1.57e-117	1271.8	1735	1511.15	68.6225	71.6436	49.4381
CTT1	4.44726	9.86e-79	8.44e-77	2635.89	4324.54	4726.66	184.604	135.645	215.475
PRR2	4.39349	5.92e-173	1.3e-170	1425.23	1399.39	1472.15	60.8904	71.6436	71.8251
HXT4	4.36247	9.54e-10	1.27e-08	16545.3	15213.1	19496.4	536.416	321.918	1633.32
GAC1	4.34743	3.69e-128	4.85e-126	5613.4	5410.08	5561.64	269.658	201.557	343.268
YHR213W	4.32654	2.38e-21	6.09e-20	92.2981	95.2954	79.8767	3.86606	3.82099	5.59676
SPI1	4.30587	6.64e-158	1.12e-155	7497.72	7656.78	7637.51	294.787	441.324	416.026
HXT17	4.30096	1.85e-167	3.89e-165	2585.54	2855.75	2968.44	169.14	134.69	123.129
MPC3	4.26408	1.18e-11	1.86e-10	1011.68	1017.17	1081.12	55.0913	16.2392	90.481
YMR206W	4.24462	8.11e-115	9.77e-113	797.12	791.366	879.572	39.6271	39.1651	51.3036
GAP1	4.23693	9.79e-123	1.23e-120	2924.77	3774.52	4491.67	206.834	186.273	200.551
FMP48	4.23682	2.25e-16	4.47e-15	1808.8	2265.34	3014.88	73.4551	88.838	213.61
FLO5	4.23618	1.1e-159	1.91e-157	10637.1	10445.2	8739.06	544.148	602.761	435.615
HXT13	4.21248	1.12e-100	1.23e-98	2543.59	2780.14	3252.65	195.236	111.764	155.777
YAL064W	4.21108	2.27e-24	6.49e-23	101.887	116.012	99.3814	8.69863	2.86574	5.59676
HBN1	4.20139	4.1e-185	1.1e-182	2002.99	2078.89	2248.62	104.384	115.585	124.062
PAU11	4.17899	4.52e-10	6.2e-09	44.351	51.791	25.0776	2.89954	2.86574	0.932794
VBA5	4.17262	1.01e-163	1.92e-161	1908.29	1629.34	1901.25	105.35	94.5695	101.675
IMA5	4.17119	1.45e-111	1.71e-109	1253.82	1400.43	1748.93	77.3212	90.7485	76.4891
GPH1	4.14651	1.38e-10	1.95e-09	8128.22	12890.8	12114.3	375.974	338.158	1156.66
ALP1	4.12944	2.07e-100	2.23e-98	924.179	795.509	778.333	52.1918	36.2994	54.102
YMR244W	4.1265	1.13e-50	5.87e-49	308.06	243.418	329.723	21.2633	16.2392	13.0591
TDH1	4.12307	2.73e-51	1.44e-49	48895.2	51504	57914.3	2067.38	2201.85	4816.01
YBR201C-A	4.09654	8.94e-140	1.29e-137	3290.37	3278.37	3556.37	230.997	208.244	152.978
PUT4	4.09574	6.22e-109	7.2e-107	768.351	881.482	823.844	54.1248	51.5834	39.1773
YPS6	4.01787	4.41e-103	4.92e-101	1817.19	2247.73	1750.78	148.843	97.4352	112.868
YML083C	3.98856	2.3e-70	1.74e-68	485.464	563.486	416.102	27.0624	33.4337	31.715
SPO20	3.92123	1.37e-72	1.07e-70	493.855	511.695	466.257	32.8615	42.0309	22.387
ZPS1	3.89551	1.74e-85	1.58e-83	3271.19	3553.9	3693.83	268.691	279.887	158.575
YPL277C	3.88968	1.42e-89	1.4e-87	1045.25	930.166	898.148	61.8569	48.7176	83.0186
OYE3	3.87776	7.02e-73	5.61e-71	781.537	1157.01	1056.04	68.6225	82.1513	53.1692
TMA10	3.86101	3.81e-07	3.97e-06	1732.09	1715.32	1900.32	99.551	30.5679	237.862
HXT7	3.8567	NA	NA	3717.09	4392.91	4408.08	90.8524	35.3442	737.84	4172.69	63.0983	66.1301	6.04723
YPL278C	3.81991	1.71e-50	8.77e-49	262.51	240.31	262.85	19.3303	14.3287	20.5215		288.012	14.4879	3.85678
THI4	3.80236	5.65e-62	3.71e-60	438.715	445.402	418.888	44.4597	26.7469	22.387
YCT1	3.77173	6.51e-152	1.04e-149	5160.3	6137.23	4760.09	413.668	396.428	365.655
HXK1	3.73554	0.000701507	0.00401853	10248.7	14986.2	17039.7	329.582	199.647	2644.47
NCA3	3.73259	1.15e-183	2.95e-181	2406.94	2208.37	2416.73	177.839	178.631	172.567
SUC2	3.67405	2.59e-190	8.5e-188	23332.2	28680.8	27864	2011.32	2125.43	2121.17
HSP33	3.63309	1.23e-10	1.76e-09	29.9669	43.5044	55.7279	3.86606	4.77624	1.86559
THI7	3.61585	6.53e-187	2.03e-184	13769.2	12077.7	13841.9	1040.94	1178.78	1017.68
PAU4	3.56666	1.77e-17	3.77e-16	75.5166	88.0446	95.6662	6.7656	13.3735	1.86559
DDR2	3.55516	4.79e-07	4.93e-06	101.887	239.274	313.934	13.5312	8.59723	33.5806
HMS1	3.5407	7.03e-95	7.41e-93	1376.08	1219.16	1037.47	108.25	93.6142	110.07
FLO11	3.52508	4.26e-54	2.35e-52	2532.8	1854.12	1419.2	183.638	189.139	131.524
XBP1	3.52397	9.52e-68	6.77e-66	1986.21	2200.08	1483.29	147.877	139.466	205.215
FLO10	3.49196	8.65e-73	6.81e-71	3168.1	2933.44	2765.03	317.983	287.529	182.828
YJL218W	3.43824	4.8e-63	3.26e-61	617.318	642.208	709.602	75.3882	41.0756	65.2956
YHR022C	3.4335	5.14e-89	4.98e-87	690.437	690.891	807.126	68.6225	70.6883	63.43
COS4	3.42374	1.51e-06	1.47e-05	21.5762	34.182	15.7896	1.93303	1.91049	2.79838
YNL194C	3.40966	4.71e-54	2.58e-52	876.232	1000.6	1516.73	100.518	110.809	108.204
RNR2	3.39263	1.43e-176	3.52e-174	62387.5	67773.6	75905.1	6333.57	6470.85	6816.86
PCK1	3.39108	9.02e-52	4.84e-50	908.596	716.787	1215.8	93.7519	74.5093	102.607
PAU15	3.37683	2.54e-06	2.41e-05	16.7815	30.0388	22.2912	2.89954	3.82099	0
YOR389W	3.35008	8.55e-77	6.91e-75	2471.67	2099.61	2128.81	259.992	234.036	163.239
ECM12	3.34915	1.11e-53	6.04e-52	304.464	326.283	376.163	30.9285	36.2994	31.715
HSP32	3.34745	1.49e-07	1.61e-06	20.3775	42.4686	33.4367	3.86606	0	5.59676
PET18	3.33597	4.39e-55	2.47e-53	348.815	394.647	474.616	40.5936	39.1651	41.0429
RGI1	3.31151	6.24e-07	6.32e-06	4586.13	5244.35	7434.1	664.962	173.855	900.146
CWP1	3.23483	3.62e-05	0.000278019	19298.7	22266	16290.2	1079.6	828.2	4237.68
LEE1	3.21987	2.94e-69	2.2e-67	725.199	748.897	617.651	79.2542	60.1806	84.8842
PAU7	3.20581	2.28e-46	1.1e-44	373.987	328.355	309.29	38.6606	44.8966	26.1182
YFL051C	3.19146	2.44e-46	1.17e-44	451.901	416.399	412.386	56.0579	55.4044	28.9166
THI5	3.18218	8.88e-10	1.19e-08	35.9603	35.2179	40.8671	3.86606	3.82099	4.66397
PDR15	3.15707	3.09e-126	3.97e-124	9518.69	11176.5	10710.9	1127.92	1079.43	1313.37
YPR015C	3.15535	1.8e-56	1.04e-54	859.451	685.712	756.971	97.618	99.3457	61.5644
PAU3	3.13793	1.12e-12	1.9e-11	58.7351	49.7193	51.0839	6.7656	7.64198	3.73117
YAL064W-B	3.12816	1.28e-37	5.34e-36	202.576	196.806	208.051	25.1294	25.7917	18.6559
GDB1	3.11613	2.68e-57	1.66e-55	3889.7	6214.91	4910.56	566.378	489.087	676.275
YCR102C	3.11407	4.45e-62	2.95e-60	454.298	439.187	450.467	59.9239	53.4939	41.9757
YAR068W	3.10096	5.12e-38	2.14e-36	362	307.638	237.772	30.9285	37.2546	37.3117
BAG7	3.1003	8e-68	5.76e-66	887.02	712.644	867.498	108.25	100.301	79.2875
THI2	3.07674	5.36e-55	2.99e-53	505.841	488.907	417.959	56.0579	44.8966	66.2283
GPP2	3.07525	4.9e-10	6.71e-09	6718.58	5958.03	6868.46	509.353	470.937	1338.56
YHR210C	3.05572	1.57e-77	1.31e-75	857.053	849.372	908.365	97.618	90.7485	125.927
FAT3	3.04961	1.08e-78	9.13e-77	3585.24	4540	3163.49	432.032	448.011	483.187
YER188W	3.03961	2.3e-49	1.15e-47	367.994	398.79	475.545	44.4597	60.1806	46.6397
HOR7	3.0103	3.5e-08	4.1e-07	15504.9	19160.6	15081.8	1356.02	1237.05	3580.99
BOP2	3.00938	3.48e-87	3.32e-85	732.391	814.154	788.55	95.685	94.5695	99.8089
TIR3	2.99535	5.88e-90	5.88e-88	3399.45	3545.61	3299.09	495.822	436.548	352.596
THI12	2.98179	2.14e-10	3e-09	44.351	44.5402	39.0095	5.79909	3.82099	6.52956
PDC6	2.96775	2.09e-37	8.59e-36	234.94	266.206	264.708	25.1294	42.9861	29.8494
ATG39	2.96544	8.87e-42	3.94e-40	321.245	374.967	356.659	40.5936	34.3889	59.6988
RNR4	2.96177	3e-185	8.45e-183	74012.2	76035.3	68182.2	9375.19	9306.98	9328.87
MSN4	2.93492	3.68e-34	1.35e-32	6008.96	5738.44	5342.45	678.493	480.489	1075.51
YHR033W	2.93461	6.35e-137	8.72e-135	2656.27	2557.44	2530.98	317.983	351.531	343.268
NQM1	2.92994	1.16e-18	2.6e-17	136.649	210.271	339.94	33.828	23.8812	32.6478
GUP2	2.92167	3.05e-56	1.75e-54	861.848	970.563	832.203	128.546	136.6	86.7498
DDR48	2.90943	8.07e-163	1.49e-160	28969.6	32404.6	29729.9	3935.65	3977.65	4212.5
INH1	2.89556	0.00017984	0.0011961	1727.29	1516.44	1330.97	114.049	67.8226	432.816
TIR1	2.89411	3.3e-11	5.02e-10	38792.8	30806.3	21342.9	5318.73	4882.27	2032.56
YMR317W	2.88277	2.94e-10	4.08e-09	9178.26	7242.45	5722.33	1248.74	1262.84	490.649
FRE4	2.87792	9.5e-11	1.38e-09	7013.45	6829.16	6292.61	1088.3	1225.58	425.354
YCL048W-A	2.8715	9.42e-09	1.15e-07	28.7682	38.3253	43.6535	3.86606	4.77624	6.52956
RSB1	2.8655	6.75e-94	6.88e-92	1637.39	1362.1	1534.37	202.002	204.423	215.475
FSH1	2.86113	3.08e-134	4.14e-132	13082.3	12039.3	11467.9	1598.62	1641.12	1795.63
YAP6	2.84162	5.25e-69	3.87e-67	839.073	777.9	704.958	117.915	110.809	95.1449
RGI2	2.81556	4.69e-09	5.92e-08	39.5563	35.2179	39.0095	4.83257	3.82099	7.46235
SMP1	2.81133	5.68e-67	3.99e-65	764.755	754.076	903.721	123.714	102.211	119.398
GIT1	2.79218	1.14e-35	4.39e-34	278.093	327.319	413.315	42.5267	50.6281	54.102
MDG1	2.78848	1.31e-41	5.78e-40	2597.53	2802.93	2363.79	322.816	289.44	511.171
ADR1	2.78631	1.05e-49	5.3e-48	5853.13	6494.59	6250.81	802.207	711.659	1181.85
FMP45	2.77335	1.15e-42	5.25e-41	516.629	589.381	671.521	78.2877	70.6883	111.002
TDA8	2.77182	6.41e-36	2.49e-34	284.086	304.531	250.776	52.1918	33.4337	37.3117
DAN4	2.77028	4.15e-49	2.06e-47	1337.72	1109.36	881.43	180.738	159.526	147.381
YPC1	2.76536	5.96e-35	2.26e-33	1018.87	1111.43	1539.02	159.475	143.287	236.93
YMR279C	2.74831	1.07e-86	9.99e-85	2512.42	2090.28	2493.82	329.582	343.889	382.445
IME1	2.72449	6e-37	2.44e-35	540.603	527.232	475.545	63.79	62.0911	107.271
SOR2	2.68221	7.48e-20	1.77e-18	109.08	105.654	103.097	20.2968	13.3735	15.8575
HAL1	2.67414	1.8e-57	1.13e-55	933.769	902.198	810.841	146.91	110.809	156.709
THI20	2.67068	8.86e-64	6.15e-62	1322.14	1492.62	1544.59	205.868	206.333	272.376
GTT1	2.66084	1.26e-38	5.42e-37	3007.48	2798.78	3438.41	381.773	421.264	658.552
ISF1	2.65575	2.35e-21	6.04e-20	1470.78	1233.66	1799.08	230.997	133.735	349.798
YFR054C	2.6484	2.4e-24	6.81e-23	254.119	211.307	181.116	38.6606	42.0309	22.387
ODC1	2.64731	4.05e-63	2.78e-61	885.822	1019.25	795.98	146.91	144.242	139.919
HXT9	2.63674	1.01e-24	2.94e-23	133.053	160.552	155.109	23.1964	21.0154	27.9838
BIO3	2.62666	5.26e-42	2.39e-40	685.643	627.706	741.181	135.312	116.54	81.153
PRX1	2.61988	3.02e-27	9.54e-26	1100.38	1682.17	1833.45	220.365	192.96	337.671
PRY1	2.61791	4.68e-45	2.21e-43	22970.2	17381	13697	3155.67	2839	2809.57
CRC1	2.61617	2.7e-13	4.75e-12	61.1325	67.3282	86.3783	10.6317	9.55247	14.9247
AQY3	2.59543	4.37e-50	2.23e-48	660.47	696.07	692.884	108.25	91.7038	138.986
GRE2	2.59016	3.76e-62	2.52e-60	4803.09	6690.36	5573.72	981.979	999.189	853.506
ECM13	2.57908	1.6e-33	5.81e-32	291.278	244.453	316.72	42.5267	56.3596	43.8413
YJL213W	2.54969	9.05e-27	2.83e-25	616.119	515.838	528.486	76.3547	69.7331	137.121
CIN5	2.54907	2.13e-33	7.62e-32	921.782	953.989	1232.52	215.533	191.049	124.994
ICY1	2.52175	8.97e-21	2.2e-19	2245.12	1783.68	1593.82	255.16	222.573	500.91
RTC2	2.51629	6.8e-16	1.34e-14	117.47	155.373	182.044	22.2298	17.1945	40.1101
TOS8	2.51286	1.79e-51	9.52e-50	735.987	592.489	767.187	120.814	124.182	122.196
CAT8	2.49336	1.1e-38	4.78e-37	1198.68	1367.28	1506.51	230.997	186.273	305.956
YRO2	2.47473	9.48e-20	2.24e-18	2804.9	2347.17	4796.31	408.836	653.389	727.579
MCH2	2.46872	4.01e-18	8.7e-17	191.788	163.659	125.388	38.6606	20.0602	27.9838
SOR1	2.46001	6.84e-20	1.63e-18	118.669	124.298	113.313	22.2298	24.8364	17.7231
COS111	2.45295	1.72e-56	1.01e-54	2966.72	3208.97	2744.6	596.34	440.369	592.324
GOR1	2.45184	4.8e-18	1.04e-16	405.152	641.172	756.971	91.8189	79.2855	158.575
YAL063C-A	2.44117	4.8e-05	0.00036139	33.5629	18.6447	20.4336	0.966515	6.68673	5.59676
SIP18	2.4361	0.000160115	0.0010795	34.7616	12.4298	85.4495	3.86606	6.68673	13.9919
ALD4	2.42585	0.000310803	0.00195857	3880.11	6521.52	5816.14	664.962	463.295	1889.84
SAE3	2.42447	8.34e-06	7.17e-05	27.5695	33.1462	21.3624	6.7656	6.68673	1.86559
TDA6	2.42179	1.65e-05	0.000134972	1847.16	1219.16	2171.53	319.916	517.744	139.919
MSC1	2.41103	1.38e-17	2.96e-16	993.702	1689.42	2148.31	285.122	213.975	409.496
CSR2	2.41097	2.29e-36	9.14e-35	1296.97	1559.94	2074.01	300.586	281.798	345.134
USV1	2.39807	3.53e-36	1.39e-34	643.689	610.097	613.936	116.948	87.8828	149.247
HSP30	2.38995	0.0170871	0.0618223	1438.41	473.369	5543.07	367.276	758.466	296.628
PHM8	2.35969	2.67e-38	1.14e-36	1319.74	1008.89	1484.22	217.466	245.499	279.838
PGM2	2.33957	0.000132744	0.000913736	1632.6	3290.8	3751.42	462.961	279.887	971.038
YIL015C-A	2.332	3.84e-28	1.26e-26	468.682	420.543	524.771	79.2542	76.4198	124.994
RTA1	2.32682	7.57e-42	3.39e-40	515.431	616.312	662.233	133.379	114.63	110.07
PAU17	2.31313	7.37e-21	1.81e-19	210.967	158.48	221.054	29.962	47.7624	41.0429
GLC3	2.30811	3.88e-06	3.57e-05	2826.48	4336.97	6374.34	950.084	480.489	1303.11
TPO1	2.30516	1.42e-94	1.48e-92	7018.25	6466.62	6694.78	1414.98	1405.17	1263
TPO2	2.3021	5.97e-32	2.07e-30	6979.89	4852.81	7249.27	1125.02	1584.76	1159.46
GIP2	2.299	3.24e-46	1.54e-44	546.596	473.369	515.483	99.551	99.3457	112.868
ZNF1	2.28309	5.94e-36	2.32e-34	535.808	492.014	445.823	115.015	80.2408	107.271
SDP1	2.27518	6.6e-42	2.98e-40	680.848	646.351	769.974	166.241	146.153	121.263
REE1	2.26553	3.38e-44	1.58e-42	5808.78	5881.38	7486.12	1157.88	1280.99	1549.37
MAL33	2.2567	3.69e-34	1.35e-32	2035.35	1751.57	1460.07	377.907	291.35	428.152
UGX2	2.25577	6.66e-17	1.37e-15	110.278	122.227	134.676	28.9954	18.1497	29.8494
YGL262W	2.25566	0.00039046	0.00240967	19.1788	27.9671	12.0744	1.93303	6.68673	3.73117
SMA1	2.24305	5.1e-08	5.85e-07	45.5497	45.576	35.2943	8.69863	7.64198	10.2607
PEX9	2.24164	7.4e-17	1.51e-15	228.947	165.731	143.035	48.3257	33.4337	31.715
SOL4	2.23495	5.03e-17	1.03e-15	799.517	1122.83	1120.13	201.035	132.779	312.486
YHL044W	2.22952	1.99e-36	7.98e-35	461.49	411.22	378.95	97.618	90.7485	78.3547
HBT1	2.22417	8.6e-56	4.88e-54	2080.9	2359.6	1810.23	450.396	440.369	446.808
FMP16	2.22279	1.33e-10	1.9e-09	134.252	107.725	275.853	30.9285	41.0756	39.1773
GLK1	2.22005	2.98e-05	0.00023183	12195.3	16061.4	18993.9	2555.47	1892.35	5693.77
MRK1	2.2096	2.12e-61	1.38e-59	937.365	1006.82	1017.03	211.667	227.349	201.483
RGM1	2.18461	9.95e-19	2.24e-17	1325.74	994.386	778.333	258.059	271.29	152.045
YJR061W	2.17727	8.85e-57	5.34e-55	1377.28	1481.22	1620.75	323.782	361.084	305.956
RIM8	2.17398	1.07e-50	5.61e-49	1047.64	932.237	1105.27	233.897	205.378	244.392
YGR067C	2.16885	2.92e-36	1.16e-34	477.073	528.268	427.247	101.484	97.4352	119.398
BIO2	2.16449	1.86e-82	1.64e-80	2556.78	2591.62	2656.36	607.938	548.312	584.862
ATO2	2.16308	6.62e-21	1.64e-19	333.232	352.179	419.817	86.9863	54.4491	105.406
YJR115W	2.14611	7.65e-35	2.88e-33	1066.82	1100.04	1080.19	289.954	184.363	259.317
YLR149C	2.12994	1.42e-24	4.09e-23	529.815	767.542	859.139	159.475	144.242	189.357
GSC2	2.12837	4.82e-22	1.27e-20	13006.8	12309.7	12495.1	2269.38	2260.12	4118.28
THI22	2.11097	9.27e-43	4.28e-41	1356.9	1292.7	1351.4	285.122	371.591	269.577
YLR460C	2.10617	1.7e-25	5.11e-24	453.1	459.904	555.421	134.346	124.182	83.0186
15S_RRNA	2.10021	0.00356452	0.0166688	3471.37	630.814	1155.43	374.041	413.622	438.413
BNS1	2.0986	8.55e-28	2.77e-26	419.537	518.945	424.461	102.451	86.9275	128.726
SET4	2.09011	1.93e-18	4.3e-17	659.272	550.02	566.567	151.743	180.542	84.8842
EMI2	2.08748	3.57e-13	6.21e-12	4638.88	6862.3	6144.93	1263.23	786.169	2102.52
DUR3	2.08136	1.75e-34	6.5e-33	492.656	565.557	663.162	139.178	136.6	131.524
YEL067C	2.08031	7.28e-19	1.66e-17	758.762	610.097	414.244	153.676	153.795	113.801
RRT6	2.08007	1.33e-24	3.84e-23	367.994	387.396	337.154	61.8569	93.6142	102.607
HES1	2.07543	8.61e-11	1.25e-09	680.848	720.93	512.697	185.571	203.468	65.2956
RPM1	2.07536	4.02e-19	9.24e-18	305.662	469.226	557.279	93.7519	113.674	109.137
YHR140W	2.06699	2.93e-17	6.18e-16	219.358	251.704	267.494	43.4932	49.6729	83.0186
YGR066C	2.06381	8.23e-19	1.87e-17	152.232	197.841	155.109	45.4262	38.2099	37.3117
ENO1	2.06116	2.36e-19	5.5e-18	43822.4	53264.9	69208.5	10480.9	11334	18033.7
HXT8	2.05039	2.15e-31	7.38e-30	682.047	701.25	937.158	203.935	181.497	175.365
PBI2	2.04412	4.33e-21	1.09e-19	1685.34	1661.45	1866.88	333.448	338.158	592.324
SPS4	2.03743	4.61e-11	6.91e-10	65.9272	81.8297	74.3039	15.4642	17.1945	21.4543
PDR11	2.03141	6.86e-57	4.18e-55	2615.51	2578.15	2422.31	670.761	642.882	549.415
GPM2	2.00437	7.49e-11	1.1e-09	335.629	389.468	439.322	56.0579	75.4645	158.575
PAI3	2.00213	2.05e-13	3.63e-12	109.08	131.549	165.326	31.895	26.7469	42.9085
GSY2	1.9922	0.00137993	0.00728316	3551.68	5605.85	5499.42	872.763	590.343	2220.98
MAL11	1.99192	8.91e-23	2.4e-21	520.225	485.799	591.645	170.107	99.3457	132.457
YOL160W	1.99055	2.97e-06	2.78e-05	43.1523	53.8626	31.5791	5.79909	12.4182	13.9919
GEX2	1.98728	9.07e-19	2.05e-17	514.232	382.217	352.015	107.283	78.3303	128.726
PDC5	1.97964	1.66e-37	6.84e-36	1129.15	1511.26	1356.05	343.113	359.173	311.553
DOG2	1.97744	2.43e-21	6.18e-20	1028.46	980.921	1220.44	278.356	192.96	348.865
YHR214W	1.97741	3.9e-20	9.37e-19	212.166	177.125	173.685	43.4932	52.5386	46.6397
YNR014W	1.97413	1.84e-29	6.18e-28	2549.58	2384.46	1887.32	641.766	467.116	626.837
YHR139C-A	1.97288	6.54e-06	5.74e-05	29.9669	38.3253	61.3007	6.7656	12.4182	13.9919
AFR1	1.96056	7.8e-29	2.59e-27	938.563	1165.3	1055.11	291.887	211.11	308.755
PEX18	1.95961	4.81e-13	8.3e-12	88.702	99.4386	92.8798	22.2298	26.7469	23.3198
YAT1	1.95606	1.77e-17	3.77e-16	545.398	488.907	326.937	99.551	107.943	142.717
KNH1	1.94901	6.87e-31	2.33e-29	490.258	516.874	540.561	146.91	146.153	108.204
NRG1	1.94044	1.76e-27	5.63e-26	2388.96	2195.94	1839.02	668.828	560.73	444.01
RTC3	1.93119	5.02e-08	5.76e-07	143.841	334.57	343.655	46.3927	60.1806	109.137
PNS1	1.92421	1.12e-14	2.11e-13	1606.23	2115.14	2144.6	463.927	341.023	740.638
SOM1	1.90148	2.27e-31	7.77e-30	604.133	595.596	485.762	149.81	139.466	161.373
YPR196W	1.89375	3.29e-29	1.1e-27	727.596	554.163	692.884	181.705	192.005	157.642
ALD3	1.89295	6.41e-09	7.95e-08	176.205	342.856	541.489	81.1872	103.167	101.675
GAL3	1.89249	1.3e-22	3.5e-21	281.689	326.283	331.581	103.417	74.5093	75.5563
YCL042W	1.88802	0.00124631	0.00665522	780.338	1102.11	1911.47	271.591	190.094	563.407
GSY1	1.88325	0.00146692	0.00766954	2484.86	2951.05	4261.33	925.921	335.292	1367.48
STP4	1.88324	1.27e-25	3.84e-24	11472.5	7309.78	8941.54	2637.62	2684.25	2193
RTN2	1.88154	1.04e-13	1.89e-12	388.371	715.751	717.961	169.14	128.003	197.752
TFS1	1.88085	5.76e-11	8.5e-10	491.457	691.927	914.866	137.245	150.929	281.704
YNL195C	1.87577	5.31e-21	1.33e-19	300.868	437.116	429.105	105.35	97.4352	115.666
GAD1	1.87343	0.0003379	0.00210067	875.033	1468.79	1946.76	286.088	267.469	617.509
REC8	1.86138	5.13e-08	5.87e-07	85.106	47.6477	75.2327	23.1964	17.1945	16.7903
PLB1	1.85878	8.67e-35	3.24e-33	6077.29	5751.9	6412.42	1527.09	1482.54	2019.5
YER158C	1.85651	4.2e-27	1.32e-25	2408.14	2042.64	2230.04	577.976	503.415	763.025
YEF1	1.8565	3.85e-17	8.06e-16	232.543	287.958	289.785	91.8189	78.3303	54.102
YBR285W	1.84768	1.14e-08	1.39e-07	55.1391	74.579	71.5175	13.5312	21.9707	20.5215
UIP4	1.84646	2.91e-11	4.45e-10	103.086	164.695	168.113	37.6941	32.4784	51.3036
YIR035C	1.84461	8.91e-22	2.34e-20	2631.09	2538.79	2773.39	796.408	896.022	519.566
ACO1	1.8444	0.00196881	0.00996382	17429.9	23466.5	23179.1	3407.93	3699.67	10735.5
PHO89	1.83506	1.87e-27	5.94e-26	9288.54	8545.51	8919.25	2953.67	2638.39	1906.63
ECM4	1.82838	5.83e-12	9.46e-11	430.325	468.19	463.47	99.551	86.9275	196.819
JEN1	1.82452	4.5e-44	2.09e-42	1105.18	1086.57	999.387	306.385	277.977	316.217
YMR007W	1.82243	1.21e-13	2.19e-12	141.444	126.37	123.53	46.3927	34.3889	29.8494
YMR321C	1.81976	2.2e-09	2.84e-08	86.3047	80.7939	62.2295	22.2298	24.8364	17.7231
SDD1	1.81811	1.28e-13	2.31e-12	139.046	151.23	145.821	34.7945	55.4044	33.5806
HPA3	1.81504	1.18e-27	3.8e-26	540.603	506.516	587.001	138.212	143.287	182.828
UGP1	1.80969	1.09e-14	2.06e-13	13310.1	18460.4	17343.5	3869.93	3509.58	6630.3
YPS5	1.80305	3.5e-07	3.66e-06	46.7484	44.5402	64.0871	14.4977	14.3287	15.8575
YOR314W	1.80253	0.00375405	0.0174578	19.1788	15.5373	21.3624	0.966515	4.77624	10.2607
SIP4	1.79472	7.49e-06	6.51e-05	41.9537	44.5402	32.5079	7.73212	12.4182	13.9919
BIO5	1.79337	3.74e-12	6.19e-11	732.391	782.043	754.184	285.122	250.275	119.398
ENA1	1.78991	4.45e-33	1.58e-31	1213.06	1484.33	1531.59	434.932	423.175	365.655
YDR034W-B	1.78336	8.79e-05	0.00063302	31.1656	44.5402	51.0839	11.5982	4.77624	20.5215
YMR090W	1.77201	6.98e-13	1.19e-11	204.974	262.062	309.29	58.9574	66.8673	101.675
REG2	1.74252	1.36e-21	3.53e-20	300.868	330.426	331.581	92.7854	81.196	113.801
YHR050W-A	1.74187	NA	NA	7.19206	12.4298	176.472	12.5647	18.1497	27.9838
HXT5	1.7227	2.89e-24	8.18e-23	583.755	569.701	737.466	197.169	169.079	207.08
KDX1	1.72237	6.81e-21	1.68e-19	373.987	454.725	357.587	128.546	100.301	130.591
snR37	1.71957	NA	NA	2593.93	2506.68	20675.1	1527.09	2079.57	4219.96
YHR177W	1.71316	5.56e-23	1.51e-21	592.146	510.659	424.461	151.743	155.705	157.642
GPD1	1.70619	4.79e-11	7.15e-10	5722.48	6700.71	8033.18	1659.51	1463.44	3146.31
PDR10	1.69364	1.63e-40	7.12e-39	1897.5	1955.63	1850.17	640.799	523.476	598.854
YML122C	1.69073	7.03e-06	6.12e-05	46.7484	39.3611	39.9383	10.6317	11.463	16.7903
FIT2	1.68744	0.0176702	0.0634795	25788.3	16642.5	13189.9	7601.64	8090.95	1576.42
ALD6	1.68123	0.0328465	0.103739	24886.9	33176.3	32499.6	4354.15	3319.48	20565.3
LDS2	1.67292	6.13e-06	5.43e-05	52.7417	70.4357	130.032	28.0289	20.0602	31.715
ATG34	1.67146	7.41e-10	1.01e-08	249.325	294.173	286.07	68.6225	59.2253	132.457
YNL208W	1.66353	3.29e-20	7.92e-19	5711.69	5884.49	6955.77	1666.27	1700.34	2489.63
YER121W	1.66013	1.04e-05	8.82e-05	83.9073	106.689	88.2358	33.828	10.5077	43.8413
YBR230W-A	1.65941	8.22e-10	1.1e-08	87.5033	100.474	126.317	35.761	26.7469	37.3117
GTO3	1.65198	8.29e-09	1.02e-07	800.716	669.139	540.561	281.256	247.409	111.002
THI13	1.65177	7.92e-09	9.79e-08	67.1259	82.8655	82.6631	24.1629	28.6574	21.4543
TIP1	1.64862	1.33e-13	2.39e-12	24282.8	21067.5	17325.8	7987.28	7604.72	4398.12
ATR1	1.64767	1.37e-32	4.81e-31	2175.6	2097.53	2053.57	684.292	759.422	575.534
YBR139W	1.6466	1.08e-09	1.43e-08	3480.96	4344.23	4373.71	964.582	902.709	2028.83
YMR196W	1.64264	2.85e-16	5.62e-15	1705.72	2337.84	1813.01	553.813	514.878	806.866
PHD1	1.64043	2.45e-21	6.22e-20	5491.13	4788.59	3639.96	1502.93	1325.88	1635.19
YOR338W	1.63705	1.97e-15	3.81e-14	457.894	296.244	443.966	115.982	135.645	133.389
UBI4	1.63218	7.66e-09	9.49e-08	1750.07	2378.24	2765.03	573.143	502.46	1148.27
ARG3	1.62716	7.37e-11	1.08e-09	94.6954	126.37	113.313	34.7945	40.1204	33.5806
MET28	1.62166	1.28e-10	1.83e-09	133.053	145.015	97.5238	42.5267	37.2546	41.9757
AUS1	1.61582	7.97e-37	3.22e-35	3881.31	3361.23	4166.59	1254.54	1276.21	1192.11
YAR066W	1.61557	1.06e-07	1.15e-06	87.5033	82.8655	65.9447	19.3303	22.9259	34.5134
YOR343C	1.60921	1.85e-08	2.22e-07	121.066	114.976	75.2327	28.9954	31.5232	41.0429
MTH1	1.59356	0.0153345	0.0568167	1863.94	1627.27	1715.49	431.066	212.065	1082.04
WTM1	1.59239	1.95e-09	2.53e-08	12900.2	13504	14331.4	3230.09	3215.36	7063.11
EXG1	1.58854	3.75e-34	1.37e-32	31422.1	30397.1	34657.2	9737.64	10248.8	12092.7
LSC2	1.5753	3.63e-11	5.5e-10	2456.09	2356.49	2460.39	646.598	592.253	1201.44
YGL258W-A	1.57021	0.000487869	0.00294016	25.1722	26.9313	26.9352	7.73212	11.463	7.46235
QDR1	1.56305	4.62e-33	1.63e-31	1270.6	1437.72	1271.53	485.19	439.414	422.556
PST2	1.5599	3.96e-13	6.86e-12	2265.5	2658.95	2804.04	702.656	708.794	1209.83
YPR078C	1.55968	1.16e-10	1.67e-09	129.457	107.725	103.097	40.5936	35.3442	39.1773
PTR2	1.55966	0.000407495	0.00250173	13815.9	14475.6	14719.6	3484.29	3275.54	7830.8
RNP1	1.55099	0.00159476	0.0082403	38.3576	20.7164	33.4367	13.5312	14.3287	3.73117
FIT3	1.54481	0.0105186	0.0414704	56373.7	33063.3	25446.3	17095.7	18083.8	4195.71
YBR085C-A	1.54066	3.5e-26	1.08e-24	2071.31	2093.39	2685.16	758.714	773.75	822.724
ZRG8	1.54043	1.65e-19	3.86e-18	1765.65	1703.92	1387.62	557.679	457.564	653.888
YIL055C	1.54014	2.23e-18	4.94e-17	688.04	690.891	590.716	273.524	184.363	219.207
AAD10	1.53294	4.74e-11	7.08e-10	119.868	123.262	143.964	42.5267	39.1651	52.2364
YMR122W-A	1.52857	5.48e-12	8.97e-11	9615.78	10245.3	14347.1	3243.62	3315.66	5298.27
OM14	1.52175	1.51e-08	1.82e-07	1597.84	1948.38	1348.62	473.592	373.502	857.237
MCH4	1.51517	1.02e-15	2e-14	664.066	813.118	623.224	215.533	213.975	305.024
SPO73	1.51317	6.75e-12	1.09e-10	204.974	262.062	282.355	76.3547	75.4645	111.002
YJR154W	1.50564	5.2e-12	8.52e-11	160.623	157.445	154.181	46.3927	51.5834	68.0939
WSC4	1.50209	1.61e-13	2.88e-12	2283.48	1791.97	1842.74	555.746	609.448	923.466
ARN1	1.4941	8.98e-11	1.3e-09	3473.76	3303.23	2843.05	1236.17	1466.3	712.654
DCS2	1.49299	7.81e-06	6.76e-05	188.192	272.42	401.241	65.723	82.1513	158.575
PDR12	1.47724	3.86e-17	8.06e-16	7171.68	5674.22	7902.22	2162.09	2305.97	2984.01
STF1	1.46228	0.0136047	0.0514071	492.656	680.533	511.768	130.479	103.167	377.781
TSL1	1.45313	0.00945535	0.037937	6022.15	8465.75	11868.2	2762.3	1600.04	5263.75
REC114	1.45223	1.88e-10	2.65e-09	251.722	222.701	319.507	73.4551	96.48	120.33
SUE1	1.45213	6.04e-07	6.14e-06	77.9139	84.9372	99.3814	23.1964	43.9414	28.9166
snR51	1.44665	0.224456	0.400858	20.3775	8.28655	151.394	12.5647	17.1945	36.379
SFC1	1.44145	7.26e-08	8.12e-07	91.0994	88.0446	97.5238	37.6941	40.1204	24.2526
SET6	1.43719	2.03e-16	4.07e-15	356.007	299.352	284.212	114.049	123.227	109.137
RPM2	1.43446	2.19e-11	3.39e-10	992.504	1001.64	1009.6	328.615	271.29	511.171
YMR181C	1.43232	4.82e-13	8.3e-12	2972.72	2310.91	2197.54	1036.1	1057.46	678.141
YFR035C	1.42638	4.45e-10	6.14e-09	451.901	343.892	504.338	115.982	163.347	204.282
HPA2	1.42628	0.0117247	0.0455112	28.7682	23.8238	9.28798	5.79909	6.68673	10.2607
MTL1	1.41788	8.75e-12	1.39e-10	1083.6	1030.64	837.776	412.702	256.962	434.682
YBL029W	1.41293	1.28e-13	2.31e-12	552.59	399.826	603.719	178.805	191.049	214.543
YNL234W	1.41285	6.61e-26	2.02e-24	1440.81	1259.56	1464.72	545.114	547.357	471.994
YDR461C-A	1.4104	1.03e-07	1.13e-06	166.616	182.304	143.035	50.2588	45.8519	88.6154
LYS1	1.40987	2.75e-13	4.81e-12	1524.72	1680.1	1515.8	513.219	478.579	784.479
DDI2	1.3965	6.7e-05	0.000491253	79.1126	47.6477	47.3687	28.0289	21.0154	16.7903
STL1	1.39148	2.92e-12	4.89e-11	433.921	448.51	490.406	201.035	198.691	124.062
BSC4	1.39007	0.00279122	0.0135012	32.3643	27.9671	22.2912	5.79909	16.2392	9.32794
YPR010C-A	1.38494	4.09e-09	5.21e-08	554.987	663.96	688.24	183.638	198.691	347.932
RAD16	1.38393	2.6e-18	5.74e-17	1002.09	913.592	822.915	325.715	313.321	409.496
VID24	1.38224	2.89e-13	5.05e-12	3672.74	2723.17	2836.55	1075.73	984.86	1480.34
YNL144C	1.37942	1.12e-09	1.48e-08	1533.11	1494.69	1858.53	740.35	397.383	740.638
VHR1	1.37816	3.41e-21	8.6e-20	3959.23	3331.19	3016.74	1412.08	1195.01	1357.21
21S_RRNA	1.37777	0.0357041	0.11075	18114.4	3791.1	6900.97	3473.65	3634.72	3976.5
UTR4	1.37527	9.45e-18	2.04e-16	1189.09	1099	1492.58	438.798	494.818	524.23
YOR29-13	1.37177	3.68e-09	4.71e-08	505.841	457.832	452.325	197.169	114.63	235.064
NCE102	1.37079	1.09e-10	1.57e-09	9817.16	9336.87	9770.96	2839.62	3133.21	5211.52
HOP2	1.36868	0.00136838	0.00722867	37.159	22.788	28.7928	9.66515	10.5077	13.9919
ARI1	1.36735	1.53e-21	3.93e-20	1977.82	2035.38	1984.84	698.79	709.749	916.003
YDR010C	1.35078	0.00110358	0.00598506	25.1722	41.4328	32.5079	9.66515	17.1945	12.1263
BIO4	1.34397	1.41e-05	0.000116752	77.9139	56.9701	56.6567	20.2968	30.5679	24.2526
YLR297W	1.34221	6.45e-06	5.69e-05	1219.05	786.187	1343.04	467.793	615.179	237.862
CMC4	1.33509	5.38e-11	8e-10	169.013	208.2	169.97	68.6225	81.196	67.1611
GRE1	1.32943	7.43e-08	8.28e-07	141.444	125.334	203.407	70.5556	61.1358	55.9676
SUT1	1.32942	1.23e-15	2.39e-14	1577.46	1326.88	1131.28	599.239	531.118	474.792
RHO5	1.32031	1.82e-16	3.67e-15	2142.03	1993.95	1494.44	738.417	729.809	785.412
SDH1	1.31857	1.43e-05	0.000118146	660.47	975.742	835.919	251.294	203.468	536.356
GDH3	1.31767	3.23e-17	6.8e-16	752.769	713.679	604.648	282.222	302.813	245.325
YPR145C-A	1.31725	2.95e-05	0.000230142	119.868	69.3999	105.883	47.3592	46.8071	24.2526
YGR161W-C	1.30602	2.52e-07	2.67e-06	260.113	353.214	286.999	114.049	81.196	168.836
ICL2	1.30524	1.37e-12	2.31e-11	381.179	492.014	426.318	156.575	157.616	211.744
PCL5	1.3042	6.93e-23	1.88e-21	2717.4	3277.33	2732.52	1148.22	1268.57	1117.49
THI72	1.29935	1.89e-13	3.37e-12	294.874	250.668	325.079	119.848	119.406	114.734
DIA3	1.29869	6.8e-10	9.25e-09	148.636	152.265	132.818	64.7565	58.2701	53.1692
YOR186W	1.29068	2.25e-05	0.000179437	53.9404	74.579	93.8086	29.962	35.3442	26.1182
YOR387C	1.28723	8e-05	0.000579125	52.7417	48.6835	53.8703	18.3638	17.1945	27.9838
YNL134C	1.28366	2.94e-11	4.48e-10	2065.32	2882.68	2921.07	973.28	921.814	1337.63
YEL068C	1.28317	2.56e-14	4.75e-13	565.775	586.274	458.826	192.336	223.528	245.325
MBR1	1.27885	3.76e-24	1.06e-22	782.735	850.408	810.841	326.682	349.621	331.142
ESBP6	1.2784	5.15e-24	1.44e-22	1605.03	1522.65	1454.5	585.708	611.358	691.2
TKL2	1.26798	1.2e-08	1.46e-07	511.835	703.321	972.452	324.749	311.411	273.309
FMO1	1.26501	1.3e-09	1.71e-08	184.596	237.203	170.899	86.0198	86.9275	73.6907
YDL022C-A	1.26486	0.0117284	0.0455112	15.5828	23.8238	24.1488	9.66515	4.77624	12.1263
ATG29	1.25788	3.95e-08	4.58e-07	145.04	111.868	163.469	56.0579	59.2253	60.6316
PST1	1.25405	2.62e-16	5.19e-15	6730.57	6157.94	6258.24	2446.25	2335.58	3245.19
SPG3	1.25188	0.301874	0.491554	22.7748	3.10746	95.6662	7.73212	20.0602	23.3198
YLL053C	1.25108	4.72e-08	5.46e-07	212.166	234.095	275.853	90.8524	134.69	78.3547
MAL31	1.2494	1.14e-07	1.24e-06	733.59	710.572	954.805	420.434	215.886	373.117
JHD2	1.24847	3.95e-19	9.12e-18	589.749	532.411	534.988	219.399	234.991	242.526
LAM4	1.24526	3.52e-15	6.75e-14	2565.17	2882.68	2232.83	981.979	992.502	1264.87
ERG1	1.24506	2.83e-15	5.44e-14	22177.9	21189.8	26278.5	10272.1	11057.9	8053.74
YOL085C	1.23703	7.92e-07	7.94e-06	97.0928	100.474	85.4495	36.7276	47.7624	35.4462
FMP40	1.23636	8.87e-14	1.62e-12	613.722	609.062	682.667	228.097	257.917	322.747
FIS1	1.23573	1.85e-16	3.71e-15	706.02	695.035	665.02	284.155	255.051	337.671
NDE1	1.23423	1.3e-20	3.16e-19	7311.92	6890.27	8833.8	3238.79	3379.67	3174.3
DCS1	1.23119	1.5e-05	0.000122804	692.835	837.978	1230.66	288.988	300.903	586.727
GIS1	1.22338	2.45e-13	4.31e-12	2999.09	3137.5	2607.14	1375.35	978.173	1390.8
snR74	1.22238	0.129018	0.276582	63.5298	27.9671	207.122	32.8615	44.8966	50.3709
ACA1	1.22216	1.68e-22	4.48e-21	1361.7	1221.23	1207.44	567.344	509.147	547.55
AAC3	1.20676	9.89e-10	1.32e-08	335.629	315.925	422.603	162.374	179.587	124.062
MEI4	1.20543	8.34e-08	9.22e-07	177.404	153.301	120.744	70.5556	62.0911	62.4972
RFS1	1.20486	5.18e-07	5.31e-06	1147.13	1486.4	1712.7	524.818	475.713	885.221
YOL118C	1.20394	5.95e-07	6.08e-06	201.378	222.701	169.041	81.1872	62.0911	113.801
SPG5	1.19932	8.5e-17	1.73e-15	1469.58	1668.7	1674.62	634.034	654.344	807.799
PIL1	1.19721	1.27e-11	1.99e-10	14955.9	16881.8	13658.9	5866.74	5615.9	8358.76
AQY2	1.19615	2.99e-10	4.14e-09	311.656	258.955	377.092	143.044	142.332	128.726
GSP2	1.19505	4.76e-06	4.31e-05	453.1	545.877	669.664	177.839	193.915	357.26
GDH1	1.19225	3.85e-11	5.8e-10	4854.64	6008.79	7156.39	2382.46	2368.06	3136.05
RIE1	1.18808	4.1e-17	8.53e-16	3102.17	2369.95	2682.37	1142.42	1152.98	1282.59
MAL13	1.18292	3.59e-18	7.85e-17	607.729	637.029	691.026	291.887	268.425	292.897
HEF3	1.18156	7.84e-10	1.06e-08	273.298	235.131	273.996	137.245	113.674	94.2122
HXT2	1.18144	4.71e-07	4.87e-06	19820.1	23143.3	24275.1	10356.2	6153.7	13136.5
CYC1	1.18118	4.59e-05	0.00034769	659.272	795.509	875.857	230.031	247.409	550.348
YBR296C-A	1.17111	0.00334298	0.0157445	32.3643	47.6477	25.0776	14.4977	14.3287	17.7231
MMO1	1.16386	2.07e-13	3.66e-12	616.119	554.163	477.402	261.926	224.483	248.123
UBP9	1.1618	2.24e-09	2.89e-08	584.954	515.838	651.088	244.528	208.244	330.209
MHF1	1.16162	3.97e-12	6.53e-11	405.152	381.181	469.043	165.274	185.318	210.811
SNZ3	1.15772	2.52e-07	2.67e-06	237.338	193.698	148.608	92.7854	89.7933	76.4891
HXT11	1.1545	6.25e-09	7.79e-08	140.245	156.409	156.038	69.5891	68.7778	65.2956
tG(GCC)P2	1.14769	0.0405336	0.121334	9.58941	20.7164	15.7896	7.73212	7.64198	5.59676
YDR018C	1.14416	4.28e-07	4.45e-06	115.073	113.94	148.608	60.8904	57.3148	53.1692
LSP1	1.14127	1.02e-07	1.12e-06	5125.54	7350.17	6526.67	2506.17	2266.8	3842.18
FMS1	1.1404	2.41e-15	4.66e-14	804.312	796.545	949.232	402.07	348.665	406.698
FRD1	1.13492	1.85e-18	4.14e-17	4685.62	4896.32	5318.3	1994.89	2326.03	2464.44
CYB2	1.13174	3.74e-11	5.65e-10	402.755	487.871	561.923	206.834	236.901	220.139
MEP2	1.13116	1.23e-12	2.08e-11	308.06	304.531	342.727	145.944	136.6	153.911
ACH1	1.12954	8.51e-09	1.05e-07	834.278	1094.86	1278.03	427.2	448.011	591.391
YGL007C-A	1.12839	0.0212694	0.0737189	11.9868	27.9671	26.0064	11.5982	8.59723	10.2607
COX4	1.12328	7.63e-07	7.67e-06	873.835	1085.54	1029.11	360.51	364.905	646.426
SUT2	1.12167	2.18e-18	4.85e-17	1181.89	1124.9	1172.14	561.545	561.685	475.725
YDR210W-B	1.1158	6.62e-12	1.07e-10	421.934	397.755	357.587	170.107	167.168	205.215
YMR315W-A	1.11519	0.000325806	0.00203835	50.3444	53.8626	72.4463	30.9285	29.6127	21.4543
COX5B	1.10974	5.55e-05	0.000412636	1130.35	1182.91	1172.14	407.869	353.442	853.506
YPR1	1.10799	4.59e-15	8.74e-14	3412.63	3761.06	3474.63	1472.97	1539.86	1927.15
DAL3	1.10289	0.000124843	0.000864391	55.1391	68.3641	79.8767	34.7945	26.7469	33.5806
NNR1	1.09927	0.000104811	0.000739563	661.669	901.163	808.055	254.193	269.38	582.996
VEL1	1.09485	6.83e-06	5.96e-05	86.3047	97.367	82.6631	43.4932	41.0756	40.1101
UTR5	1.09243	0.00406588	0.018731	35.9603	33.1462	30.6503	20.2968	13.3735	13.0591
YLL056C	1.09135	3.25e-07	3.41e-06	130.656	122.227	143.964	56.0579	69.7331	60.6316
TSA2	1.08545	5.84e-09	7.32e-08	332.033	420.543	507.124	208.767	191.049	194.954
SPG1	1.08196	0.0637495	0.168685	9.58941	23.8238	30.6503	10.6317	16.2392	3.73117
FAA1	1.08167	6e-08	6.79e-07	4238.52	4923.25	5035.94	1898.24	1807.33	3002.66
PNC1	1.08038	4.67e-05	0.000353518	4715.59	6396.18	5754.83	2242.31	1711.8	4022.21
GRX7	1.07461	6.08e-09	7.61e-08	1154.32	1145.62	940.873	440.731	447.056	650.157
NRG2	1.07112	3.85e-08	4.49e-07	1223.85	1202.59	1053.26	695.891	405.025	555.012
SUR1	1.06999	1.81e-07	1.94e-06	4431.51	4212.68	4534.39	1913.7	1535.08	2828.23
YSR3	1.06828	1.09e-08	1.33e-07	1247.82	1271.99	1164.71	672.694	662.942	421.623
YHR138C	1.0656	5.3e-08	6.05e-07	835.477	946.739	1034.68	398.204	362.994	584.862
GLR1	1.06493	2.32e-19	5.41e-18	3030.25	3561.15	3367.82	1517.43	1644.94	1598.81
MIX14	1.06067	3.37e-05	0.000260213	93.4967	133.621	159.753	57.0244	56.3596	72.7579
CSH1	1.05657	5.75e-11	8.5e-10	599.338	619.42	726.32	291.887	280.843	362.857
BSC2	1.05651	2.85e-11	4.39e-10	403.954	392.575	401.241	163.341	197.736	214.543
YDR209C	1.05419	8.94e-12	1.42e-10	1062.03	1183.94	1318.89	532.55	520.61	664.149
ECM15	1.04827	3.93e-07	4.1e-06	979.318	1048.25	1398.77	479.391	467.116	710.789
YPL264C	1.04823	0.000110292	0.0007752	98.2914	82.8655	93.8086	31.895	42.0309	58.766
TOH1	1.04565	3.24e-14	6.01e-13	5216.64	6534.98	6888.9	3004.89	3080.67	2945.76
ERG28	1.04349	7.13e-11	1.05e-09	1552.29	1896.58	2200.32	838.935	995.368	907.608
QCR9	1.04173	6.1e-10	8.35e-09	780.338	955.025	912.08	368.242	402.159	515.835
YIL060W	1.03781	0.000170535	0.00114322	164.219	124.298	262.85	79.2542	101.256	88.6154
QCR2	1.03636	3.85e-05	0.000295439	1757.26	1898.66	2406.52	750.982	746.048	1458.89
PHO3	1.035	1.11e-13	2.02e-12	21229.8	17389.3	18710.6	10016	9861.97	8099.45
ECM38	1.02898	6.81e-12	1.1e-10	981.716	1183.94	938.086	537.382	452.787	530.76
YGR045C	1.02604	0.00617388	0.0266737	31.1656	35.2179	45.5111	16.4308	24.8364	13.9919
YBR053C	1.01835	0.000176965	0.0011823	1209.46	1278.2	1191.65	432.032	427.951	956.113
RNH203	1.01327	1.04e-08	1.28e-07	538.206	594.56	485.762	253.227	224.483	323.679
YOR032W-A	1.01085	0.0249648	0.0840125	19.1788	44.5402	37.1519	19.3303	8.59723	22.387
YNL193W	1.01048	3.8e-12	6.27e-11	895.411	1023.39	934.371	432.032	441.324	542.886
APT2	1.00992	3.3e-13	5.75e-12	1497.15	1524.73	1502.8	774.178	835.842	637.098
ELO1	1.00961	1.88e-10	2.65e-09	2112.07	2765.64	3000.02	1202.34	1345.94	1365.61
MPC54	1.00705	0.00162679	0.00838377	95.8941	44.5402	81.7343	34.7945	35.3442	40.1101
YHL009W-B	1.00532	0.010279	0.0408256	31.1656	25.8955	34.3655	11.5982	15.284	18.6559
QCR10	1.00449	0.000175408	0.00117456	570.57	652.566	576.784	211.667	222.573	462.666
YJL114W	1.00447	0.00846325	0.034567	25.1722	38.3253	31.5791	15.4642	16.2392	15.8575
ERG25	1.00404	5.59e-13	9.59e-12	16142.6	19449.6	19108.2	9441.88	9905.92	7926.88
COX7	1.00254	0.000735158	0.00417887	264.907	286.922	536.845	126.613	175.766	241.594
SED1	1.00228	7.91e-05	0.000574601	86597.1	79811.9	56496	32756.2	25305.5	53214
PEP4	1.00184	2.99e-12	4.98e-11	19109.3	21025.1	17532	8786.59	8847.5	11161.8
YPR027C	0.998664	6.5e-10	8.87e-09	281.689	310.746	328.795	166.241	150.929	144.583
APE1	0.995866	0.000406272	0.00249942	986.51	1310.31	1225.09	429.133	404.07	932.794
ZRT1	0.993173	0.108561	0.247552	8747.94	5569.6	6769.08	4725.29	4715.1	1152.93
ASK10	0.989366	7.73e-12	1.24e-10	4825.87	5191.53	3995.69	2581.56	2334.62	2141.69
YER084W	0.98424	0.000485235	0.00292727	62.3312	70.4357	57.5855	31.895	37.2546	27.051
AGP3	0.98387	2.49e-08	2.96e-07	261.311	207.164	248.918	121.781	121.316	119.398
THI11	0.981524	0.000101099	0.000717659	75.5166	109.797	90.0934	47.3592	42.0309	50.3709
DUR1%2C2	0.981098	1.08e-10	1.57e-09	2844.46	3197.57	3929.75	1716.53	1783.45	1553.1
PMC1	0.98093	1.55e-09	2.04e-08	1899.9	2236.33	2192.89	977.146	929.456	1300.31
GLG1	0.980898	1.23e-05	0.000103017	619.715	680.533	748.612	354.711	230.215	453.338
MHT1	0.973888	1.04e-05	8.82e-05	184.596	261.026	222.912	92.7854	105.077	142.717
GSM1	0.9707	2.1e-06	2e-05	255.318	247.561	269.352	129.513	99.3457	165.104
ERG5	0.968944	2.44e-10	3.4e-09	3103.37	3563.22	4139.65	1716.53	2085.31	1720.07
PRB1	0.968432	8.04e-12	1.29e-10	5962.21	6271.88	6023.26	3222.36	2589.68	3518.5
snR54	0.968012	0.602671	0.759436	57.5364	0	139.32	6.7656	25.7917	68.0939
TDA4	0.966853	8.22e-08	9.11e-07	1549.89	1211.91	1145.21	769.346	689.689	539.155
PYC1	0.96368	0.0329381	0.103973	6205.55	6504.94	6112.42	2306.1	2118.74	5226.44
ALT1	0.962026	1.07e-09	1.42e-08	6519.6	6470.76	6454.22	2980.73	2890.58	4109.89
DSE1	0.958194	2.09e-10	2.93e-09	4750.35	4103.92	4997.86	2075.11	2284.95	2769.46
TPC1	0.957262	1.65e-09	2.16e-08	424.331	527.232	483.904	265.792	256.006	218.274
YAL065C	0.956854	9.34e-05	0.000666394	82.7086	81.8297	91.951	45.4262	48.7176	38.2445
YML007C-A	0.956652	0.0339386	0.106335	15.5828	30.0388	24.1488	11.5982	14.3287	10.2607
STR3	0.955321	0.00129467	0.00687621	69.5232	85.973	114.242	50.2588	31.5232	57.8332
IRC4	0.954825	2.94e-05	0.000230142	135.45	122.227	112.385	71.5221	69.7331	49.4381
SCC4	0.951851	4.01e-10	5.54e-09	510.636	474.405	454.182	247.428	277.022	219.207
PEX21	0.951814	1.22e-09	1.6e-08	402.755	390.504	427.247	180.738	228.304	222.005
YPR064W	0.951294	0.07529	0.190924	21.5762	13.4656	14.8608	8.69863	4.77624	12.1263
HEM14	0.948233	2.82e-11	4.35e-10	502.245	523.089	516.412	288.988	237.857	272.376
COA2	0.947097	5.6e-11	8.31e-10	586.153	671.211	639.942	301.553	316.187	366.588
YGR204C-A	0.944044	0.0068766	0.0290925	45.5497	53.8626	48.2975	21.2633	17.1945	38.2445
IDH2	0.942899	8.8e-05	0.00063302	7827.35	8199.54	7580.85	2873.45	3347.19	6059.43
SPO24	0.941519	8.71e-06	7.47e-05	3918.47	3421.31	4690.43	1657.57	1797.78	2808.64
YNL146W	0.940823	0.000536556	0.00320091	112.676	92.1879	86.3783	40.5936	68.7778	41.9757
MGT1	0.93556	1.02e-06	1.01e-05	179.801	184.376	198.763	93.7519	85.9723	114.734
MKK2	0.935098	1.08e-11	1.71e-10	611.325	561.414	668.735	315.084	321.918	326.478
UGA2	0.934288	3.05e-05	0.000236355	449.503	531.375	833.132	299.62	304.724	346.066
RTS3	0.933081	4.98e-06	4.49e-05	1346.11	1422.18	962.235	703.623	494.818	754.63
ATG22	0.931741	1.09e-07	1.19e-06	594.543	603.883	795.051	379.84	369.681	296.628
FMP33	0.926103	0.000104294	0.000737674	123.464	178.161	157.896	83.1203	61.1358	97.9433
GIP3	0.920993	1.23e-12	2.08e-11	4942.14	5952.85	4932.85	2655.02	2711.95	2992.4
ATG33	0.919748	9.26e-05	0.000661303	672.457	749.933	603.719	293.82	266.514	510.238
snR67	0.918986	0.266873	0.452008	93.4967	60.0775	368.733	61.8569	80.2408	134.322
HPF1	0.917824	3.75e-06	3.47e-05	6785.7	5597.57	3816.43	2940.14	2616.42	3016.65
POR2	0.910167	2.1e-14	3.91e-13	1361.7	1440.82	1474.93	767.413	802.408	707.058
YHL042W	0.90594	4.55e-05	0.000345809	123.464	130.513	148.608	74.4216	84.0618	56.9004
GPG1	0.903003	0.000191799	0.00126707	106.682	118.083	156.038	54.1248	76.4198	73.6907
YGR240C-A	0.902359	5.16e-06	4.65e-05	189.391	158.48	179.258	110.183	84.0618	87.6826
YLR281C	0.902293	0.00561078	0.0247522	55.1391	47.6477	48.2975	22.2298	21.0154	37.3117
YPL088W	0.902125	4.26e-09	5.4e-08	503.444	452.653	412.386	252.26	221.617	257.451
UPC2	0.89858	1.8e-06	1.73e-05	1979.01	1494.69	1694.13	1097.96	971.487	702.394
GND2	0.895958	2.42e-05	0.000192138	160.623	201.985	222.912	99.551	89.7933	125.927
YGL088W	0.894146	2.8e-06	2.63e-05	365.596	412.256	290.714	215.533	196.781	162.306
LAC1	0.892683	3.83e-06	3.54e-05	2082.1	2441.43	3389.19	1471.04	1565.65	1226.62
YGL117W	0.892465	8.29e-06	7.14e-05	197.782	201.985	193.19	112.116	82.1513	124.994
YPT53	0.891745	0.00535914	0.0237799	47.947	51.791	80.8055	30.9285	26.7469	40.1101
PIC2	0.890397	0.00024407	0.00156734	660.47	657.745	1261.31	430.099	471.892	490.649
PRM9	0.88957	1.88e-09	2.45e-08	546.596	572.808	613.936	334.414	331.471	270.51
YDL129W	0.887543	2.54e-08	3.01e-07	775.543	567.629	734.68	370.175	390.696	361.924
DDI3	0.887039	0.00295421	0.014185	94.6954	60.0775	55.7279	34.7945	35.3442	42.9085
NTH1	0.883904	1.54e-06	1.49e-05	1634.99	2022.95	2095.37	980.046	842.528	1295.65
RME1	0.883114	3.12e-06	2.92e-05	1528.31	1634.52	1488.86	721.02	693.51	1107.23
PRY2	0.883013	6.55e-07	6.6e-06	9486.32	7111.93	6701.28	3791.64	3836.27	5004.44
YDL241W	0.882823	0.00041277	0.00252886	1062.03	911.521	935.3	657.23	619	301.292
ALG14	0.882008	9.04e-07	9e-06	403.954	380.146	515.483	209.734	228.304	267.712
YJL077W-B	0.879937	0.000908602	0.00505958	91.0994	126.37	77.0903	52.1918	61.1358	46.6397
EMT2	0.877272	0.0750377	0.190448	13.1854	30.0388	19.5048	14.4977	12.4182	7.46235
TDA10	0.876043	1.74e-05	0.000141239	638.894	803.796	773.689	378.874	306.634	522.364
MOH1	0.875666	0.00283768	0.0136923	51.5431	76.6506	87.307	41.5601	44.8966	31.715
YBR063C	0.875334	6.39e-06	5.64e-05	332.033	261.026	404.027	170.107	192.005	181.895
SNO3	0.874327	0.00232548	0.0115221	71.9206	52.8268	53.8703	30.9285	31.5232	34.5134
YMR253C	0.873655	6.23e-09	7.78e-08	889.418	834.87	715.175	476.492	462.34	391.773
WTM2	0.870326	2.88e-11	4.42e-10	1457.59	1404.57	1358.83	818.638	815.781	674.41
PDH1	0.869527	4.57e-05	0.000347278	141.444	152.265	156.967	68.6225	76.4198	101.675
YPS3	0.868901	1.52e-09	1.99e-08	5509.11	4491.31	4294.76	2879.25	2522.81	2424.33
FSH3	0.868672	5.68e-12	9.23e-11	694.033	731.288	718.89	368.242	408.846	397.37
TVP15	0.866777	0.000301429	0.00190197	801.914	926.022	1036.54	354.711	439.414	721.982
CMK1	0.862071	6.46e-07	6.52e-06	775.543	907.378	857.281	449.429	379.233	569.004
ROX1	0.856628	6.76e-08	7.62e-07	1760.86	1567.19	1220.44	855.366	847.304	807.799
SNC2	0.854826	8.02e-10	1.08e-08	1231.04	1019.25	1281.74	615.67	660.076	677.208
HMRA1	0.851893	0.00123849	0.00662546	194.186	256.883	401.241	164.308	127.048	181.895
YKL102C	0.851645	0.0388509	0.118092	21.5762	31.0746	27.864	18.3638	16.2392	10.2607
EIS1	0.851149	6.91e-11	1.02e-09	2035.35	2362.7	1982.06	1208.14	1083.25	1245.28
AMF1	0.85026	1.37e-10	1.95e-09	513.033	481.656	508.053	283.189	275.111	275.174
BDH2	0.850061	2.78e-08	3.28e-07	951.749	863.873	1173.07	572.177	559.775	527.028
MEO1	0.849992	0.000528415	0.00315553	955.345	1124.9	1618.9	531.583	592.253	929.062
BDH1	0.849465	4.38e-06	4e-05	1537.9	1846.87	1975.55	860.198	856.857	1258.34
RFX1	0.847575	5.12e-09	6.44e-08	566.974	572.808	539.632	353.744	287.529	291.964
COX12	0.846352	0.000137735	0.000944788	365.596	389.468	555.421	190.403	237.857	301.292
CTS1	0.843873	1.94e-09	2.52e-08	44335.4	37845.7	33491.5	20960.8	20240.7	23243.4
EHT1	0.83872	1.52e-10	2.15e-09	2453.69	2782.21	3015.81	1415.94	1608.64	1590.41
IRC18	0.837979	0.112143	0.253113	15.5828	13.4656	16.7184	5.79909	7.64198	12.1263
YMR103C	0.837057	7.98e-05	0.0005782	159.424	225.809	204.336	106.317	93.6142	130.591
YBR137W	0.836286	0.000885797	0.00494472	262.51	298.316	417.959	144.011	154.75	249.989
snR45	0.834848	0.00350833	0.0164707	332.033	507.551	874.928	288.021	356.307	318.083
POG1	0.83405	1.76e-05	0.000142794	626.908	472.334	456.04	352.778	245.499	273.309
SRL1	0.83385	3.45e-06	3.22e-05	14416.5	12062.1	9590.77	6197.29	6093.52	7943.67
DAL1	0.832719	0.000680896	0.00391947	152.232	140.871	101.239	85.0533	57.3148	78.3547
YLR345W	0.829995	0.000237925	0.00153572	689.239	746.826	769.974	375.008	290.395	575.534
PET9	0.829134	0.000110539	0.000775348	4958.92	5271.28	5898.8	2387.29	2474.09	4217.16
QCR7	0.823073	0.000178817	0.00119064	1747.67	1869.65	1765.65	825.404	781.392	1435.57
SCW10	0.822692	7.71e-13	1.32e-11	17045.2	15711.3	14277.5	8803.02	8667.92	9119.92
GRX1	0.820651	0.0007308	0.00415809	1259.81	1183.94	1566.88	568.311	602.761	1099.76
KIN82	0.82055	3e-05	0.000233778	333.232	399.826	444.894	221.332	176.721	269.577
GID8	0.819279	0.000652175	0.00379286	111.477	127.406	135.605	56.0579	64.0016	92.3466
RRT13	0.818111	0.000560474	0.00332345	101.887	126.37	139.32	72.4886	54.4491	82.0858
YCP4	0.817992	2.96e-05	0.000230773	3023.06	3053.59	3431.91	1456.54	1534.13	2402.88
BUB2	0.816638	3.86e-06	3.56e-05	785.133	667.068	512.697	369.209	383.054	361.924
LYS21	0.81609	2.99e-12	4.98e-11	3096.18	3027.7	3310.24	1663.37	1764.34	1930.88
SDH6	0.815902	0.0286385	0.0932948	80.3113	134.656	135.605	45.4262	40.1204	113.801
BRP1	0.815681	0.0109241	0.0427553	44.351	44.5402	46.4399	19.3303	25.7917	31.715
GAT2	0.813952	7.54e-08	8.39e-07	1922.68	1713.24	1484.22	1033.2	845.394	1032.6
YDL206W	0.810899	2.64e-06	2.49e-05	594.543	556.235	802.482	381.773	379.233	353.529
YER079W	0.808949	0.000482057	0.00291405	245.729	256.883	286.07	127.58	114.63	208.013
SNZ2	0.808376	0.000853857	0.00477998	188.192	157.445	119.815	80.2207	74.5093	110.07
SPO16	0.806003	0.0264679	0.0879519	27.5695	37.2895	40.8671	19.3303	16.2392	25.1854
YDR042C	0.805975	0.000666659	0.00385896	115.073	87.0088	103.097	61.8569	64.0016	48.5053
KRE29	0.799352	9.28e-06	7.92e-05	390.768	308.674	456.969	215.533	229.259	220.139
MCP1	0.799174	3.13e-06	2.93e-05	315.252	392.575	440.25	209.734	229.259	222.005
OYE2	0.798365	1.51e-08	1.82e-07	14342.2	15693.7	18229.5	9656.45	9904.01	8193.66
tK(CUU)E2	0.794694	0.169182	0.331736	16.7815	20.7164	7.43039	6.7656	12.4182	6.52956
TPO3	0.794575	0.00102569	0.00561421	2860.04	2029.17	2861.63	1557.06	1956.35	955.181
tW(CCA)K	0.794539	0.121642	0.266857	19.1788	23.8238	10.2168	12.5647	9.55247	8.39514
AHT1	0.793643	0.0253407	0.0851207	27.5695	43.5044	48.2975	20.2968	21.0154	27.9838
RIP1	0.793449	0.000981809	0.00540911	956.543	1033.75	1130.35	490.023	432.727	877.759
MDH1	0.792979	0.000601808	0.00354068	1048.84	1370.39	1471.22	601.172	598.94	1045.66
TPO4	0.791419	0.000201459	0.00132202	3844.15	3109.53	5458.55	2568.03	1942.02	2662.19
RNA170	0.788435	0.0425082	0.125527	29.9669	50.7551	83.5919	24.1629	30.5679	41.0429
YBR241C	0.788338	0.000814911	0.00458805	731.192	727.145	739.324	350.845	306.634	614.711
SDH2	0.787479	0.000935906	0.00519502	734.788	880.446	793.194	375.008	345.8	674.41
FDH2	0.787167	0.0134233	0.0508193	99.4901	71.4715	53.8703	42.5267	56.3596	30.7822
GAL4	0.785807	2.57e-10	3.58e-09	824.689	772.721	784.835	481.324	432.727	467.33
MNN4	0.784782	3.48e-11	5.29e-10	807.908	859.73	833.132	487.123	486.221	478.523
IRC10	0.784374	8.49e-05	0.000613848	324.841	267.241	267.494	182.671	190.094	125.927
LEU4	0.784304	0.000218608	0.0014216	9968.19	12728.1	12487.7	5496.57	5615.9	9316.74
COR1	0.782981	8.7e-05	0.000627281	2679.04	3298.05	2844.91	1442.04	1404.21	2280.68
AKR2	0.782374	4.25e-09	5.4e-08	2548.39	2429	2151.1	1472	1440.51	1231.29
YKL162C	0.781218	5.35e-06	4.78e-05	215.762	193.698	207.122	120.814	112.719	124.994
RDL1	0.781216	7.93e-07	7.94e-06	2102.48	2680.7	2579.27	1250.67	1373.65	1660.37
YDR222W	0.780844	2.37e-05	0.000188034	713.212	558.307	756.042	321.849	393.562	464.531
DOT5	0.78072	5.33e-08	6.07e-07	895.411	862.837	901.863	469.726	478.579	599.786
STF2	0.780556	0.00470107	0.0211943	623.312	964.348	1296.6	535.449	393.562	750.899
YBR184W	0.780556	0.0242837	0.0821256	56.3378	39.3611	73.3751	25.1294	27.7022	45.7069
GRH1	0.778652	4.9e-08	5.64e-07	1952.64	2070.6	1911.47	1129.86	994.413	1334.83
PYK2	0.775529	0.00123535	0.00661466	738.384	970.563	953.876	436.865	378.278	740.638
IRT1	0.772426	1.71e-06	1.66e-05	592.146	469.226	573.069	308.318	360.128	288.233
YML100W-A	0.772159	0.146012	0.301329	20.3775	24.8597	10.2168	9.66515	6.68673	15.8575
URH1	0.768451	1.23e-07	1.33e-06	1268.2	1236.77	1583.6	754.848	790.945	855.372
FYV6	0.767763	0.0001904	0.00125924	191.788	168.839	167.184	89.8859	91.7038	127.793
VHS1	0.764424	1.1e-05	9.26e-05	1998.19	1417	2174.32	1125.02	1140.57	1025.14
SSA4	0.764165	0.244076	0.424099	213.364	251.704	697.528	156.575	169.079	359.126
THI6	0.762882	5.61e-08	6.38e-07	543	621.491	587.929	316.05	343.889	373.117
YPR127W	0.76223	6.29e-05	0.000463318	596.941	662.924	923.226	382.74	428.906	476.658
ALD2	0.761475	6.09e-06	5.4e-05	481.868	480.62	558.208	279.323	260.783	357.26
ERG3	0.759046	3.64e-06	3.39e-05	18717.3	18195.2	18510	11926.8	12466	8355.97
ETT1	0.757912	8.47e-09	1.04e-07	3214.85	2934.48	3196	1834.45	2064.29	1627.72
YBR056W-A	0.75666	1.07e-06	1.05e-05	792.325	587.309	735.608	409.802	403.114	438.413
TPS2	0.756302	0.000242101	0.00156045	3039.84	3982.72	5076.81	2489.74	1914.32	2760.14
LCB3	0.752401	2.15e-05	0.000172238	871.437	801.724	1123.85	500.655	513.923	646.426
LAP2	0.751957	1.52e-07	1.64e-06	3906.49	4618.72	4174.02	2350.56	2274.44	2915.91
EFM1	0.750553	1e-06	9.93e-06	2435.71	2012.6	2278.34	1406.28	1485.41	1106.29
MNN1	0.74942	8.71e-12	1.39e-10	4032.35	3919.54	4098.79	2276.14	2318.39	2573.58
CIR2	0.748511	0.000121249	0.000842468	674.855	731.288	782.048	398.204	340.068	564.34
RUF21	0.747305	0.0111122	0.0434318	46.7484	46.6119	54.7991	28.9954	30.5679	28.9166
YIR016W	0.747171	3.65e-06	3.39e-05	334.431	351.143	290.714	177.839	209.199	194.021
tA(UGC)E	0.746833	0.0811693	0.202529	28.7682	35.2179	19.5048	17.3973	21.9707	10.2607
YML054C-A	0.746585	0.0435257	0.127701	28.7682	36.2537	58.5143	22.2298	30.5679	21.4543
UBP11	0.746486	7.64e-06	6.61e-05	459.093	529.304	495.05	327.649	238.812	318.083
HEM13	0.743258	0.00149118	0.00775254	7325.11	6975.21	7604.07	5361.26	5122.04	2602.49
SSU1	0.74261	5.74e-05	0.000425257	1281.38	1632.45	1380.19	728.752	754.645	1082.97
YNR066C	0.740779	7.3e-08	8.15e-07	459.093	417.435	438.393	257.093	257.917	271.443
YBR182C-A	0.740316	0.151557	0.309252	20.3775	12.4298	16.7184	8.69863	14.3287	6.52956
ARO9	0.739408	0.202634	0.373996	1167.51	1072.07	1421.99	413.668	426.04	1353.48
tD(GUC)G2	0.737508	0.0406262	0.121439	32.3643	53.8626	34.3655	28.9954	25.7917	17.7231
DIC1	0.73591	6.51e-06	5.73e-05	920.583	855.587	825.702	461.028	465.205	635.232
BUL3	0.734074	0.000180332	0.00119802	136.649	130.513	131.889	79.2542	85.017	75.5563
RRT8	0.733901	0.00126352	0.00674107	352.411	545.877	665.02	279.323	299.948	361.924
HIS5	0.733694	4.38e-06	4e-05	2321.84	2274.66	2184.53	1184.95	1216.99	1675.3
YNL033W	0.733376	0.0042426	0.019439	106.682	108.761	75.2327	59.9239	67.8226	46.6397
ATH1	0.730536	0.000760214	0.00429648	525.02	730.253	750.469	359.543	322.874	527.028
FAA2	0.730449	0.0002071	0.00135602	393.166	397.755	486.69	223.265	219.707	327.411
AIF1	0.730113	6.13e-08	6.92e-07	759.961	793.437	740.252	487.123	487.176	408.564
YPK2	0.729772	0.000427579	0.00261416	924.179	1044.11	1554.81	740.35	602.761	782.614
TIM9	0.729201	1.55e-06	1.5e-05	507.04	572.808	643.657	319.916	346.755	374.05
YLR177W	0.727785	0.000229958	0.00148755	1048.84	1203.62	1711.78	804.14	695.42	895.482
RRM3	0.726519	3.87e-08	4.49e-07	972.126	860.766	876.786	522.884	516.789	596.988
YDL242W	0.726333	0.00404643	0.0186559	70.7219	84.9372	86.3783	54.1248	53.4939	39.1773
SCM4	0.725666	6.37e-06	5.63e-05	765.954	615.277	678.952	457.161	438.459	349.798
PDE2	0.724548	3.86e-08	4.49e-07	2633.49	2520.15	2218.9	1476.83	1626.79	1357.21
GRE3	0.723717	0.00210165	0.0105698	1199.87	1396.28	1661.62	669.795	687.778	1221.03
MFA2	0.722971	1.03e-07	1.13e-06	10518.4	13019.2	13039.4	6872.89	7257.97	8030.42
YGR153W	0.722305	0.000435005	0.00265133	143.841	116.012	125.388	73.4551	82.1513	77.4219
YLL058W	0.721757	5.67e-09	7.13e-08	1244.23	1052.39	1159.14	704.589	686.823	703.326
EDC2	0.719169	1.84e-07	1.96e-06	861.848	783.079	963.164	503.554	518.699	562.475
tV(AAC)K2	0.718576	0.0726097	0.185443	28.7682	43.5044	25.0776	27.0624	18.1497	13.9919
ROM1	0.718105	0.000154097	0.0010425	539.404	647.387	824.773	444.597	345.8	433.749
THI3	0.717872	6.41e-09	7.95e-08	800.716	748.897	730.036	456.195	478.579	450.539
YKL133C	0.717705	0.00098902	0.00543869	133.053	155.373	183.902	98.5845	78.3303	111.002
CIT1	0.714552	0.112682	0.253849	1691.33	2341.99	2633.14	975.213	907.485	2179.94
VHT1	0.713225	1.12e-05	9.37e-05	1221.45	1273.02	1081.12	789.643	808.139	582.996
YNR065C	0.711913	1e-07	1.1e-06	805.51	797.581	705.887	486.157	490.042	432.816
CIP1	0.71128	0.00210831	0.0105882	1982.61	1473.97	2932.22	1168.52	1526.49	1207.97
RPL41B	0.70943	0.00563187	0.0248223	759.961	997.494	1702.49	626.302	689.689	801.27
YLR125W	0.703686	0.00455264	0.0206354	106.682	90.1163	110.527	74.4216	68.7778	45.7069
AMS1	0.70341	5.97e-06	5.31e-05	720.404	875.267	1004.96	524.818	523.476	550.348
ADE17	0.703386	6.16e-05	0.000455042	19623.5	17673.1	19837.3	10130	9974.69	14982.5
YJL113W	0.703295	0.000140834	0.00096158	151.033	178.161	179.258	99.551	106.032	107.271
NCE103	0.702425	0.000276994	0.00175528	677.252	1013.03	661.304	495.822	427.951	521.432
RNR1	0.701815	4.5e-10	6.19e-09	14243.9	15836.6	13670.1	8585.55	9298.38	9013.58
TPK1	0.70083	0.0172548	0.0622902	587.351	919.807	860.996	380.807	315.232	761.16
MLH2	0.699089	5.35e-06	4.78e-05	522.623	499.265	427.247	266.758	307.59	317.15
RPR1	0.697836	2.11e-05	0.000169374	29000.8	38906.4	44264.7	22787.5	23831.5	22536.3
TMA17	0.6946	0.000159742	0.00107822	408.749	469.226	509.91	259.992	244.543	353.529
ATP16	0.69376	2.77e-05	0.000217611	1938.26	2003.27	2121.38	1081.53	1110	1556.83
YOR020W-A	0.693059	0.000366704	0.00227018	314.053	412.256	341.798	209.734	181.497	269.577
ADD37	0.692481	5.26e-05	0.000393099	415.941	456.796	417.959	247.428	228.304	322.747
OSW5	0.692446	9.77e-06	8.31e-05	817.497	814.154	618.58	465.86	436.548	488.784
snR6	0.691217	0.141787	0.295482	15.5828	19.6806	21.3624	16.4308	8.59723	10.2607
YMR254C	0.691194	0.0260254	0.0868394	45.5497	42.4686	42.7247	25.1294	31.5232	24.2526
YJR096W	0.690883	0.00019787	0.00130281	402.755	455.76	567.496	244.528	315.232	324.612
HSP104	0.690056	0.165762	0.327094	2881.62	4158.81	6665.99	2069.31	2209.49	4217.16
IRC19	0.687516	0.00117995	0.00634103	125.861	109.797	146.75	83.1203	73.5541	81.153
YBR138C	0.686655	1.11e-05	9.31e-05	257.715	287.958	280.497	178.805	162.392	172.567
RPS21A	0.685156	0.00765265	0.0318062	1898.7	2499.43	4414.58	1659.51	1917.18	1905.7
CRH1	0.684904	4.24e-07	4.4e-06	12900.2	11070.8	10149	7163.81	6494.73	7564.02
SYM1	0.683146	0.00163847	0.00843663	285.285	352.179	484.833	227.131	203.468	269.577
RMI1	0.681734	0.00434634	0.019822	323.643	346.999	234.057	162.374	148.063	252.787
PLM2	0.681363	7.74e-05	0.000562714	294.874	251.704	284.212	150.776	170.034	196.819
COX9	0.677924	7.35e-05	0.000536706	2261.9	2163.83	1821.37	1211.04	1099.49	1593.21
SSE2	0.677661	0.167369	0.328945	465.086	742.682	1091.34	316.05	413.622	707.99
NDI1	0.674384	0.000614253	0.00360614	885.822	842.121	1032.82	501.621	472.847	755.563
BMH1	0.673499	1.34e-05	0.000110945	25439.5	22584	19965.5	13226.8	12698.1	16701.7
YKL065W-A	0.670805	0.1191	0.263349	20.3775	18.6447	28.7928	17.3973	11.463	13.9919
SPC2	0.670639	5.46e-05	0.000407093	713.212	672.247	781.119	395.305	413.622	552.214
SPO77	0.669751	0.00144901	0.007607	149.834	126.37	119.815	74.4216	94.5695	79.2875
SYC1	0.669301	0.000198501	0.00130406	207.371	223.737	187.617	121.781	121.316	145.516
YAR028W	0.669087	0.000970804	0.00535847	569.371	443.331	691.026	332.481	430.817	308.755
YGL081W	0.668724	0.0175759	0.0632529	73.1192	53.8626	72.4463	37.6941	35.3442	52.2364
EXG2	0.668356	8.98e-09	1.1e-07	2470.47	2720.06	2617.35	1556.09	1588.58	1768.58
PDA1	0.667385	2.07e-06	1.98e-05	16613.6	17805.7	18545.3	9953.17	10352	13044.2
YBR144C	0.666912	0.102091	0.237757	29.9669	24.8597	34.3655	21.2633	24.8364	10.2607
SCS7	0.666449	1.81e-06	1.74e-05	3844.15	3667.84	3772.78	2105.07	2222.86	2781.59
YLR283W	0.665414	0.00901743	0.0364025	212.166	217.522	328.795	139.178	124.182	215.475
MRP8	0.663906	0.000510188	0.00305906	1047.64	1362.1	1435.92	752.915	667.718	1007.42
YLR285C-A	0.663625	0.0239063	0.0811441	47.947	55.9342	81.7343	37.6941	40.1204	40.1101
DCI1	0.659433	0.00142174	0.00747711	203.775	228.916	157.896	134.346	132.779	106.338
QCR8	0.658356	1.85e-06	1.78e-05	1144.74	1290.63	1246.45	690.092	768.974	874.028
ARG5%2C6	0.657501	2.55e-06	2.42e-05	593.345	565.557	630.654	359.543	355.352	419.757
GPI11	0.656511	1.32e-05	0.000109824	726.398	802.76	895.362	475.525	480.489	582.996
YDL183C	0.656123	0.00326494	0.0154016	118.669	158.48	111.456	91.8189	78.3303	76.4891
YDL124W	0.654175	2.29e-05	0.000182166	2685.03	3467.92	3206.21	1835.41	1815.93	2296.54
TDA2	0.653736	0.000979335	0.00540052	231.344	233.059	332.51	166.241	155.705	185.626
HER1	0.653683	3.25e-05	0.000251128	2024.56	2662.06	2041.5	1357.95	1315.38	1603.47
snR5	0.652802	0.264988	0.44946	182.199	429.865	813.627	284.155	317.142	305.956
SRT1	0.651708	0.16945	0.331822	11.9868	27.9671	19.5048	14.4977	13.3735	10.2607
KTR5	0.651469	0.000466479	0.00282857	707.219	606.99	606.505	444.597	472.847	305.024
GYP8	0.649632	6.04e-06	5.37e-05	400.358	383.253	404.956	275.457	242.633	239.728
DSF2	0.649628	1.39e-05	0.000115211	908.596	828.655	687.311	496.789	500.55	546.617
SDH3	0.64903	0.001203	0.00645317	2230.74	2426.92	2082.37	1204.28	1162.54	1930.88
YGR201C	0.648805	0.00190231	0.00966042	263.709	293.137	430.962	192.336	223.528	215.475
CWP2	0.648636	0.00525996	0.0234102	50942.5	52295.4	52789.2	26900	24106.6	48520.2
ERG11	0.648206	0.000475444	0.00287702	16296	18401.3	21428.3	12963.9	13885.5	8964.15
CIN2	0.647884	3.93e-05	0.000301268	353.609	325.247	360.374	200.069	213.02	249.989
snR7-L	0.647051	0.0540475	0.14958	41.9537	112.904	92.8798	50.2588	61.1358	47.5725
TDA1	0.646877	0.000689977	0.00396401	4286.47	3960.97	3630.67	2821.26	1803.51	2960.69
PPT2	0.646747	0.00110743	0.00600042	141.444	125.334	141.177	77.3212	91.7038	91.4138
YMR252C	0.646193	4.26e-05	0.000324923	435.119	373.931	365.947	233.897	235.946	279.838
EXO1	0.646004	2.28e-07	2.43e-06	878.629	808.975	766.259	532.55	518.699	515.835
SDH4	0.645878	0.00579447	0.0253874	870.239	1092.79	1011.46	494.856	496.729	909.474
YNL034W	0.645704	0.00509793	0.0227405	124.662	133.621	91.0222	70.5556	82.1513	69.9595
ATP7	0.645266	1.03e-05	8.74e-05	1851.95	1918.34	1771.22	1042.87	1102.36	1397.32
UGA3	0.642991	1.39e-05	0.00011547	290.08	294.173	306.503	189.437	188.184	193.088
YMR226C	0.642052	9.7e-06	8.27e-05	2825.28	2898.22	2904.35	1624.71	1709.89	2193.93
GCV3	0.642037	0.00145189	0.00761067	2591.54	2297.45	2298.78	1263.23	1261.88	2080.13
YCR062W	0.640538	0.0123082	0.0473742	1008.09	1073.11	905.578	457.161	490.997	967.307
SCW4	0.639902	8.21e-10	1.1e-08	31400.5	29812.9	27715.3	18893.4	18861.4	19314.4
SUP17	0.639843	0.247942	0.428547	11.9868	21.7522	9.28798	6.7656	11.463	9.32794
PHO11	0.63815	0.0120427	0.0465166	2994.29	3092.96	3635.32	2377.63	2694.75	1175.32
CRR1	0.637923	0.000256029	0.00163295	314.053	330.426	276.782	222.298	204.423	165.104
YOR289W	0.637874	0.000483119	0.00291748	278.093	339.749	382.665	194.269	202.512	247.19
tT(UGU)G2	0.633645	0.181288	0.348214	14.3841	15.5373	21.3624	10.6317	10.5077	12.1263
ATP17	0.633235	0.000113596	0.000794903	993.702	1155.97	1330.97	655.297	729.809	860.036
YLL054C	0.632875	1.84e-06	1.77e-05	833.08	848.336	854.495	508.387	612.314	514.902
FRE7	0.631328	4.16e-06	3.81e-05	769.55	905.306	768.116	539.315	551.178	486.918
MIG3	0.631326	1.43e-05	0.000118034	773.146	691.927	632.512	456.195	407.891	488.784
RSF2	0.631205	4.53e-06	4.12e-05	4756.35	4044.87	3680.83	2845.42	2715.77	2496.16
YPR063C	0.630903	7.02e-07	7.06e-06	3399.45	3186.18	2764.1	1999.72	1916.23	2120.24
MPO1	0.629252	0.00784353	0.0324624	206.172	282.779	384.523	165.274	178.631	222.005
YLR326W	0.62872	0.00817941	0.0335936	310.457	251.704	250.776	143.044	137.556	244.392
SOE1	0.627307	0.0815746	0.202883	166.616	143.979	91.951	115.982	106.032	38.2445
GCV2	0.626925	0.0164973	0.0600697	3929.26	3728.95	3814.58	1802.55	1773.89	3852.44
HAP4	0.626821	0.00463363	0.0209703	1842.36	1836.51	2375.87	1161.75	971.487	1788.17
TFB5	0.626427	0.000595794	0.00351525	260.113	192.662	237.772	139.178	148.063	159.508
AGP1	0.626357	1.15e-06	1.13e-05	724	820.369	833.132	532.55	491.952	516.768
ARG7	0.625709	0.000236636	0.00152907	613.722	686.748	862.854	419.467	465.205	518.633
TRP4	0.625576	1.68e-07	1.8e-06	1995.8	1962.88	1971.84	1244.87	1187.37	1411.32
HMF1	0.62532	4.68e-09	5.92e-08	4147.42	4617.68	4492.6	2911.14	2776.9	2907.52
AAD4	0.624981	0.000225281	0.00145889	210.967	219.594	192.261	139.178	136.6	127.793
LYS2	0.624507	1.91e-08	2.29e-07	5500.72	5596.53	5825.42	3426.29	3601.28	3949.45
TOS6	0.623853	0.00324072	0.0152995	4507.02	4153.63	2807.76	2162.09	2147.4	3131.39
SNO2	0.623065	0.0302801	0.0975638	53.9404	75.6148	57.5855	41.5601	31.5232	48.5053
SKN1	0.622685	8.2e-08	9.11e-07	1869.93	1811.65	1934.69	1242.94	1283.85	1121.22
YGR130C	0.621556	2.23e-05	0.000178206	2026.96	2309.88	1996.92	1379.22	1174	1563.36
YOR105W	0.621456	0.0536875	0.148825	44.351	51.791	34.3655	25.1294	26.7469	32.6478
RPS28B	0.619532	0.00050473	0.00302941	2706.61	2633.05	3774.64	1754.22	2280.18	1899.17
AIM17	0.618804	0.229697	0.406902	1356.9	2112.04	2570.91	1018.71	742.227	2172.48
NAT4	0.618645	0.0037728	0.0175312	215.762	221.665	151.394	121.781	148.063	112.868
MCR1	0.618473	0.00111525	0.00603174	1349.71	1953.55	2062.86	1198.48	980.084	1318.04
PTP3	0.6178	6.83e-06	5.96e-05	1549.89	1419.07	1207.44	945.251	902.709	872.162
KTR1	0.61773	1.14e-05	9.53e-05	5171.09	6397.22	6717.07	3693.05	3948.04	4276.86
YAP1802	0.614758	5.28e-05	0.000393887	1519.92	1401.46	1120.13	918.189	810.05	909.474
VMA1	0.614386	9.78e-07	9.71e-06	39374.1	39756.8	45815.8	25083	26795.6	29738.4
YOL163W	0.614369	0.0833924	0.205415	41.9537	51.791	49.2263	43.4932	33.4337	16.7903
CCP1	0.614201	0.000658633	0.00382111	2780.93	3279.4	3013.02	1731.99	1661.18	2534.4
AHA1	0.611587	0.00561126	0.0247522	1546.29	1556.84	1548.31	808.973	792.855	1442.1
tV(CAC)H	0.611045	0.194662	0.364859	17.9801	30.0388	23.22	25.1294	13.3735	8.39514
GAT1	0.609661	0.000222035	0.00144103	1207.07	1101.08	939.944	663.996	623.777	839.514
YIL012W	0.609133	0.136631	0.287989	23.9735	27.9671	25.0776	23.1964	16.2392	11.1935
YMR247W-A	0.605034	0.116411	0.259542	19.1788	47.6477	40.8671	24.1629	24.8364	22.387
EMI1	0.604272	0.00221629	0.0110543	330.835	403.969	358.516	217.466	195.826	305.956
tS(AGA)D2	0.604151	0.155653	0.314609	17.9801	29.0029	22.2912	18.3638	16.2392	11.1935
RDR1	0.601297	2.17e-05	0.000173725	396.762	408.113	454.182	283.189	281.798	265.846
GLO4	0.600675	0.000187394	0.00124075	246.927	254.812	251.704	179.772	167.168	150.18
SOL1	0.60028	0.000263951	0.00167804	323.643	335.605	408.671	254.193	236.901	214.543
FMP52	0.600224	1.71e-06	1.65e-05	1708.11	1675.96	1891.03	1081.53	1131.97	1266.73
YOR029W	0.598867	0.284415	0.472637	9.58941	17.6089	10.2168	9.66515	7.64198	7.46235
GRX2	0.598091	0.00954519	0.0382196	762.358	1335.17	1475.86	721.02	723.122	917.869
STE14	0.597617	1.16e-06	1.13e-05	812.702	843.157	844.278	510.32	569.327	572.735
tL(CAA)N	0.597579	0.203208	0.374694	13.1854	21.7522	22.2912	17.3973	10.5077	10.2607
SUF2	0.597518	0.00514929	0.0229522	106.682	96.3312	113.313	66.6895	67.8226	74.6235
snR34	0.595263	0.388686	0.576604	350.013	253.776	1017.03	255.16	273.201	544.751
SLI1	0.594552	0.00065248	0.00379286	222.954	253.776	273.996	158.508	151.884	187.492
GAS4	0.59417	0.0390781	0.118453	68.3245	78.7223	85.4495	48.3257	70.6883	35.4462
HED1	0.592109	0.199914	0.370937	14.3841	27.9671	17.6472	10.6317	16.2392	13.0591
APA2	0.591888	1.5e-06	1.47e-05	837.875	844.193	860.067	596.34	520.61	569.937
TRX3	0.591123	4.43e-05	0.000337163	785.133	816.225	736.537	593.44	496.729	461.733
RTK1	0.59012	0.000611453	0.00359327	916.987	1106.25	974.31	591.507	579.835	819.926
ATP2	0.590114	7.02e-05	0.000513439	16191.7	18702.8	17432.6	10293.4	10673	13794.2
RRP46	0.589733	1.7e-05	0.000138241	884.623	844.193	938.086	637.9	616.135	518.633
TEC1	0.589666	0.0373611	0.114092	1268.2	1144.58	928.798	626.302	447.056	1146.4
ACM1	0.589423	0.00258237	0.0126359	146.238	139.836	122.601	87.9528	87.8828	95.1449
ATP15	0.587863	0.000127253	0.000878214	2408.14	2551.22	2179.89	1421.74	1435.74	1891.71
DER1	0.587472	0.00302382	0.0144488	214.563	279.671	266.565	140.145	162.392	204.282
YOR1	0.586221	5.47e-05	0.000407093	4635.28	5537.49	5014.58	3643.76	3632.81	2840.36
ATP4	0.583388	5.64e-05	0.000418727	1461.19	1519.55	1644.9	942.352	940.919	1204.24
PRC1	0.583368	0.000285224	0.00180357	12375.1	14182.4	13834.5	7923.49	7974.41	11060.1
JID1	0.581826	0.0063243	0.0271646	141.444	130.513	174.614	116.948	86.9275	95.1449
ADE2	0.579738	0.00670797	0.0285107	1323.34	1368.32	1604.96	810.906	747.003	1317.1
TPS3	0.578523	0.0032167	0.0152226	2730.58	3984.8	3948.32	2233.62	1982.14	2926.17
MHP1	0.576676	0.00171526	0.00877844	6253.49	6552.59	5365.67	3651.49	3322.35	5209.65
PHR1	0.57649	0.0086054	0.0349879	269.702	273.456	369.662	169.14	179.587	263.981
ENA2	0.576449	0.204339	0.375724	25.1722	16.5731	25.0776	13.5312	21.9707	9.32794
POC4	0.576217	0.00215242	0.0107798	251.722	226.844	278.64	137.245	176.721	194.021
NCE101	0.576144	9.58e-05	0.000682246	563.378	509.623	553.564	341.18	334.337	415.093
PFK27	0.575827	6.78e-06	5.93e-05	3503.73	3142.68	3587.02	2268.41	2074.8	2522.27
PIR1	0.573694	3.23e-05	0.000249603	25580.9	24994.3	19902.3	14965.5	15423.4	16962.9
PIR5	0.573573	0.0107464	0.0421717	94.6954	84.9372	91.0222	65.723	55.4044	60.6316
ARF2	0.57286	0.0016571	0.00852513	2607.12	2955.19	3430.98	1692.37	1830.25	2524.14
CEM1	0.571692	0.0171899	0.062094	577.762	439.187	567.496	269.658	291.35	504.641
YMR315W	0.571636	0.000935914	0.00519502	2806.1	3282.51	3212.71	1809.32	1823.57	2625.81
RAD51	0.57143	0.000546459	0.0032567	543	555.199	549.849	338.28	320.008	450.539
AGP2	0.570054	0.0250153	0.0841344	614.921	755.112	802.482	425.267	325.739	712.654
TAH1	0.568124	8.84e-05	0.000634702	407.55	417.435	454.182	292.854	261.738	308.755
YFR006W	0.567597	0.000464552	0.00281978	1698.52	1927.66	1643.04	1056.4	1055.55	1443.03
PCM1	0.567545	1.26e-05	0.000105255	2525.61	2680.7	2948.93	1721.36	1742.37	2040.02
YET2	0.567397	0.111736	0.252743	45.5497	34.182	76.1615	35.761	42.9861	27.051
ATP20	0.567207	0.0115634	0.0449299	359.603	394.647	623.224	298.653	272.246	360.058
UBC5	0.566075	0.000436876	0.00265999	364.398	435.044	414.244	281.256	235.946	303.158
INM2	0.564824	0.000896332	0.00499881	423.133	362.537	383.594	275.457	215.886	298.494
YJL045W	0.564405	0.00622297	0.0268073	148.636	136.728	117.957	97.618	78.3303	96.0777
NPC2	0.563675	0.000122378	0.00084931	6919.96	7149.22	5320.16	4669.23	4148.64	4299.25
ZRC1	0.561014	3.93e-06	3.62e-05	7409.02	8055.57	8507.79	5613.52	5729.57	4907.43
ATP19	0.560572	0.000144438	0.000985045	1766.85	1394.21	1411.77	1118.26	935.187	1045.66
WIP1	0.560135	0.0434142	0.127564	86.3047	113.94	149.537	63.79	68.7778	105.406
NMA1	0.559988	1.11e-05	9.31e-05	1187.89	1383.85	1432.21	897.892	939.008	880.557
YLR264C-A	0.559343	0.423563	0.611181	402.755	310.746	1270.6	269.658	462.34	614.711
TOS3	0.558942	0.0147641	0.0551186	815.1	621.491	666.877	511.286	603.716	312.486
FMP46	0.556874	2.3e-05	0.000182577	604.133	575.915	542.418	404.003	367.77	398.303
THO1	0.556302	6.7e-06	5.87e-05	920.583	979.885	957.591	618.569	621.866	703.326
ECM2	0.555533	0.00010517	0.00074121	469.881	405.005	442.108	282.222	294.216	319.015
ECM3	0.554588	1.01e-05	8.6e-05	1919.08	2065.42	2271.84	1376.32	1531.26	1353.48
GUT2	0.554283	0.00368591	0.0171815	967.332	1136.29	1019.82	759.681	515.834	851.641
YBL039W-A	0.550667	0.101445	0.23646	37.159	36.2537	65.0159	30.9285	35.3442	28.9166
CBS1	0.549923	0.011119	0.0434318	117.47	111.868	117.029	63.79	81.196	91.4138
YJR120W	0.54955	0.0148964	0.0554367	578.961	550.02	350.157	326.682	271.29	411.362
YDR381C-A	0.546721	0.00565967	0.0249076	196.583	171.946	197.834	128.546	105.077	153.911
GPX1	0.546319	0.114471	0.256377	41.9537	44.5402	92.8798	39.6271	45.8519	38.2445
	0.544124	0.454081	0.63731	52642.3	15596.3	10758.3	19258.8	18031.3	16886.4
PUT1	0.542232	0.0666745	0.174199	204.974	235.131	274.924	135.312	101.256	254.653
snR84	0.541152	0.0066736	0.0284169	5984.99	7777.97	10648.7	5058.74	5736.26	5982.94
AYR1	0.541061	0.0232452	0.0794939	866.643	1250.23	1195.36	608.904	599.895	1068.05
CCC1	0.540217	0.00850531	0.0346909	472.278	533.447	715.175	319.916	389.741	474.792
YHR097C	0.539919	0.00734214	0.0306233	728.795	764.435	708.673	516.119	358.218	639.896
SSS1	0.539269	8.56e-06	7.35e-05	3641.58	3714.45	3245.22	2483.94	2573.44	2236.84
XDJ1	0.537492	0.000162068	0.00109142	845.067	873.196	698.456	547.047	527.297	589.526
CHZ1	0.535504	1.94e-05	0.000156293	952.947	851.443	849.851	628.235	576.014	625.905
HSP42	0.534525	0.315465	0.505688	612.523	662.924	1775.86	566.378	661.031	879.624
XKS1	0.533326	0.00762943	0.031732	375.186	417.435	466.257	276.423	225.438	368.453
PBR1	0.532124	6.54e-06	5.74e-05	873.835	821.405	856.352	586.674	569.327	608.181
TMC1	0.532008	6.09e-05	0.000450169	2156.42	2248.76	2329.43	1628.58	1339.26	1690.22
PHO84	0.530141	0.000119563	0.000833692	47495.1	44738.1	44979.8	32554.2	35773.1	26691
UBX6	0.529949	0.0024	0.0118022	409.947	535.519	571.211	323.782	330.516	397.37
ECI1	0.529382	0.00464677	0.0210136	169.013	199.913	199.692	138.212	111.764	144.583
HYR1	0.529343	0.0018703	0.00952719	1861.54	1898.66	2425.09	1249.7	1332.57	1704.21
YLR236C	0.528746	0.047328	0.135583	74.3179	74.579	54.7991	39.6271	49.6729	51.3036
YRB1	0.527335	0.00415725	0.0191072	2204.37	2398.96	3482.99	1753.26	2027.04	1832.01
MRPL39	0.526543	0.0160598	0.0588505	480.669	586.274	655.732	333.448	325.739	537.289
VTC2	0.526512	2.5e-07	2.65e-06	6554.36	6431.4	6946.48	4475.93	4754.27	4608
SRB2	0.526043	2.94e-05	0.000229963	578.961	544.841	553.564	383.706	396.428	384.311
SNA3	0.525764	2.26e-05	0.000180275	3100.97	3344.66	3240.58	2102.17	2111.1	2514.81
COQ9	0.525638	5.75e-05	0.000425423	981.716	1171.51	1185.15	763.547	755.601	801.27
TRP1	0.52558	1.49e-05	0.000122068	664.066	674.318	707.744	466.827	471.892	483.187
ATP1	0.525476	0.000956815	0.00529115	7271.17	7765.54	8598.82	4595.78	5238.58	6586.46
AIM26	0.52536	0.118046	0.261962	59.9338	51.791	38.0807	37.6941	21.9707	43.8413
ECM34	0.524065	0.0192036	0.068118	124.662	142.943	152.323	105.35	114.63	72.7579
ATG40	0.522696	0.0361477	0.111366	119.868	129.477	208.98	97.618	100.301	122.196
ASF1	0.522463	0.000822798	0.00462364	382.378	310.746	321.364	246.461	233.08	225.736
YIL046W-A	0.521432	0.308295	0.499119	19.1788	16.5731	11.1456	15.4642	8.59723	8.39514
YJL107C	0.520022	0.0400519	0.120503	359.603	389.468	326.937	335.381	149.974	264.913
tV(AAC)O	0.519654	0.150962	0.308398	51.5431	44.5402	37.1519	44.4597	30.5679	17.7231
FLC1	0.518966	1.07e-05	9.01e-05	3116.56	3274.22	3102.19	2327.37	1988.83	2308.66
DOG1	0.518732	0.0139937	0.0527082	117.47	136.728	159.753	84.0868	97.4352	108.204
tK(UUU)D	0.517268	0.353106	0.542519	4.7947	22.788	28.7928	12.5647	14.3287	13.0591
YOL131W	0.515628	0.323197	0.512683	14.3841	14.5015	18.576	7.73212	18.1497	7.46235
MSS11	0.515371	0.00297913	0.0142931	571.768	583.166	415.173	368.242	335.292	393.639
snR3	0.515324	0.00295241	0.014185	1961.03	2665.16	2564.41	1723.3	1387.02	1921.55
YHR180W	0.515235	0.0308103	0.0988944	85.106	104.618	128.174	74.4216	64.0016	84.8842
CMR3	0.51456	0.00321949	0.0152236	1112.37	812.082	881.43	725.853	693.51	543.819
snR9	0.514417	0.0638111	0.168753	774.345	1248.16	2020.14	882.428	858.767	1090.44
HST2	0.513801	0.000117561	0.000820704	2095.29	2355.45	1911.47	1528.06	1358.36	1568.96
SRL3	0.513676	0.0260924	0.087014	667.663	632.886	594.431	525.784	274.156	527.028
MBB1	0.513646	0.101454	0.23646	37.159	60.0775	72.4463	33.828	40.1204	45.7069
snR161	0.513627	0.0182872	0.0653778	159.424	175.053	118.886	98.5845	121.316	97.0105
PTK1	0.512522	0.000330864	0.00206345	1770.44	1762.96	1446.14	1250.67	1203.61	1035.4
PIG1	0.512504	0.009732	0.0388885	179.801	218.558	157.896	116.948	127.048	145.516
snR11	0.512117	0.0169998	0.0615957	1241.83	1527.83	2280.2	1100.86	1338.3	1103.49
EMT4	0.511942	0.367537	0.558013	17.9801	14.5015	7.43039	11.5982	10.5077	5.59676
YOP1	0.511716	0.0024373	0.0119657	3846.55	4819.67	4834.4	2658.88	3007.12	3803.93
IGD1	0.510733	0.0249334	0.0839549	219.358	283.814	322.293	199.102	141.377	239.728
YMR147W	0.510234	0.00271137	0.0131906	430.325	383.253	458.826	355.677	274.156	263.981
YJR011C	0.509469	0.116207	0.259281	79.1126	50.7551	87.307	36.7276	42.9861	72.7579
SPR3	0.508719	0.381151	0.569172	14.3841	8.28655	23.22	12.5647	15.284	4.66397
SDD2	0.508163	6.73e-05	0.000492294	1112.37	1094.86	1292.89	848.6	787.124	826.455
YOL159C-A	0.507362	0.040204	0.120796	101.887	88.0446	97.5238	80.2207	73.5541	48.5053
ULA1	0.5061	0.000514869	0.00308086	362	395.683	407.742	253.227	274.156	293.83
snR31	0.506074	0.0719101	0.184483	293.676	562.45	796.909	396.271	383.054	386.177
UBP15	0.505528	0.00714993	0.0300124	1753.66	2256.01	1779.58	1178.18	1174	1725.67
COX20	0.50526	0.00885232	0.0358586	228.947	228.916	266.565	155.609	145.198	209.879
LSR1	0.503896	2.58e-06	2.43e-05	300986	263706	269925	196566	200156	191849
RBL2	0.502063	0.000696402	0.00399315	1088.4	875.267	922.297	653.364	622.821	760.227
LDB18	0.501867	0.00546602	0.0241996	215.762	265.17	292.571	163.341	186.273	197.752
CLB1	0.501853	2.59e-05	0.000204517	1378.48	1326.88	1305.89	973.28	864.499	994.358
ATP5	0.500975	0.0022891	0.0113608	1413.24	1801.29	1926.33	1066.07	1187.37	1380.53
tI(AAU)E2	0.500751	0.338104	0.528521	13.1854	19.6806	13.0032	13.5312	13.3735	5.59676
PRI2	0.499142	0.000149849	0.00101725	648.484	672.247	575.855	436.865	448.966	455.203
YPL245W	0.498907	0.00616737	0.0266651	763.557	754.076	881.43	575.076	686.823	436.547
YOL013W-B	0.498673	0.227636	0.404348	17.9801	33.1462	25.0776	13.5312	22.9259	17.7231
GSF2	0.498129	4.5e-06	4.1e-05	6999.07	7382.28	6788.59	5221.11	5098.16	4669.56
TPS1	0.497469	0.00847926	0.0346085	2816.89	4112.2	3803.43	2337.03	2169.37	3096.87
YJR151W-A	0.496499	0.282519	0.47028	17.9801	22.788	15.7896	15.4642	16.2392	8.39514
GLN1	0.495708	0.0168806	0.0612765	11618.8	8532.04	12828.6	6655.42	6650.43	10083.5
UBC8	0.495056	0.0194334	0.0688092	161.821	169.874	143.964	107.283	90.7485	138.986
PET130	0.494778	0.0190381	0.0676935	112.676	117.048	131.889	100.518	79.2855	77.4219
CAT2	0.49422	0.00668999	0.0284662	166.616	215.45	219.196	141.111	139.466	147.381
EUG1	0.493961	8.93e-05	0.000639582	2193.58	2552.26	2132.52	1583.15	1572.34	1728.47
COX13	0.493926	0.00161051	0.00830716	1024.87	1223.3	1197.22	747.116	734.585	965.441
STR2	0.49349	0.00144377	0.00758619	360.801	414.328	436.535	310.251	294.216	257.451
RPC11	0.492554	0.0004891	0.00294457	415.941	374.967	401.241	285.122	297.082	264.913
EMP46	0.492503	0.0599156	0.160993	106.682	119.119	107.741	65.723	60.1806	111.002
GCY1	0.488989	0.0501956	0.141845	118.669	168.839	223.84	105.35	117.495	142.717
DAP1	0.488671	0.00427354	0.0195201	614.921	567.629	449.538	428.166	338.158	395.504
MLS1	0.488661	0.0218808	0.0754397	119.868	107.725	106.812	76.3547	91.7038	69.9595
YHR054C	0.488184	0.169162	0.331736	49.1457	26.9313	48.2975	28.9954	37.2546	22.387
RKM1	0.487763	0.00298757	0.0143219	478.272	515.838	613.936	373.075	339.113	435.615
CDC28	0.486329	0.000134655	0.000925809	588.55	630.814	635.298	432.032	426.04	466.397
ADI1	0.485211	0.000421359	0.0025788	803.113	693.999	806.197	522.884	521.565	600.719
FCY2	0.485165	0.000205096	0.00134439	7117.74	6694.5	7558.56	4591.91	4918.57	5757.2
YNL040W	0.482732	0.00155264	0.00806497	528.616	572.808	639.013	379.84	394.517	471.994
KES1	0.482263	5.56e-06	4.96e-05	9891.47	10484.6	10099.8	7203.43	7742.28	6870.96
YBR013C	0.481327	0.0400145	0.120451	104.285	99.4386	130.961	63.79	81.196	95.1449
SND1	0.480471	0.000757829	0.00428711	2991.9	2817.43	2284.84	2079.94	1904.76	1815.22
tV(AAC)G1	0.480359	0.399155	0.586042	8.39073	19.6806	10.2168	8.69863	6.68673	12.1263
MOT1	0.480355	7.62e-06	6.61e-05	3881.31	4183.67	4219.53	2810.62	2926.88	3068.89
UGA1	0.479492	0.03104	0.0993077	664.066	929.13	987.313	478.425	560.73	812.463
MPH3	0.478448	0.0478167	0.136617	80.3113	78.7223	90.0934	64.7565	66.8673	47.5725
KNS1	0.47749	0.000495154	0.00297496	1649.38	1689.42	1374.62	1098.93	1059.37	1225.69
PAU23	0.477197	0.0796821	0.199662	71.9206	98.4028	96.595	82.1538	44.8966	65.2956
RIB5	0.477134	0.0101243	0.0402653	592.146	642.208	871.213	457.161	473.803	582.996
NNT1	0.476261	7.92e-05	0.000574891	1618.21	1408.71	1617.97	1072.83	1156.8	1109.09
CPR1	0.475795	7.64e-05	0.000556126	46592.5	42494.5	46858.8	30281.9	31375.1	36097.2
YDC1	0.475683	0.0426097	0.125701	552.59	653.602	926.012	420.434	443.235	670.679
VTI1	0.475328	0.0133674	0.0507052	413.543	402.934	574.926	298.653	311.411	391.773
MDM35	0.473776	0.01798	0.0643576	213.364	281.743	331.581	175.906	199.647	221.072
RRI2	0.470184	0.025568	0.0856034	172.609	162.624	206.193	126.613	105.077	159.508
YJU2	0.470178	0.0104223	0.0412285	378.782	301.423	252.633	223.265	229.259	219.207
AIM33	0.469416	0.0326599	0.103315	118.669	123.262	91.951	75.3882	76.4198	88.6154
YKL063C	0.468914	0.00147773	0.00769832	907.398	764.435	707.744	591.507	524.431	601.652
HTA2	0.468603	0.0226984	0.07794	1071.62	1385.93	1894.75	913.356	1090.89	1142.67
PUG1	0.466351	0.0449102	0.130409	88.702	104.618	88.2358	73.4551	75.4645	55.0348
DAL80	0.465976	0.383928	0.572451	9.58941	12.4298	15.7896	9.66515	10.5077	7.46235
snR24	0.465802	0.337655	0.528263	9.58941	29.0029	44.5823	24.1629	19.1049	17.7231
COT1	0.465672	0.023213	0.0794298	2928.37	2929.3	2327.57	2296.44	2260.12	1370.27
FLC2	0.465601	0.000126693	0.000876172	5559.46	5708.4	5037.8	4260.4	3599.37	3947.58
YDR286C	0.464697	0.0833748	0.205415	74.3179	109.797	126.317	59.9239	71.6436	94.2122
MRL1	0.464308	0.000990748	0.00544313	580.159	558.307	483.904	403.037	367.77	403.9
ATG19	0.463106	0.0412146	0.122688	376.384	493.05	470.901	280.289	248.364	444.01
YLR287C	0.461733	0.000121248	0.000842468	887.02	802.76	806.197	605.038	605.627	600.719
PMT3	0.461233	0.000629344	0.0036801	1643.38	1897.62	1695.99	1155.95	1225.58	1422.51
KRE6	0.460436	0.00124212	0.0066389	6687.41	6995.92	6665.99	4527.16	4407.51	5854.21
ACS1	0.459309	0.000450223	0.00273561	485.464	509.623	462.542	358.577	351.531	349.798
VPS73	0.458928	0.102636	0.238555	170.212	288.994	289.785	139.178	146.153	260.249
MIG1	0.458841	0.0767564	0.193728	1585.85	1568.23	1199.08	955.883	669.628	1540.98
COX6	0.458817	0.0344186	0.107383	284.086	356.322	445.823	230.031	231.17	330.209
CBP4	0.458689	0.00392254	0.0181556	409.947	331.462	371.519	300.586	251.23	257.451
YJL068C	0.458479	0.0597062	0.160576	1245.42	1393.18	1419.2	756.781	735.541	1460.75
YNL115C	0.456846	0.0218541	0.0754355	566.974	661.888	639.013	399.171	363.949	597.921
YHR112C	0.455963	0.000433961	0.0026477	680.848	770.649	785.763	555.746	515.834	560.609
CYC3	0.454884	0.00952224	0.0381536	523.821	509.623	481.118	459.095	329.56	316.217
LAP3	0.45334	0.00127251	0.00677065	2225.94	2629.94	2852.34	1706.87	1909.54	2014.83
RPL9B	0.453223	0.0273643	0.0903374	2300.26	3361.23	4219.53	2184.32	2598.27	2436.46
FYV10	0.451667	0.0496434	0.140688	191.788	174.018	281.426	162.374	128.958	182.828
AVT2	0.450437	0.0021261	0.0106684	363.199	388.432	363.16	277.39	245.499	292.897
YNL092W	0.449768	0.0806216	0.201588	64.7285	106.689	87.307	58.9574	58.2701	72.7579
SLY41	0.449704	7.37e-05	0.000537114	1392.86	1317.56	1335.61	939.452	1039.31	983.164
TFB6	0.449594	0.00645966	0.0276039	288.881	338.713	344.584	230.031	213.02	269.577
ATG36	0.449478	0.0328082	0.103673	260.113	248.597	238.701	186.537	131.824	228.534
LSM2	0.449333	0.00851916	0.034705	999.696	975.742	1394.13	769.346	807.184	892.683
YBR056W	0.448705	0.114711	0.256622	580.159	803.796	810.841	404.97	363.949	839.514
YPR097W	0.448576	0.000471309	0.00285492	1415.64	1481.22	1530.66	1005.18	1026.89	1212.63
PSO2	0.448271	0.0143786	0.0540157	201.378	188.519	182.973	152.709	116.54	150.18
tS(GCU)O	0.447146	0.408766	0.595797	9.58941	26.9313	13.932	12.5647	17.1945	7.46235
NCR1	0.446474	0.0020916	0.0105401	2107.27	2552.26	2376.8	1528.06	1665.95	1970.06
FAR1	0.446468	0.00240504	0.0118171	2430.91	2538.79	2178.96	1599.58	1592.4	2053.08
MSN2	0.446202	0.000820301	0.004614	1812.4	1873.8	1531.59	1254.54	1372.69	1201.44
CTR2	0.44588	0.0041922	0.0192379	1378.48	1569.27	1234.37	1051.57	1145.34	873.095
YLR365W	0.445207	0.508131	0.684873	9.58941	22.788	9.28798	15.4642	13.3735	1.86559
NTH2	0.444819	0.0297184	0.0960509	604.133	546.913	559.137	384.673	316.187	555.012
VPS68	0.442814	0.0238454	0.0809838	1287.38	1557.87	1512.08	872.763	924.68	1408.52
GLG2	0.44236	0.040405	0.12117	522.623	654.638	471.83	364.376	317.142	531.692
FMC1	0.442023	0.0133129	0.0505634	173.808	185.412	176.472	119.848	126.093	148.314
DBF2	0.441504	0.00045019	0.00273561	637.696	621.491	694.741	490.99	471.892	476.658
RUB1	0.441018	0.020222	0.0708791	425.53	490.978	657.589	361.477	362.994	436.547
SMF2	0.440861	0.000158844	0.00107338	2201.97	2259.12	2074.94	1590.88	1496.87	1726.6
ERV25	0.440289	0.00188485	0.00957996	3539.69	3415.1	3635.32	2342.83	2390.03	3071.69
YNL146C-A	0.440272	0.295601	0.484285	15.5828	34.182	29.7215	18.3638	25.7917	14.9247
YNL143C	0.439107	0.100161	0.234083	105.483	76.6506	126.317	86.0198	85.9723	55.9676
ART10	0.439036	0.0192892	0.0683395	338.027	372.895	291.643	240.662	202.512	295.696
RKR1	0.438973	0.00120045	0.00644532	2217.55	2182.47	2739.96	1722.33	1849.36	1696.75
AHP1	0.438429	0.0091412	0.036852	20596.8	25140.4	29768.9	16432.7	18029.3	21258.4
RSC9	0.438418	3.38e-05	0.000260288	1859.15	1869.65	1920.76	1350.22	1441.47	1377.74
DUG1	0.437332	0.00147372	0.0076927	7875.3	8853.15	9115.23	5806.82	5962.65	7316.83
PDX3	0.43662	0.0169681	0.0615185	901.404	1082.43	1138.71	681.393	659.121	967.307
YPR147C	0.436544	0.00017759	0.00118514	1232.24	1358.99	1381.12	993.577	942.829	999.955
RPS30A	0.436527	0.000328615	0.00205159	18012.5	19423.7	22213.1	14742.2	14237	15098.2
HTB2	0.436192	0.00108777	0.0059136	7165.69	7596.7	8919.25	5318.73	6007.55	6177.89
CBF2	0.436075	0.00233391	0.0115445	895.411	829.691	721.676	588.607	559.775	658.552
YIL002W-A	0.434573	0.00781439	0.0323645	553.788	564.521	708.673	426.233	412.667	513.969
PGA2	0.434406	0.00039445	0.00243176	1376.08	1345.53	1260.38	1045.77	1003.01	897.347
CWC21	0.433844	0.035407	0.11006	334.431	238.238	217.339	216.499	169.079	197.752
PDI1	0.433177	0.000153056	0.00103783	40108.9	38500.4	37681.4	27191.9	27282.8	31652.5
CPA2	0.432506	0.000328158	0.0020509	2803.7	2902.37	3345.53	2161.13	2264.89	2282.55
YSA1	0.432343	0.0123176	0.0473742	1220.25	1314.45	1407.13	824.437	876.917	1220.09
SIT1	0.431899	0.388471	0.57646	5331.71	5661.79	4478.67	4593.84	5271.06	1604.41
PRM10	0.43138	0.0309573	0.0991507	263.709	281.743	214.552	208.767	146.153	208.013
YJR128W	0.429805	0.195086	0.365306	64.7285	40.3969	42.7247	26.0959	35.3442	47.5725
ATP3	0.429128	0.00748178	0.0311838	1736.88	1909.01	1973.7	1268.07	1207.43	1698.62
RGT2	0.428383	0.00639628	0.0274139	1340.12	1192.23	1151.71	978.113	1015.43	743.437
tX(XXX)D	0.427737	0.379085	0.56738	13.1854	18.6447	20.4336	19.3303	11.463	8.39514
TUB4	0.427047	0.00145229	0.00761067	905	777.9	881.43	579.909	653.389	673.477
VMA7	0.426985	0.000153375	0.0010388	2728.19	2962.44	3022.31	2063.51	2126.38	2291.87
FHN1	0.426977	0.0768045	0.193767	158.225	174.018	182.973	155.609	145.198	83.0186
SRB7	0.426835	0.00453112	0.0205536	419.537	377.038	480.189	319.916	320.963	309.687
TUB1	0.426647	0.000637149	0.00372206	5996.98	5984.96	6705.92	4244.93	4532.65	5126.63
GIM4	0.42645	0.0414935	0.123162	288.881	292.101	454.182	229.064	262.693	279.838
YML119W	0.42622	0.0120089	0.0464469	320.046	294.173	299.073	254.193	238.812	186.559
VTC5	0.425725	0.00975611	0.0389585	1214.26	1118.68	1013.32	739.384	741.272	1009.28
GTF1	0.425411	0.00291204	0.0140167	460.292	408.113	385.451	318.95	303.769	309.687
HNT1	0.424942	0.00140649	0.00741673	4267.29	3979.62	4525.11	2863.78	3049.15	3600.58
snR190	0.424885	0.474902	0.654708	704.821	1846.87	3196.92	1330.89	1643.98	1307.78
snR83	0.424852	0.00419194	0.0192379	127405	169235	125025	110143	102019	101943
BNR1	0.424748	0.000737583	0.00418862	625.709	593.524	573.069	429.133	453.743	451.472
GFA1	0.423578	8.99e-06	7.7e-05	8300.83	8373.56	8248.66	6200.19	6060.09	6321.54
SCP1	0.423414	0.0293476	0.0951283	274.497	340.785	319.507	194.269	212.065	291.032
PYC2	0.423299	0.000909079	0.00505958	8764.72	10060.9	10188.9	6675.72	6983.81	7978.18
DAK1	0.423161	0.0227442	0.078052	2055.73	2248.76	2635.93	1449.77	1528.4	2198.59
CPR8	0.422962	0.000561617	0.00332689	1105.18	1224.34	1113.63	900.792	872.141	795.673
ALR2	0.422702	0.00644658	0.0275695	411.146	361.501	341.798	299.62	280.843	249.989
RPL15B	0.422443	0.000667118	0.00385896	793.524	742.682	828.488	610.837	557.864	596.055
DYN2	0.422356	0.0633624	0.167953	296.073	351.143	476.474	239.696	241.678	358.193
VMA10	0.421269	0.0357932	0.110852	1424.03	1531.98	2273.7	1190.75	1180.69	1535.38
IDH1	0.420666	0.0974292	0.229254	1704.52	2113.07	2314.57	1115.36	1188.33	2277.88
YGP1	0.419576	0.0133583	0.050703	1489.95	1426.32	1784.22	1014.84	1075.61	1424.38
OSH2	0.41925	0.00111151	0.00601701	3100.97	3887.43	3272.16	2479.11	2608.78	2585.7
YOR376W-A	0.418964	0.0152858	0.0567073	246.927	193.698	226.627	174.939	155.705	167.903
YET1	0.418848	0.0241244	0.0817904	1072.82	1498.83	1653.26	960.716	981.994	1219.16
KGD2	0.418516	0.00727874	0.030392	1459.99	1816.83	1852.95	1178.18	1180.69	1480.34
TUF1	0.417152	0.00852052	0.034705	5099.17	6230.45	5853.29	3705.62	4023.5	5139.69
DGA1	0.416965	0.00106248	0.00579942	792.325	805.867	896.29	582.808	640.971	645.493
RTS2	0.415625	0.0583546	0.157876	191.788	138.8	120.744	115.015	116.54	105.406
COQ6	0.415351	0.0108608	0.042547	1578.66	1841.69	1606.82	1182.05	1065.1	1522.32
TGL2	0.414371	0.057631	0.156652	112.676	111.868	120.744	72.4886	81.196	105.406
AGX1	0.413513	0.0333036	0.104623	179.801	215.45	221.054	140.145	136.6	186.559
YIM1	0.413441	0.0255011	0.0854764	921.782	1001.64	1096.91	706.522	602.761	958.912
COX8	0.413416	0.00129766	0.00688587	1307.76	1418.04	1157.28	953.95	951.426	1009.28
ERP5	0.412936	0.0479294	0.136749	636.497	717.823	652.945	432.032	393.562	681.872
PMP3	0.412916	0.00187124	0.00952719	6113.25	7347.07	6541.53	4563.88	4905.2	5554.79
COX19	0.412497	0.0310147	0.0992806	961.338	611.133	644.586	562.512	589.388	512.104
SDS24	0.412318	0.0515942	0.144552	1455.19	1711.17	2376.8	1425.61	1090.89	1650.11
SWM1	0.412018	0.00839063	0.0343179	508.239	447.474	394.739	366.309	312.366	334.873
LSM7	0.411568	0.0162572	0.0593967	457.894	489.942	620.437	390.472	348.665	441.211
AIM39	0.411252	0.0440357	0.12875	323.643	307.638	294.429	219.399	176.721	299.427
VPS25	0.409972	0.00936182	0.0376641	263.709	309.71	320.435	235.83	227.349	210.811
TSC3	0.409881	0.0306943	0.0987097	550.192	723.002	909.294	531.583	523.476	589.526
SUI1	0.408909	0.0103699	0.0411314	3260.4	3317.73	4504.67	2910.18	2900.13	2539.06
snR189	0.408606	0.0224832	0.0772908	1811.2	2337.84	2750.17	1531.93	1684.1	1983.12
COX15	0.408135	0.0194525	0.0688354	1710.51	2380.31	2231.9	1449.77	1427.14	1888.91
AMA1	0.408131	0.345093	0.53522	23.9735	16.5731	25.0776	20.2968	10.5077	18.6559
MNN5	0.40725	0.00273692	0.013293	3453.39	3502.1	3593.52	2347.66	2532.36	3074.49
AIM19	0.407223	0.0507672	0.142913	328.437	368.752	352.943	230.997	209.199	351.663
snR33	0.407167	0.171026	0.333691	712.014	982.992	1974.63	821.538	895.067	1052.19
YJL007C	0.40695	0.436498	0.622047	14.3841	12.4298	14.8608	9.66515	15.284	6.52956
SNC1	0.406417	0.0756992	0.191797	478.272	548.984	652.945	358.577	326.695	582.996
tF(GAA)P1	0.405802	0.292271	0.480554	82.7086	83.9014	63.1583	89.8859	60.1806	23.3198
HUF	0.405642	0.00130119	0.00689223	835.477	816.225	920.439	606.971	659.121	676.275
PKP2	0.405366	0.0761161	0.192523	171.411	203.021	273.996	144.977	143.287	202.416
AVT7	0.405341	0.00219728	0.010979	2121.66	2557.44	2361.93	1683.67	1676.46	1957
snR48	0.404693	0.377191	0.565978	23.9735	30.0388	42.7247	21.2633	41.0756	11.1935
CIN1	0.403964	0.0114617	0.0445933	702.424	730.253	719.819	543.181	639.061	444.943
RNY1	0.403622	0.180978	0.347977	99.4901	118.083	198.763	86.9863	85.017	143.65
TOM7	0.403616	0.394487	0.582023	1228.64	944.667	2501.25	881.461	1145.34	1507.39
RPS30B	0.400744	0.0966111	0.228143	2959.53	3779.7	6327.9	2937.24	3415.96	3546.48
snR4	0.400312	0.0461409	0.133191	9050	14847.4	16024.6	9952.2	9596.42	10701.9
CLN3	0.400306	0.023719	0.0807303	4933.75	4558.64	3433.77	3765.54	3275.54	2751.74
YPL191C	0.400232	0.188995	0.357415	79.1126	134.656	157.896	82.1538	69.7331	130.591
YLR179C	0.400103	0.00146742	0.00766954	3653.56	3228.65	4018.91	2654.05	2756.84	2850.62
SWI4	0.399773	0.00896695	0.0362277	1005.69	1130.08	832.203	752.915	695.42	800.337
GUK1	0.399423	0.0111488	0.0435193	2556.78	2865.08	3589.81	2078.97	2288.77	2466.31
YGR035C	0.399127	0.0782633	0.196774	384.775	407.077	303.717	365.343	264.604	200.551
YCR043C	0.398051	0.0012992	0.00688785	1114.77	1128.01	1243.66	815.738	903.664	927.197
YIL024C	0.397258	0.0524679	0.146444	161.821	128.442	134.676	119.848	111.764	90.481
COX5A	0.396902	0.0062981	0.0270717	2191.18	1953.55	1824.16	1393.71	1393.71	1744.32
CIS3	0.396393	0.00896798	0.0362277	27930.3	25258.4	19493.6	18952.4	17910.9	18355.5
SOL2	0.39609	0.00944069	0.0379039	449.503	432.972	514.554	320.883	345.8	395.504
tW(CCA)G1	0.396002	0.325832	0.5155	27.5695	48.6835	20.4336	29.962	22.9259	20.5215
YNK1	0.395838	0.0411823	0.122654	1902.3	2513.93	2073.08	1383.08	1426.18	2123.04
CMC2	0.395349	0.0579803	0.157162	210.967	242.382	246.132	147.877	153.795	230.4
YJR015W	0.394593	0.00721563	0.0302452	4943.34	5252.64	3806.22	3555.81	3467.55	3626.7
SEC53	0.394292	0.0126987	0.0485429	7424.6	8406.71	10566	6045.55	6931.28	7109.75
APE3	0.394093	0.00169928	0.00870421	38593.8	37311.2	30809.2	27624.9	26730.7	26848.6
THI73	0.393721	0.0516969	0.144771	127.06	114.976	112.385	99.551	81.196	88.6154
FRK1	0.393322	0.00662317	0.0282225	1331.73	1164.26	1022.61	928.821	931.366	817.127
snR46	0.392624	0.0458809	0.13257	1778.84	2236.33	3149.56	1790.95	1870.37	1798.43
ODC2	0.392539	0.0131809	0.0501911	821.093	767.542	837.776	649.498	700.196	499.045
APS2	0.391447	0.00705485	0.0297274	475.874	394.647	481.118	341.18	351.531	337.671
AHC2	0.390366	0.000364708	0.0022602	1438.41	1541.3	1444.28	1097.96	1127.19	1150.13
tP(UGG)O3	0.390048	0.315764	0.505688	23.9735	33.1462	32.5079	30.9285	23.8812	13.9919
OST2	0.388834	0.0264385	0.0879519	800.716	753.041	1064.4	576.043	729.809	694.931
DIF1	0.388796	0.00711308	0.0299215	1268.2	1089.68	1034.68	946.218	876.917	766.756
ISD11	0.388749	0.00103986	0.00568124	1347.31	1481.22	1281.74	1052.53	1068.92	1017.68
CSE4	0.388611	0.0143865	0.0540157	311.656	286.922	254.491	216.499	205.378	228.534
HXT3	0.385888	0.00320646	0.015203	29844.6	25140.4	31347.9	23804.3	20855.9	21411.3
FMT1	0.385431	0.0119743	0.0463739	352.411	344.928	317.649	283.189	230.215	263.048
ERP3	0.384419	0.111405	0.252479	305.662	335.605	350.157	191.37	203.468	364.722
FET4	0.381719	0.390617	0.578191	6616.69	5479.48	4463.81	5241.41	5383.77	2084.79
YDL085C-A	0.380097	0.0872651	0.212812	671.259	449.546	605.577	380.807	361.084	583.929
YCH1	0.379942	0.00619192	0.0267321	438.715	421.578	469.043	319.916	337.202	364.722
DET1	0.379502	0.00225872	0.011229	811.504	736.467	717.961	582.808	562.641	595.122
CUE4	0.379333	0.0397024	0.119817	558.583	523.089	374.306	365.343	339.113	413.228
CCS1	0.378959	0.000198424	0.00130406	2118.06	2195.94	2177.1	1674	1671.68	1646.38
MDH3	0.378035	0.0254009	0.0852372	1145.93	1544.41	1494.44	975.213	986.771	1259.27
CTR1	0.377445	0.014216	0.0534776	3430.61	3524.89	3821.08	2984.6	3091.18	2220.98
RPL31A	0.37729	0.00700435	0.0295695	11302.3	11357.8	14598.9	9120.03	9541.01	10025.7
RPS23B	0.376648	0.0438199	0.128317	6580.73	8828.29	11162.3	6331.64	7136.65	6999.68
ASI3	0.376595	0.00802063	0.0330334	763.557	728.181	900.006	565.411	629.508	648.292
PFK1	0.37656	0.000368678	0.00228001	46150.2	49125.8	50801.6	36098.4	36799	39623.2
FUM1	0.376071	0.00156289	0.00811111	5057.21	4757.52	5217.99	3590.6	3745.53	4247.01
YLR278C	0.376055	0.00300812	0.0144087	2738.97	2409.32	2217.97	1980.39	1861.78	1832.01
TMA7	0.375842	0.0329648	0.104001	420.735	477.513	605.577	393.372	422.219	345.134
NME1	0.374665	0.398302	0.585576	1932.27	3027.7	5447.4	2464.61	3054.88	2508.28
CRG1	0.373781	0.0146173	0.0547543	302.066	321.104	337.154	258.059	220.662	263.048
YOX1	0.373417	0.0404514	0.12117	552.59	562.45	424.461	347.945	474.758	364.722
snR35	0.372313	0.481911	0.66067	417.139	469.226	1207.44	432.999	493.863	691.2
SPO71	0.371961	0.0168528	0.0612489	354.808	415.363	332.51	264.825	285.619	301.292
NDE2	0.370737	0.0801474	0.200742	105.483	110.833	113.313	86.0198	97.4352	71.8251
YEL008W	0.370465	0.197174	0.367469	125.861	132.585	61.3007	80.2207	82.1513	83.9514
RIM4	0.369759	0.0140035	0.0527118	378.782	464.047	384.523	318.95	300.903	330.209
snR128	0.369203	0.0784738	0.19722	528.616	918.772	875.857	655.297	535.894	609.114
snR55	0.369115	0.512901	0.688807	13.1854	12.4298	23.22	6.7656	22.9259	8.39514
LSC1	0.368243	0.0442665	0.129169	2477.66	2970.73	2664.72	1799.65	1787.27	2698.57
YPL225W	0.368189	0.00109732	0.00595658	2309.85	2580.23	2660.08	1970.72	1946.79	1933.68
MRX11	0.367951	0.0285222	0.0932948	316.45	363.573	365.018	280.289	304.724	225.736
HER2	0.367705	0.232222	0.409403	38.3576	59.0417	70.5887	40.5936	37.2546	53.1692
YLR162W	0.367267	0.319283	0.508957	158.225	70.4357	52.9415	87.9528	56.3596	72.7579
SLM1	0.366737	0.00592369	0.0258477	811.504	735.432	729.107	611.804	530.162	622.173
VMA2	0.366242	0.000601903	0.00354068	20985.2	22076.4	23116.9	16258.7	17037.8	18045.8
TPN1	0.365652	0.000693129	0.00397825	1501.94	1566.16	1519.51	1180.11	1152.03	1228.49
ASG7	0.365029	0.0350498	0.109295	173.808	180.233	186.688	126.613	143.287	150.18
MRP2	0.364095	0.0726261	0.185443	155.828	219.594	227.556	139.178	175.766	154.844
ICS2	0.363625	0.134036	0.283705	537.007	551.056	541.489	341.18	305.679	619.375
MIM2	0.363608	0.0273531	0.0903374	352.411	357.358	367.804	253.227	251.23	333.007
VMA13	0.363516	0.00609012	0.0264278	3968.82	4252.04	4836.25	3183.7	3233.51	3733.04
TPK2	0.363426	0.0646591	0.16995	563.378	682.605	821.987	471.659	471.892	665.082
PDR8	0.361119	0.0051551	0.0229608	797.12	859.73	801.553	634.034	694.465	585.794
BOL1	0.361	0.00800224	0.0329806	523.821	558.307	547.062	402.07	399.293	467.33
SMF1	0.360365	0.00720995	0.0302429	660.47	650.494	717.032	537.382	476.668	566.206
ARO3	0.360091	0.00389755	0.0180541	2266.7	2458	2686.08	1849.91	2079.57	1846
CPR6	0.359664	0.140558	0.293853	2218.75	2261.19	2597.85	1335.72	1451.02	2729.35
NIS1	0.35907	0.0433072	0.127313	1453.99	1485.36	1256.66	1008.07	895.067	1367.48
tW(CCA)P	0.358433	0.134224	0.283929	112.676	137.764	112.385	99.551	115.585	68.0939
YHL026C	0.358133	0.0234197	0.079998	582.557	485.799	457.898	408.836	428.906	351.663
EDS1	0.358048	0.0125249	0.0480963	415.941	408.113	456.969	321.849	364.905	313.419
RSM10	0.358	0.0306822	0.0987097	706.02	644.28	606.505	463.927	446.101	615.644
KRE2	0.357014	0.000767486	0.00433344	8388.33	9041.67	8014.6	6660.25	6766.97	6439.07
YER135C	0.356892	0.223583	0.399904	39.5563	47.6477	46.4399	31.895	39.1651	33.5806
ATP18	0.356833	0.0191913	0.0681152	765.954	788.258	997.529	624.369	650.523	719.184
GLO2	0.355889	0.0525635	0.14656	692.835	602.847	669.664	452.329	430.817	652.023
COF1	0.355521	0.0738466	0.188072	3352.7	4105.99	5481.77	2876.35	3250.71	3988.63
RPL39	0.355393	0.0695825	0.179378	5295.75	8226.48	9262.91	5994.32	5568.14	6249.72
HXT12	0.35472	0.113594	0.254992	112.676	130.513	96.595	97.618	72.5988	95.1449
YIR014W	0.354411	0.0744168	0.189001	128.258	131.549	151.394	91.8189	115.585	114.734
KIN3	0.354202	0.028768	0.0936109	467.484	464.047	423.532	392.405	377.323	290.099
COA6	0.353911	0.0236244	0.080604	336.828	311.782	300.931	274.49	220.662	247.19
RPS29B	0.352758	0.0685707	0.177496	4212.15	5058.94	6870.32	4269.1	4773.37	3599.65
YMR187C	0.352478	0.0237693	0.0808037	244.53	278.635	262.85	191.37	208.244	216.408
YMR295C	0.352417	0.00131542	0.00696136	2917.58	2982.12	3156.06	2269.38	2511.35	2313.33
COG4	0.352382	0.00207384	0.0104595	1144.74	1205.69	1186.08	967.481	874.051	929.062
YDL199C	0.352268	0.0502907	0.141967	275.695	329.39	362.231	231.964	229.259	297.561
CAB1	0.351906	0.0326028	0.103245	656.874	587.309	827.559	502.588	539.715	582.063
ARA1	0.351381	0.0518328	0.145083	2454.89	3048.42	2564.41	1826.71	1826.43	2670.59
ATG38	0.351367	0.0936166	0.22308	145.04	128.442	112.385	112.116	85.017	104.473
PHO90	0.351074	0.00254632	0.0124698	3683.53	3444.1	3218.29	2843.49	2733.92	2532.53
SSY5	0.350966	0.0125782	0.0482694	1468.38	1343.46	1114.56	1051.57	1029.76	995.291
SPC3	0.350397	0.0832601	0.205317	396.762	460.94	618.58	351.811	345.8	461.733
YPL229W	0.350396	0.0195882	0.0691086	421.934	364.608	343.655	310.251	291.35	283.569
YNL058C	0.349892	0.00473876	0.0213317	991.305	968.491	902.792	760.647	692.554	791.942
TRR2	0.34824	0.0339132	0.106312	327.239	350.107	399.383	281.256	247.409	318.083
FYV5	0.347155	0.252817	0.43443	53.9404	102.546	123.53	58.9574	80.2408	82.0858
HST4	0.346891	0.127907	0.274938	83.9073	110.833	96.595	83.1203	82.1513	64.3628
tD(GUC)I2	0.346573	0.478395	0.657375	21.5762	45.576	16.7184	33.828	20.0602	12.1263
KGD1	0.346558	0.022366	0.0769776	4471.06	5574.78	4976.5	3662.12	3541.1	4611.73
NUR1	0.345588	0.054674	0.15082	302.066	367.716	412.386	244.528	284.664	323.679
YDL157C	0.345494	0.0607571	0.162883	517.828	659.817	818.271	477.458	564.551	530.76
CYT1	0.345202	0.2148	0.388073	433.921	546.913	642.728	320.883	303.769	653.888
LTP1	0.344987	0.0390718	0.118453	607.729	734.396	799.695	497.755	533.983	655.754
NNR2	0.344701	0.0108637	0.042547	1095.59	1105.22	898.148	848.6	791.9	798.471
MOD5	0.344688	0.0454914	0.131831	690.437	557.271	587.929	515.152	542.581	387.109
MSS1	0.344343	0.0695737	0.179378	233.742	166.767	208.051	174.939	146.153	157.642
AUA1	0.343723	0.187424	0.355467	173.808	164.695	293.5	135.312	154.75	208.946
YPL107W	0.343672	0.0579278	0.157153	255.318	187.483	198.763	172.04	166.213	166.037
SET5	0.343108	0.0138962	0.0523746	460.292	394.647	453.254	343.113	335.292	352.596
CBT1	0.342339	0.106705	0.244452	99.4901	131.549	104.954	83.1203	87.8828	94.2122
YTP1	0.342022	0.0220733	0.0760145	459.093	517.91	415.173	347.945	394.517	355.394
RBH1	0.341667	0.0423513	0.125126	322.444	377.038	274.924	244.528	256.006	267.712
PFK26	0.341067	0.0352914	0.109874	451.901	565.557	493.192	363.41	369.681	459.867
YOR283W	0.339982	0.0142792	0.0536811	887.02	820.369	937.158	691.058	775.661	623.106
CUZ1	0.339944	0.00586512	0.0256588	896.61	879.41	906.507	713.288	648.613	757.428
ISU1	0.339228	0.0241738	0.0818639	1923.87	1827.18	1456.36	1257.44	1506.43	1350.69
CTS2	0.339199	0.057637	0.156652	275.695	290.029	296.287	190.403	215.886	275.174
SOG2	0.338833	0.0285904	0.0932948	577.762	555.199	435.606	422.367	399.293	416.959
DAL5	0.338546	0.15452	0.313206	127.06	114.976	151.394	103.417	130.869	77.4219
MEF2	0.338321	0.149132	0.305613	173.808	201.985	174.614	126.613	110.809	197.752
OCA2	0.338111	0.00836438	0.0342342	533.411	535.519	527.557	448.463	404.07	410.429
FBP26	0.336503	0.0887881	0.215176	323.643	334.57	423.532	318.95	218.752	319.948
BLS1	0.335781	0.201974	0.373411	52.7417	58.0059	69.6599	44.4597	45.8519	53.1692
snR17a	0.335445	0.04043	0.12117	100127	146851	109609	100594	94821.7	87194.7
YBR284W	0.335189	0.185675	0.353627	103.086	117.048	182.973	105.35	123.227	92.3466
YPL247C	0.335068	0.0885899	0.214783	592.146	679.497	999.387	601.172	582.701	618.442
FUR4	0.333662	0.0473158	0.135583	333.232	328.355	416.102	264.825	321.918	269.577
YAP5	0.333457	0.0259785	0.0867365	280.49	270.349	260.064	220.365	203.468	219.207
PRM1	0.332717	0.0370736	0.113449	284.086	259.991	236.844	201.035	197.736	220.139
SNF3	0.332396	0.0553994	0.152252	360.801	329.39	384.523	306.385	229.259	318.083
SHR3	0.332051	0.0229008	0.0785435	2465.68	2654.8	3181.13	2241.35	2390.03	1965.4
DTD1	0.331547	0.0268521	0.0889448	489.06	518.945	545.205	363.41	402.159	469.195
tE(UUC)J	0.331367	0.475242	0.654829	13.1854	20.7164	18.576	17.3973	15.284	9.32794
ZTA1	0.331273	0.211263	0.383952	169.013	255.847	235.915	131.446	144.242	249.989
YLR122C	0.331195	0.161611	0.322348	106.682	96.3312	72.4463	80.2207	68.7778	69.0267
HIP1	0.33087	0.00685349	0.0290364	4228.93	3619.15	4161.02	3233.96	3359.61	2954.16
RPL42B	0.330745	0.0549897	0.151549	6548.37	7477.58	10182.4	6199.23	6786.08	6265.57
AXL2	0.330607	0.0323091	0.102425	1189.09	1403.53	1199.08	917.223	912.261	1185.58
BIL1	0.330156	0.142104	0.295932	105.483	99.4386	139.32	85.0533	84.0618	105.406
YGR111W	0.330114	0.073658	0.187834	466.285	599.739	558.208	378.874	379.233	534.491
RPL26B	0.328624	0.0280495	0.0920848	12835.4	13995	17768.8	11521.8	12630.3	11364.2
RPL42A	0.328325	0.166634	0.328175	2755.76	3338.45	5776.2	2947.87	3264.08	3244.26
SHU1	0.328269	0.132293	0.281355	104.285	102.546	91.951	66.6895	83.1065	87.6826
UME1	0.327853	0.0297293	0.0960509	305.662	291.065	349.228	255.16	251.23	248.123
MMT1	0.327436	0.0241732	0.0818639	616.119	626.671	637.156	546.081	528.252	424.421
ERC1	0.327431	0.0445912	0.129767	3039.84	2390.67	2501.25	2280.01	2315.52	1724.74
NNF1	0.327429	0.0923629	0.220759	186.993	148.122	156.038	111.149	136.6	142.717
HHT2	0.326509	0.0479744	0.136812	20068.2	16422.9	13013.4	12999.6	12882.5	13593.6
YJL163C	0.325291	0.0737488	0.187925	234.94	303.495	339.011	245.495	212.065	244.392
MCM5	0.325248	0.0114385	0.0445843	988.908	967.455	951.09	714.254	861.633	744.369
RDI1	0.324907	0.0414989	0.123162	952.947	857.658	733.751	663.029	596.074	770.488
TRX2	0.324843	0.142383	0.296302	1560.68	2099.61	2936.86	1508.73	1705.12	2054.94
MOG1	0.324841	0.0249059	0.08391	516.629	423.65	457.898	359.543	358.218	397.37
YPR098C	0.323689	0.113689	0.255108	385.974	517.91	568.425	321.849	370.636	485.053
YPL199C	0.323201	0.0246276	0.0830198	788.729	803.796	953.876	612.77	684.912	738.773
SMX2	0.322151	0.216747	0.390754	74.3179	67.3282	75.2327	72.4886	57.3148	43.8413
SCW11	0.32195	0.0534191	0.148258	6439.29	5259.89	5082.38	3886.36	4132.4	5404.61
snR18	0.321655	0.220085	0.395084	94.6954	122.227	192.261	104.384	106.032	118.465
TRS33	0.321637	0.0219346	0.0755811	583.755	522.053	542.418	395.305	442.28	480.389
ADE12	0.320845	0.0672113	0.174952	3127.35	3514.53	4866.9	2878.28	3108.38	3229.33
YOL075C	0.320723	0.0105157	0.0414704	872.636	956.061	1028.18	735.518	765.153	788.211
PNP1	0.320668	0.0411738	0.122654	638.894	698.142	866.569	544.148	596.074	625.905
YJL133C-A	0.32024	0.105895	0.243637	198.98	221.665	265.636	156.575	172.9	221.072
CTP1	0.319358	0.0615914	0.164597	317.649	273.456	300.931	267.725	248.364	198.685
PPE1	0.319114	0.032032	0.10171	257.715	266.206	259.135	207.801	203.468	216.408
LYP1	0.318307	0.0197785	0.0696399	4436.3	4188.85	4334.7	3723.01	3756.03	2914.98
REC104	0.318202	0.35722	0.546965	33.5629	24.8597	35.2943	26.0959	26.7469	22.387
NRK1	0.317846	0.0693264	0.179108	238.537	279.671	282.355	191.37	200.602	250.921
VOA1	0.317802	0.0830585	0.204905	3458.18	3711.34	5046.16	2736.2	3287.96	3777.81
GCG1	0.317519	0.0428565	0.126303	449.503	473.369	459.755	353.744	321.918	433.749
ADE4	0.317106	0.00793176	0.0327358	3942.45	3328.09	3784.85	2803.86	3038.64	3030.65
ICP55	0.316572	0.0277706	0.0913811	448.305	488.907	522.913	356.644	425.085	391.773
YLR257W	0.316423	0.116412	0.259542	2830.07	2620.62	3732.84	2373.76	1917.18	3084.75
DAD3	0.316408	0.040661	0.121469	406.351	357.358	391.953	309.285	272.246	346.066
POP6	0.316403	0.0905545	0.21767	213.364	254.812	205.264	180.738	151.884	208.013
SEO1	0.314581	0.374583	0.563238	38.3576	40.3969	26.0064	36.7276	22.9259	24.2526
YPF1	0.313701	0.0573756	0.156229	2219.95	2574.01	2866.27	1830.58	1865.6	2468.17
YMR178W	0.313485	0.0576151	0.156652	598.139	702.285	763.472	467.793	561.685	632.434
SHM2	0.313432	0.0380047	0.115806	23178.8	20852.1	23756.8	16510	16186.7	21853.5
MRX14	0.31318	0.118074	0.261962	302.066	395.683	432.82	256.126	282.753	372.185
YER134C	0.313071	0.0241165	0.0817904	450.702	497.193	517.341	411.735	362.994	405.765
STP3	0.313041	0.00537533	0.023816	2065.32	1861.37	1935.62	1617.95	1606.73	1493.4
TEF1	0.312138	0.0882202	0.213975	34400.8	37268.8	54563.2	31615.7	36744.5	33315.7
GCN4	0.311943	0.0390899	0.118453	7824.96	7359.5	10207.5	6444.72	6985.72	7025.8
RPL36A	0.311849	0.133778	0.283493	2019.77	3165.46	3679.9	2229.75	2665.14	2248.97
SSN2	0.311516	0.0059258	0.0258477	1243.03	1279.24	1185.15	979.079	967.666	1040.06
KTI12	0.31143	0.0179111	0.0641499	1221.45	1088.65	1057.9	955.883	939.963	817.127
CAM1	0.311299	0.00806354	0.0331639	14106	12819.3	12082.7	10274.1	9955.59	11205.6
TIM11	0.309655	0.153449	0.312183	198.98	261.026	343.655	215.533	192.005	242.526
APE4	0.309076	0.0357925	0.110852	1270.6	1490.54	1394.13	1013.87	1037.4	1303.11
BOL2	0.308575	0.00676215	0.028706	1101.58	1073.11	1180.5	887.261	906.53	916.003
VMA9	0.307782	0.00536542	0.0237899	3411.43	3166.5	3118.91	2680.15	2699.53	2453.25
NEJ1	0.307165	0.130012	0.277703	310.457	265.17	279.568	190.403	201.557	298.494
YRB2	0.307164	0.0633277	0.167953	475.874	434.008	555.421	390.472	344.844	449.607
RPP1B	0.307079	0.125941	0.272857	8431.49	10422.4	14912.8	8229.87	9905.92	9159.1
PSF3	0.307063	0.0672141	0.174952	236.139	295.208	285.141	230.997	196.781	233.198
POR1	0.307048	0.123993	0.270223	14490.8	14479.7	13285.5	9478.61	9203.81	15472.2
RPS6B	0.306633	0.0173205	0.0624511	12618.5	12783	15815.6	11113	11015.9	11198.2
CMC1	0.30656	0.0390552	0.118453	310.457	359.429	332.51	250.327	277.977	282.636
IRC22	0.305903	0.00485168	0.0217526	5543.88	5296.14	4828.82	4249.77	4186.85	4236.75
GIC2	0.305576	0.0423472	0.125126	1908.29	1655.24	1410.84	1230.37	1452.93	1339.49
PCL2	0.305327	0.048775	0.138894	311.656	368.752	322.293	246.461	272.246	292.897
RAD55	0.305137	0.0876353	0.213081	219.358	201.985	168.113	168.174	155.705	152.045
OAR1	0.304929	0.0581482	0.157417	334.431	285.886	258.206	232.93	236.901	239.728
HAA1	0.304141	0.012312	0.0473742	1740.48	1582.73	1472.15	1339.59	1303.91	1238.75
MMS2	0.304138	0.0208229	0.0725546	697.629	747.861	698.456	552.846	544.491	638.964
RAD28	0.304125	0.157194	0.316855	172.609	125.334	137.462	96.6515	135.645	119.398
YPT7	0.303936	0.0766206	0.193468	578.961	719.894	818.271	528.684	533.028	654.821
PEX1	0.303899	0.0202673	0.0709956	840.272	850.408	736.537	634.034	628.553	702.394
FCY1	0.303842	0.0581311	0.157417	1922.68	1525.76	1330.04	1349.25	1315.38	1204.24
GNA1	0.303559	0.13	0.277703	254.119	265.17	233.128	180.738	168.124	260.249
ETR1	0.303358	0.148369	0.304682	798.318	1018.21	1080.19	681.393	629.508	1037.27
RET3	0.303271	0.0750761	0.190464	1186.69	1353.82	1761.93	1068	1152.98	1267.67
RIM101	0.303193	0.0105126	0.0414704	2134.84	1984.63	1870.6	1721.36	1533.17	1598.81
CPD1	0.30295	0.042996	0.12665	270.901	306.602	311.147	243.562	247.409	230.4
SUR7	0.302829	0.00420289	0.019272	4418.32	4073.88	3949.25	3396.33	3364.38	3323.54
CIT3	0.302385	0.107185	0.24527	148.636	154.337	128.174	109.216	122.272	117.532
RGS2	0.301939	0.136074	0.287019	520.225	383.253	335.296	348.912	377.323	277.04
RPL35A	0.301924	0.0270845	0.0896141	8239.7	10126.2	10931	7819.1	8175.01	7772.97
ATF2	0.301536	0.250283	0.431709	1409.64	1219.16	1231.59	1245.84	1320.15	566.206
SHG1	0.30133	0.177867	0.343857	192.987	165.731	113.313	132.413	122.272	126.86
snR10	0.301311	0.193447	0.363158	248.126	351.143	372.448	293.82	310.455	185.626
AGA2	0.301286	0.248878	0.429788	1457.59	1222.27	1372.76	808.006	794.766	1685.56
ERP1	0.301273	0.019261	0.0682805	4828.27	4884.92	5387.96	3779.07	3866.84	4609.87
RPS22B	0.300694	0.0195123	0.0689819	7116.54	8175.72	6645.55	5954.7	6338.07	5517.47
YIL102C	0.300491	0.410976	0.598281	22.7748	29.0029	39.9383	20.2968	28.6574	26.1182
ATX1	0.300406	0.126488	0.273461	210.967	230.988	297.215	188.47	234.991	178.164
WSC3	0.299741	0.110409	0.250605	1167.51	1095.9	876.786	1000.34	894.112	655.754
TRP5	0.299413	0.00602713	0.026193	7956.81	8633.55	8716.77	6470.82	6857.72	7236.61
RPS7A	0.299251	0.13749	0.289592	6767.72	8687.42	12037.2	6763.67	8267.67	7313.1
YDR541C	0.29823	0.021847	0.0754355	538.206	530.339	533.13	402.07	439.414	460.8
MDM36	0.298172	0.0955016	0.226246	327.239	282.779	266.565	242.595	196.781	272.376
ERP4	0.298022	0.0212208	0.0735936	1228.64	1307.2	1129.42	916.256	984.86	1079.24
BGL2	0.297935	0.0448932	0.130409	11235.2	14098.5	15712.5	10536.9	11166.8	11686
VMA8	0.296265	0.0362868	0.111678	2894.8	3160.28	3723.55	2412.42	2684.25	2868.34
TSC10	0.296045	0.00561179	0.0247522	1533.11	1605.52	1502.8	1259.37	1246.6	1274.2
IML2	0.295057	0.0330679	0.104126	1102.78	1222.27	1381.12	1068.97	922.769	1030.74
FAA3	0.294423	0.0197936	0.0696399	1600.23	1448.08	1537.16	1161.75	1194.06	1382.4
YLR361C-A	0.29433	0.165392	0.326864	93.4967	109.797	98.4526	83.1203	73.5541	89.5482
MIM1	0.293704	0.0434756	0.127668	658.073	744.754	567.496	533.516	530.162	542.886
KCH1	0.293665	0.0638323	0.168753	556.186	506.516	444.894	385.639	375.412	467.33
YLR046C	0.293126	0.078558	0.197347	288.881	341.82	322.293	239.696	301.858	236.93
LPX1	0.292816	0.0501825	0.141845	441.113	428.829	352.015	331.515	334.337	330.209
MHF2	0.292067	0.155288	0.3143	131.854	125.334	169.97	109.216	109.853	130.591
OPY2	0.291621	0.0416809	0.123516	1208.27	1117.65	1114.56	939.452	804.318	1066.18
YCR041W	0.291051	0.29684	0.486172	43.1523	54.8984	48.2975	41.5601	37.2546	41.0429
RBK1	0.290868	0.0445671	0.129767	735.987	783.079	739.324	592.474	543.536	709.856
RPS25A	0.290507	0.0618201	0.165133	12127	13680.1	17529.2	11233.8	12081	12119.8
HUB1	0.289914	0.122141	0.267173	175.007	181.268	229.413	165.274	142.332	172.567
RHO1	0.289773	0.0256895	0.0858643	5485.14	5240.21	5723.26	4012	4357.84	5085.59
NTF2	0.289602	0.0421849	0.124759	4231.33	4843.49	5476.2	3840.93	4397	3668.68
RPS25B	0.289368	0.1813	0.348214	2001.79	2828.82	3953.89	2279.04	2497.97	2413.14
SMF3	0.289015	0.094355	0.22443	3448.59	3431.67	3106.83	2927.57	3184.79	2061.47
UTH1	0.288452	0.0170689	0.0618082	19317.9	18537	17974.1	16143.7	16103.6	13463.9
INO1	0.287523	0.240758	0.420437	177.404	167.803	185.76	168.174	175.766	91.4138
snR32	0.287308	0.128607	0.276001	2535.2	3355.02	3393.83	2498.44	2001.24	3109
CDC15	0.287097	0.0394529	0.119369	910.994	989.207	982.669	840.868	676.315	846.044
ECO1	0.28694	0.232454	0.409691	81.51	74.579	65.0159	57.9909	55.4044	67.1611
YOR012W	0.286344	0.145701	0.301283	119.868	132.585	151.394	105.35	122.272	104.473
SPT14	0.286276	0.0478079	0.136617	562.179	580.059	549.849	470.693	515.834	401.101
RPL25	0.285761	0.156328	0.315432	13107.5	14466.3	22385.9	12394.6	13432.7	15157
PET20	0.285714	0.0190934	0.0678493	613.722	579.023	601.861	499.688	489.087	483.187
HYM1	0.285684	0.0905247	0.21767	249.325	268.277	318.578	221.332	213.02	252.787
BET1	0.285675	0.0561766	0.153886	362	326.283	402.17	289.954	311.411	293.83
YNR061C	0.285414	0.0491679	0.139743	855.855	958.133	1078.33	744.216	878.828	751.832
HHO1	0.284991	0.0770984	0.194278	1267	1196.37	1112.7	923.022	828.2	1182.78
YSY6	0.284773	0.036115	0.111323	1338.92	1265.77	1129.42	1019.67	923.724	1120.29
LIP1	0.284719	0.0163901	0.0597898	1571.46	1396.28	1452.64	1207.18	1142.48	1277.93
GTR1	0.283868	0.0464452	0.133938	388.371	388.432	397.526	291.887	321.918	350.73
IRC23	0.283286	0.121791	0.266857	375.186	273.456	343.655	257.093	316.187	241.594
ITC1	0.283082	0.0372547	0.113885	1101.58	1029.6	947.374	799.308	788.079	941.189
SCO2	0.282834	0.12017	0.264921	176.205	235.131	198.763	152.709	180.542	168.836
SUB1	0.282808	0.0660747	0.172977	1046.44	869.052	880.501	844.734	802.408	650.157
RSN1	0.282607	0.0991422	0.232263	8463.85	8414.99	8305.32	7626.77	7923.78	5153.68
CIR1	0.281996	0.107323	0.24527	543	580.059	621.366	433.965	406.935	594.19
LOT6	0.281559	0.12095	0.266144	163.02	167.803	143.035	140.145	127.048	122.196
YLR036C	0.281241	0.0495178	0.140498	347.616	363.573	330.652	294.787	265.559	296.628
COS3	0.280881	0.162353	0.323174	163.02	219.594	247.06	162.374	162.392	194.954
EMP24	0.280765	0.0275467	0.0908088	5640.97	5174.95	5004.37	3994.61	4158.19	4868.25
ALY2	0.280175	0.0217472	0.0752425	1714.11	1756.75	1524.16	1421.74	1411.86	1278.86
APE2	0.27946	0.0543735	0.150184	4709.6	5497.09	5736.26	3950.15	4138.13	5048.28
COG7	0.279314	0.0769519	0.194055	302.066	303.495	259.135	224.231	258.872	228.534
snR19	0.27852	0.0281077	0.0922175	65776.1	82927.7	80467.4	62302.5	62881.1	63755.5
RPL41A	0.278376	0.30141	0.49107	1112.37	1497.79	2713.95	1276.77	1518.84	1596.01
ATP14	0.278177	0.0371725	0.113693	2188.78	2093.39	1712.7	1652.74	1618.19	1670.63
KEI1	0.277598	0.182846	0.350727	376.384	422.614	626.939	345.046	396.428	436.547
RPL29	0.277446	0.158029	0.317997	2647.88	3607.76	4666.28	2941.1	2803.65	3268.51
YDL009C	0.277216	0.399201	0.586042	27.5695	50.7551	52.0127	37.6941	30.5679	40.1101
PHO23	0.2767	0.109324	0.248698	462.689	445.402	369.662	416.568	326.695	310.62
GOS1	0.276505	0.0920606	0.220215	545.398	506.516	499.694	411.735	359.173	509.305
YAF9	0.27639	0.0897695	0.216576	299.669	274.492	315.791	213.6	274.156	247.19
QCR6	0.275901	0.103489	0.239689	884.623	812.082	813.627	597.306	616.135	859.103
CUE2	0.275805	0.096736	0.228255	203.775	193.698	221.983	178.805	175.766	157.642
GOT1	0.275088	0.144807	0.299871	420.735	431.937	615.793	367.276	389.741	458.002
YGL041W-A	0.274229	0.0907745	0.21811	252.921	257.919	306.503	221.332	212.065	243.459
YIR042C	0.274062	0.233896	0.411373	103.086	84.9372	78.9479	83.1203	71.6436	65.2956
MLC2	0.273714	0.199863	0.370937	260.113	293.137	353.872	197.169	233.08	320.881
PXR1	0.273679	0.162121	0.323055	214.563	194.734	184.831	195.236	165.258	130.591
VAM3	0.273675	0.121433	0.266734	558.583	537.59	383.594	435.898	407.891	378.714
ZEO1	0.273525	0.169412	0.331822	9053.6	8579.69	12121.7	7382.24	6768.88	10465.9
CNL1	0.272369	0.0843455	0.207129	309.258	406.041	374.306	287.055	304.724	311.553
NKP2	0.272369	0.206487	0.377674	110.278	125.334	160.682	109.216	122.272	97.9433
SDC25	0.271869	0.1034	0.239632	473.477	629.778	668.735	453.295	490.042	526.096
SAR1	0.271811	0.0550864	0.151603	2785.72	3416.13	3699.4	2599.92	2691.89	2911.25
RAD53	0.27123	0.0972982	0.229215	411.146	407.077	307.432	306.385	310.455	314.351
HEL1	0.271153	0.0465918	0.134252	436.318	496.157	457.898	386.606	362.994	402.967
YLR050C	0.270679	0.131105	0.279634	350.013	409.149	436.535	291.887	298.037	402.034
NPY1	0.269893	0.0493334	0.140078	1068.02	1117.65	1294.74	870.83	1011.61	1005.55
RRD2	0.269774	0.087381	0.212813	296.073	282.779	319.507	221.332	275.111	249.056
HOL1	0.269637	0.0779224	0.196168	1262.21	1213.98	1653.26	1124.06	1195.97	1107.23
YGL159W	0.269567	0.174447	0.339132	270.901	227.88	343.655	200.069	261.738	237.862
SAM3	0.269346	0.0917416	0.219629	668.861	757.184	932.514	656.264	697.331	605.383
MAK31	0.268834	0.183111	0.351004	294.874	406.041	455.111	326.682	368.726	265.846
RPL23B	0.268308	0.0725661	0.185443	11798.6	12098.4	16069.1	10642.3	11570	10973.4
APC1	0.268289	0.0278473	0.0915736	804.312	836.942	741.181	639.833	670.584	666.947
TEL2	0.268202	0.0470902	0.13527	408.749	380.146	421.674	333.448	329.56	342.335
ERV2	0.268014	0.0815661	0.202883	486.662	384.289	414.244	363.41	325.739	376.849
SRP40	0.267979	0.045528	0.131873	5304.14	4321.44	4566.9	4009.1	4224.1	3552.08
MST28	0.267449	0.0849146	0.208182	357.205	361.501	407.742	275.457	347.71	313.419
GRX6	0.266828	0.105279	0.242598	282.888	250.668	296.287	206.834	224.483	258.384
EFT1	0.266369	0.0261922	0.0872484	29968.1	32694.6	35580.4	26578.2	29212.4	25891.6
RPP2B	0.266204	0.289484	0.477861	4703.6	5347.93	10035.7	4864.47	5673.21	6166.7
GDT1	0.266101	0.0149288	0.0555223	2046.14	2151.4	2281.13	1779.35	1848.4	1761.11
YHR007C-A	0.265682	0.466071	0.647218	40.755	23.8238	28.7928	31.895	23.8812	21.4543
ROT1	0.26568	0.0177512	0.0636593	1808.8	1717.39	1668.12	1509.7	1366.96	1443.03
PEX25	0.265656	0.0272103	0.0899296	945.755	856.622	957.591	735.518	777.571	782.614
NIT3	0.265195	0.0319906	0.101688	1173.5	1396.28	1240.87	1032.24	1045.04	1094.17
CPR3	0.265021	0.13911	0.292042	1379.68	1428.39	1952.33	1125.02	1326.84	1511.13
SFT2	0.265007	0.0821496	0.203705	799.517	892.876	982.669	649.498	732.675	845.111
YER034W	0.264914	0.1078	0.246196	371.59	311.782	326.008	308.318	292.306	238.795
PHO87	0.264649	0.0586249	0.158534	798.318	989.207	879.572	758.714	786.169	676.275
SSA1	0.2645	0.303533	0.493575	14018.5	17207	19051.5	9866.18	10953.8	21035.4
YET3	0.264291	0.169589	0.331978	1607.42	2140	2390.73	1507.76	1508.34	2095.99
snR86	0.263964	0.0323589	0.102528	91951.6	76269.4	92422.9	69848.1	75823.7	71391.4
FPR2	0.263717	0.0331567	0.104301	1246.62	1225.37	1155.43	948.151	1106.18	966.374
ANP1	0.263184	0.0550217	0.151551	3192.07	3006.98	2516.11	2594.13	2431.1	2234.97
MCT1	0.263148	0.185555	0.353546	789.927	866.981	834.99	569.277	580.79	926.264
LIN1	0.263126	0.179364	0.345958	134.252	119.119	157.896	111.149	112.719	119.398
STE18	0.262946	0.269691	0.454564	136.649	162.624	246.132	132.413	156.661	166.97
YFR045W	0.262855	0.149219	0.305684	201.378	280.707	265.636	190.403	208.244	225.736
EMC10	0.262626	0.0307026	0.0987097	998.497	917.736	920.439	769.346	752.735	841.38
YCR023C	0.262599	0.0969111	0.228486	697.629	651.53	849.851	536.416	640.016	657.62
URA8	0.262528	0.0335509	0.105344	1714.11	1714.28	1989.49	1430.44	1498.78	1588.55
UPS1	0.262494	0.127926	0.274938	426.729	416.399	497.836	337.314	331.471	449.607
YBL101W-C	0.262405	0.234343	0.411914	91.0994	85.973	91.951	64.7565	75.4645	83.9514
TEF2	0.262168	0.121872	0.266857	35805.7	38771.7	53501.6	32673	36160.9	37964.7
TPK3	0.262153	0.0830196	0.204895	647.285	545.877	485.762	478.425	469.982	449.607
GAL80	0.262092	0.0402106	0.120796	2910.39	3200.68	2527.26	2417.25	2370.92	2414.07
HSP150	0.261958	0.0856563	0.20965	75600.5	68373.4	53557.3	59190.3	53129	52410.9
HSP78	0.261778	0.647423	0.794448	360.801	502.372	742.11	282.222	280.843	776.084
GCV1	0.261457	0.579589	0.742528	1189.09	864.909	920.439	580.875	520.61	1379.6
ECM21	0.261415	0.0938942	0.223514	885.822	1001.64	889.789	701.69	693.51	921.6
YUH1	0.261351	0.142165	0.295957	287.682	303.495	296.287	202.968	239.767	297.561
MRX4	0.261149	0.154956	0.313845	165.417	181.268	186.688	126.613	150.929	167.903
CAR2	0.260999	0.602946	0.759436	2287.07	2720.06	2331.28	1248.74	1325.88	3549.28
CYB5	0.258982	0.0631251	0.16788	1036.85	1035.82	992.885	852.466	967.666	741.571
PAC1	0.258603	0.122691	0.26778	854.656	756.148	593.502	658.197	625.687	556.878
YBR072C-A	0.257266	0.538077	0.710141	21.5762	17.6089	22.2912	22.2298	15.284	13.9919
RPL28	0.256047	0.105533	0.242899	14162.4	16057.3	20763.3	13682.9	14828.3	14183.1
RAD61	0.255916	0.21177	0.384362	190.589	189.555	221.054	140.145	150.929	212.677
ATG14	0.255621	0.193019	0.362873	113.874	117.048	107.741	97.618	88.838	97.0105
YOR019W	0.255507	0.12396	0.270223	214.563	244.453	278.64	207.801	210.154	201.483
PSK1	0.255083	0.0805926	0.201588	2035.35	2593.69	2447.38	1863.44	1842.67	2224.71
YLR407W	0.254884	0.0679675	0.176292	734.788	595.596	605.577	526.751	544.491	549.415
OST1	0.254809	0.0146322	0.0547642	7423.4	8141.54	7321.72	6277.51	6444.1	6459.6
ADH3	0.254604	0.0908481	0.218198	9082.37	9415.6	10304.1	7165.74	7314.33	9662.81
GPI15	0.253962	0.231914	0.409066	423.133	323.176	542.418	296.72	405.98	378.714
YMR262W	0.253636	0.206449	0.377674	154.629	219.594	230.342	150.776	180.542	177.231
MPH2	0.252911	0.639829	0.787585	9.58941	10.3582	14.8608	7.73212	9.55247	12.1263
PGU1	0.252678	0.226391	0.402985	302.066	281.743	181.116	221.332	209.199	209.879
JNM1	0.252585	0.183829	0.35168	196.583	158.48	147.679	152.709	132.779	135.255
VHS3	0.252542	0.0950191	0.225536	463.888	453.689	515.483	412.702	347.71	443.077
SMD3	0.252386	0.121919	0.266857	533.411	425.722	404.027	416.568	378.278	347.932
LPD1	0.252263	0.131817	0.280645	2462.08	2542.94	2810.54	1910.8	1923.87	2727.49
SNL1	0.252197	0.0753223	0.190924	387.172	428.829	446.752	368.242	365.86	327.411
YOR161C-C	0.252061	0.570955	0.734494	13.1854	18.6447	23.22	19.3303	13.3735	13.9919
snR87	0.251747	0.441047	0.626159	57.5364	103.582	55.7279	72.4886	69.7331	40.1101
YSP3	0.25145	0.146558	0.302118	183.397	227.88	201.549	156.575	181.497	177.231
KSH1	0.251103	0.0824907	0.204102	436.318	461.975	491.334	369.209	435.593	363.79
RCF1	0.25102	0.161495	0.322336	310.457	252.74	261.921	253.227	190.094	249.056
ZIM17	0.250999	0.191587	0.361045	531.013	442.295	375.235	333.448	338.158	459.867
ADH6	0.250337	0.0126568	0.0484765	6368.57	6049.18	6260.1	5240.44	5418.16	5043.62
TPI1	0.250228	0.291204	0.479334	19273.5	19117.1	35133.7	16875.3	21182.6	23760.1
YDR169C-A	0.249884	0.391846	0.579232	51.5431	47.6477	61.3007	45.4262	56.3596	33.5806
BUD16	0.249527	0.0900865	0.216908	648.484	646.351	536.845	527.717	550.223	461.733
HEM25	0.249487	0.187888	0.355777	149.834	136.728	136.533	111.149	109.853	134.322
RHO2	0.249484	0.09642	0.227783	672.457	613.205	503.409	492.923	510.102	499.977
RPT6	0.24944	0.100197	0.234083	1798.01	2080.96	2391.66	1601.51	1706.07	1969.13
SUP61	0.24936	0.679083	0.817003	14.3841	17.6089	4.64399	10.6317	13.3735	6.52956
YKG9	0.249317	0.228892	0.405925	450.702	334.57	381.736	278.356	278.932	423.488
RPL24A	0.249298	0.0889529	0.215201	10411.7	11391.9	14377.8	9855.55	10022.5	10563.9
IMP1	0.249196	0.20661	0.377687	263.709	278.635	366.875	222.298	236.901	306.889
tR(ACG)J	0.248911	0.576729	0.74047	19.1788	29.0029	13.0032	14.4977	16.2392	20.5215
SOD1	0.248867	0.0344035	0.107383	9488.72	11110.2	11024.8	8699.6	8571.44	9343.79
LYS14	0.248794	0.0446031	0.129767	967.332	893.912	863.783	795.442	784.258	712.654
PXA2	0.248699	0.251502	0.433433	95.8941	127.406	135.605	98.5845	90.7485	113.801
RAD18	0.248526	0.103203	0.239525	226.55	230.988	229.413	190.403	192.96	194.954
HFD1	0.248297	0.275661	0.461728	578.961	915.664	1110.84	637.9	697.331	860.036
RPL27A	0.247999	0.0368918	0.113068	17895	20604.5	21525.8	16906.3	17496.3	16144.8
DPP1	0.247866	0.125824	0.272702	824.689	1083.47	1181.43	805.107	889.335	909.474
RPN5	0.247632	0.0159438	0.0585233	3468.97	3226.58	3215.5	2756.5	2813.2	2776.93
LAG1	0.247505	0.0267812	0.0887784	2077.31	2182.47	2152.95	1731.99	1935.33	1735
UBC13	0.247118	0.0446999	0.129984	1249.02	1200.51	1099.7	980.046	942.829	1066.18
VPS62	0.247057	0.315703	0.505688	101.887	111.868	117.957	77.3212	76.4198	125.927
HHF2	0.246894	0.112736	0.253849	6095.27	6430.37	8157.64	5243.34	5651.24	6537.02
THG1	0.246783	0.0564473	0.154485	593.345	623.563	684.524	516.119	556.909	530.76
DIB1	0.246708	0.127919	0.274938	269.702	258.955	291.643	205.868	226.394	259.317
HSP10	0.246676	0.18614	0.353942	2951.14	3349.84	3622.31	2283.87	2480.78	3599.65
YMR265C	0.246213	0.111914	0.252966	771.947	669.139	689.168	679.46	612.314	503.709
DAP2	0.245707	0.0849378	0.208182	2330.23	2616.48	2399.09	1834.45	1952.53	2408.47
IAH1	0.245078	0.176554	0.342327	194.186	204.056	247.989	168.174	171.945	206.147
EMC6	0.244967	0.182321	0.350061	406.351	534.483	647.372	431.066	472.847	438.413
PCD1	0.244855	0.281871	0.469335	92.2981	94.2595	101.239	71.5221	71.6436	99.8089
VRG4	0.244795	0.0565048	0.15457	4345.2	4061.45	4916.13	3438.86	3807.62	3997.95
ECM7	0.244264	0.0456642	0.132137	1174.7	1052.39	1080.19	984.879	938.053	868.431
RPS3	0.243842	0.214153	0.38714	10766.5	14679.6	19364.5	12040.8	12852.9	12950.9
MPD2	0.243679	0.140243	0.293705	836.676	754.076	857.281	606.005	619	842.313
YBR209W	0.243606	0.553183	0.721863	16.7815	26.9313	21.3624	16.4308	22.9259	15.8575
TIM12	0.243304	0.215457	0.38914	129.457	120.155	150.465	102.451	122.272	113.801
BSC5	0.243193	0.230273	0.407431	127.06	120.155	156.967	114.049	102.211	125.927
FUB1	0.243158	0.156605	0.315884	308.06	324.211	289.785	230.031	237.857	310.62
ARC40	0.242876	0.0741907	0.188713	4137.83	4739.91	4130.37	3420.5	3393.99	4177.98
CSS2	0.242767	0.22802	0.404666	473.477	550.02	449.538	484.224	463.295	297.561
VPS60	0.24276	0.0464294	0.133938	828.285	793.437	759.757	688.159	630.463	693.066
MAG1	0.242536	0.258162	0.440921	111.477	143.979	143.035	126.613	90.7485	120.33
YPT1	0.242517	0.0148815	0.0554367	3635.58	3440.99	3532.22	2968.17	2964.13	3034.38
CWC22	0.242285	0.129085	0.276624	426.729	342.856	327.866	325.715	303.769	296.628
YBR238C	0.241961	0.3538	0.543302	7622.38	5934.21	5589.51	6631.26	6536.76	3021.32
ALG12	0.241854	0.096817	0.228355	2964.33	3169.61	2850.48	2271.31	2326.03	2999.86
MAD2	0.241822	0.238594	0.417275	245.729	216.486	221.983	181.705	150.929	245.325
CRP1	0.241769	0.0245364	0.0827596	2249.91	2045.74	2121.38	1832.51	1760.52	1832.94
ECM9	0.241756	0.350991	0.540969	101.887	101.51	157.896	79.2542	100.301	126.86
YMR114C	0.241377	0.150592	0.307964	243.331	233.059	244.274	218.432	171.945	219.207
YOS1	0.24137	0.06739	0.175186	661.669	736.467	787.621	617.603	585.567	647.359
RPS23A	0.240709	0.134022	0.283705	4131.84	4933.61	6121.71	4120.25	4557.49	4177.98
CLB6	0.240659	0.304713	0.494949	76.7153	123.262	111.456	92.7854	91.7038	80.2203
CUR1	0.240378	0.223973	0.400358	261.311	355.286	437.464	290.921	313.321	290.099
FAP7	0.239719	0.128375	0.275702	467.484	359.429	377.092	332.481	360.128	325.545
STS1	0.239498	0.154501	0.313206	1006.89	787.223	672.45	714.254	700.196	672.544
RPS17B	0.239459	0.195206	0.365415	2578.35	3298.05	4284.55	2659.85	3056.79	2892.59
RPO41	0.239427	0.0468683	0.134763	2393.76	2890.97	2527.26	2221.05	2221.91	2175.27
tK(UUU)O	0.239061	0.376964	0.565874	71.9206	149.158	101.239	92.7854	82.1513	98.8761
RPL32	0.23898	0.205778	0.377265	12554.9	14281.9	21054.9	12961	13976.2	13645.8
BEM1	0.237182	0.0708121	0.182229	1145.93	952.954	973.381	879.528	901.754	823.657
IFA38	0.237076	0.0764018	0.19308	1807.6	1875.87	2057.29	1459.44	1589.53	1822.68
RSR1	0.237033	0.0730285	0.186309	520.225	519.981	474.616	410.769	419.354	454.27
FUI1	0.235632	0.0910342	0.218467	2469.27	2365.81	2392.58	1942.69	1806.37	2388.88
THP2	0.235505	0.174965	0.339803	216.96	206.128	191.332	154.642	196.781	169.768
TOP2	0.23509	0.0377871	0.115215	3090.19	3107.46	2790.11	2499.41	2443.52	2692.04
URA10	0.23496	0.270439	0.45541	142.642	125.334	159.753	118.881	146.153	98.8761
WBP1	0.234747	0.0805009	0.201457	4190.57	4792.74	5413.04	3837.06	4116.16	4283.39
DUN1	0.234614	0.204971	0.376418	290.08	366.68	291.643	226.164	261.738	318.083
DGR2	0.233267	0.126822	0.273461	457.894	466.119	440.25	382.74	334.337	443.077
PER1	0.232414	0.0615152	0.164583	1027.27	1137.33	1041.18	846.667	903.664	978.501
PRE1	0.232245	0.109331	0.248698	1338.92	1462.58	1721.99	1217.81	1214.12	1420.64
YCR085W	0.232238	0.538723	0.710573	35.9603	30.0388	24.1488	33.828	25.7917	16.7903
BXI1	0.231774	0.257405	0.439883	497.451	564.521	642.728	439.764	381.144	631.501
FTR1	0.231427	0.164104	0.325235	5084.78	4343.19	4316.13	4178.24	4464.83	3063.29
GNT1	0.231415	0.131723	0.280645	759.961	783.079	947.374	616.636	731.72	774.219
QRI1	0.230837	0.119358	0.263525	703.623	762.363	808.055	591.507	597.985	749.033
YMR242W-A	0.230725	0.615382	0.769683	11.9868	22.788	19.5048	18.3638	10.5077	17.7231
YBL029C-A	0.230029	0.251607	0.433487	413.543	422.614	450.467	290.921	323.829	482.254
SKM1	0.229887	0.133456	0.283013	514.232	529.304	538.703	488.09	373.502	487.851
PEX11	0.22985	0.126868	0.273461	702.424	775.829	604.648	555.746	564.551	654.821
RPS6A	0.22952	0.132753	0.282029	7574.43	7524.19	10279	6854.52	7352.54	7439.96
RTT101	0.229259	0.10853	0.247552	420.735	411.22	464.399	362.443	341.979	402.034
ARL1	0.228835	0.0566832	0.1547	703.623	743.718	776.475	640.799	617.09	640.829
PSF2	0.228533	0.241945	0.421769	243.331	249.632	182.044	194.269	163.347	217.341
FRQ1	0.228435	0.204801	0.376222	587.351	703.321	739.324	548.014	477.624	707.99
GPT2	0.227915	0.169107	0.331736	919.384	1144.58	1153.57	866.964	795.721	1085.77
KTR4	0.227865	0.0972921	0.229215	2607.12	3154.07	2569.06	2292.57	2216.17	2604.36
CAB4	0.227504	0.107009	0.245055	427.927	485.799	506.195	394.338	385.92	433.749
MCM7	0.227117	0.111103	0.251987	1962.23	2027.1	1665.34	1707.83	1716.58	1405.72
PMI40	0.22706	0.11328	0.254385	5074	5035.12	5466.91	3997.51	4056.94	5253.49
YPS1	0.226806	0.103216	0.239525	7792.59	7949.91	6624.19	7198.6	6179.5	5733.88
EFM4	0.226805	0.26543	0.44995	1288.58	1057.57	1111.77	1158.85	1112.86	682.805
YGR127W	0.226177	0.179498	0.346104	276.894	286.922	368.733	264.825	254.096	279.838
ILV6	0.226011	0.0649931	0.170363	15434.2	12840	12734.8	11851.4	11347.4	11861.4
BMH2	0.225755	0.0834043	0.205415	5784.81	6557.77	6081.77	4829.67	4973.97	5952.16
JIP4	0.225551	0.0958255	0.226923	712.014	640.136	714.246	582.808	538.76	645.493
SHR5	0.225499	0.28765	0.475945	155.828	182.304	121.673	130.479	115.585	146.449
MXR2	0.225381	0.382911	0.571506	224.152	219.594	305.575	177.839	158.571	305.024
YPL039W	0.225215	0.198374	0.36924	285.285	230.988	229.413	236.796	188.184	211.744
HOP1	0.225015	0.405541	0.592267	63.5298	75.6148	98.4526	50.2588	77.375	76.4891
NCB2	0.225013	0.148063	0.304372	503.444	595.596	619.509	459.095	451.832	560.609
EST1	0.224217	0.145677	0.301283	240.934	258.955	265.636	206.834	213.975	235.064
IDI1	0.224164	0.0664036	0.173749	2693.42	2384.46	2892.28	2194.96	2351.82	2276.95
YIL156W-B	0.224077	0.105477	0.242865	469.881	472.334	423.532	380.807	367.77	419.757
TUB2	0.224055	0.0503109	0.141967	7798.59	8253.41	8286.74	6490.15	6739.27	7608.8
YCR025C	0.224023	0.485225	0.663366	32.3643	35.2179	33.4367	26.0959	31.5232	28.9166
VMA5	0.223955	0.0593794	0.159988	5819.57	6197.31	6949.27	5161.19	5639.78	5440.05
YDL177C	0.223909	0.308488	0.499159	157.027	143.979	108.669	134.346	117.495	97.9433
HIS3	0.223903	0.171433	0.334263	1421.63	1131.11	1204.65	962.649	972.442	1280.73
SBP1	0.223803	0.0338459	0.106157	4930.15	4615.61	4938.42	4047.76	3999.62	4355.21
RRT15	0.223638	0.531322	0.703743	264.907	119.119	80.8055	149.81	141.377	105.406
TGL5	0.222848	0.0810359	0.202367	2474.07	2374.1	2006.2	1945.59	1886.61	2039.09
VPS20	0.222723	0.231812	0.409048	219.358	188.519	190.404	154.642	203.468	153.911
OXR1	0.222463	0.203639	0.375232	353.609	333.534	411.458	299.62	270.335	372.185
MNS1	0.222396	0.221499	0.396657	507.04	431.937	382.665	370.175	314.276	446.808
tV(AAC)M2	0.221149	0.533012	0.705506	38.3576	64.2208	35.2943	47.3592	45.8519	25.1854
IZH3	0.22064	0.064622	0.169928	1326.93	1220.19	1247.38	1119.22	1001.1	1135.21
HCH1	0.220293	0.238492	0.41722	1582.25	1636.59	1794.44	1171.42	1262.84	1869.32
YPI1	0.220119	0.187191	0.355139	403.954	388.432	371.519	336.347	274.156	388.042
ADE1	0.219987	0.140435	0.293853	3230.43	2820.54	3557.3	2550.63	2526.63	3172.43
TDH3	0.219352	0.146227	0.301648	262194	325848	359189	246371	270975	296280
VMA3	0.218494	0.096411	0.227783	11624.8	11403.3	14045.3	9797.56	10993.9	11073.2
ARC19	0.217614	0.161518	0.322336	972.126	1057.57	1111.77	815.738	809.095	1077.38
BNI5	0.217368	0.118352	0.262186	471.08	403.969	430.034	389.505	353.442	378.714
RSF1	0.216915	0.249945	0.431252	124.662	132.585	148.608	117.915	108.898	123.129
YAR064W	0.216844	0.514043	0.689359	37.159	27.9671	32.5079	31.895	25.7917	26.1182
CDC34	0.21656	0.0804252	0.201353	1493.55	1469.83	1333.75	1299	1273.34	1124.95
YNL042W-B	0.216383	0.598	0.75692	23.9735	36.2537	25.0776	32.8615	27.7022	13.0591
PEA2	0.215931	0.0982959	0.230921	677.252	660.853	621.366	536.416	535.894	613.778
RPS9B	0.215839	0.0650184	0.170363	27369.4	27632.5	31967.4	24547.5	26294.1	24044.6
YMR320W	0.215791	0.442093	0.627193	146.238	117.048	153.252	122.747	164.303	71.8251
RPS17A	0.215791	0.211284	0.383952	8763.52	10754.9	13955.2	9275.64	9826.63	9723.44
AVO2	0.215596	0.2826	0.470283	121.066	128.442	115.171	114.049	88.838	111.002
SPO12	0.215396	0.153656	0.312253	364.398	410.184	429.105	382.74	341.023	314.351
ERG29	0.215278	0.231961	0.409066	327.239	271.385	234.057	260.959	213.975	240.661
YBR071W	0.215109	0.128179	0.275382	895.411	944.667	809.912	703.623	717.391	860.969
snR42	0.214982	0.227394	0.404271	3190.88	5019.58	4859.47	3774.24	3845.83	3642.56
PEX34	0.214965	0.289576	0.477861	105.483	136.728	115.171	101.484	110.809	96.0777
PDE1	0.214544	0.225181	0.40134	636.497	697.106	648.301	548.98	454.698	704.259
ERV1	0.21432	0.114009	0.25573	510.636	479.584	540.561	405.936	463.295	450.539
RPS19A	0.214263	0.189429	0.358121	3892.1	4894.25	5934.09	4232.37	4142.91	4316.04
MPD1	0.214072	0.141613	0.295361	454.298	511.695	490.406	376.941	410.756	468.262
AVT6	0.213981	0.385668	0.574121	468.682	563.486	392.882	345.046	301.858	581.13
CUE1	0.213876	0.129557	0.27722	654.477	768.578	799.695	606.005	614.224	697.73
GPC1	0.213701	0.184967	0.352961	683.245	784.115	721.676	637.9	517.744	732.243
tH(GUG)E1	0.21364	0.633973	0.782169	16.7815	24.8597	22.2912	24.1629	21.9707	9.32794
RRI1	0.213183	0.31468	0.505151	206.172	153.301	170.899	177.839	118.451	160.441
BET5	0.212939	0.0990147	0.232056	531.013	477.513	527.557	433.965	449.922	441.211
VPS45	0.212872	0.114364	0.256331	975.722	848.336	776.475	751.948	759.422	730.377
ASN2	0.212772	0.0506229	0.142643	19524	21578.2	21174.7	18182.1	18750.6	16806.1
SUS1	0.212307	0.277241	0.463655	139.046	142.943	190.404	133.379	140.421	135.255
UNG1	0.212259	0.17305	0.336795	804.312	662.924	665.02	559.612	573.148	706.125
QRI5	0.212107	0.124225	0.270528	339.225	346.999	370.591	298.653	301.858	312.486
GAS5	0.211925	0.0633878	0.167953	6613.1	6363.04	5699.11	5165.05	5332.19	5624.75
SNA2	0.211631	0.373755	0.56268	186.993	253.776	364.089	202.002	257.917	236.93
DNL4	0.211535	0.131942	0.28081	388.371	340.785	357.587	300.586	317.142	319.948
YOR114W	0.211015	0.343662	0.534264	80.3113	94.2595	81.7343	73.4551	66.8673	81.153
KEL2	0.209815	0.18506	0.353025	469.881	554.163	495.978	482.291	464.25	368.453
AIM45	0.209687	0.103258	0.239528	1770.44	1853.08	1834.38	1449.77	1486.37	1783.5
COQ11	0.209632	0.336389	0.526959	214.563	240.31	300.931	181.705	192.005	280.771
ERG4	0.209596	0.12277	0.267854	4323.62	4695.37	5361.95	3766.51	4136.22	4535.24
HRI1	0.209521	0.331958	0.522255	770.749	992.315	1400.63	791.576	896.022	1050.33
ECM19	0.209376	0.129352	0.277096	712.014	684.676	623.224	603.105	519.655	623.106
HSV2	0.209314	0.162551	0.32335	312.854	316.961	367.804	305.419	274.156	284.502
LSM3	0.209243	0.32705	0.516874	276.894	182.304	169.97	176.872	190.094	175.365
YDR524W-A	0.209127	0.215984	0.389734	2922.37	3068.1	4324.49	2855.08	3155.18	2914.98
HAP5	0.208827	0.267371	0.452311	177.404	137.764	178.329	131.446	144.242	151.113
CAN1	0.208654	0.0659987	0.172855	2969.12	2834	2759.46	2453.98	2650.81	2304
GPB2	0.208285	0.104701	0.241832	719.206	682.605	781.119	613.737	605.627	670.679
VPS64	0.208276	0.1768	0.342658	231.344	240.31	221.983	201.035	192.005	207.08
PIS1	0.207817	0.155163	0.314155	2263.1	2651.7	3018.59	2115.7	2262.03	2493.36
PHO13	0.207426	0.229523	0.406831	1024.87	895.984	1293.82	865.031	1060.32	860.036
RPS19B	0.206524	0.169436	0.331822	6614.29	7740.68	9354.86	6752.07	7223.58	6574.33
MED1	0.206516	0.187794	0.355777	522.623	466.119	562.852	512.253	438.459	394.572
RPL33A	0.206084	0.100076	0.233986	29368.8	27653.3	26102	25355.5	25538.5	21164.2
SEM1	0.20605	0.201993	0.373411	1658.97	1452.22	1185.15	1285.46	1091.85	1345.09
SQT1	0.205654	0.192863	0.362754	3845.35	3109.53	3710.55	3388.6	3330.95	2528.8
IML3	0.205631	0.165583	0.327068	359.603	323.176	313.005	299.62	298.037	264.913
YGL006W-A	0.205417	0.438292	0.623364	79.1126	91.1521	61.3007	59.9239	56.3596	83.9514
CMG1	0.204433	0.290876	0.479036	111.477	141.907	134.676	111.149	109.853	116.599
POP7	0.204315	0.191401	0.360903	232.543	210.271	216.41	187.504	189.139	194.954
SRF1	0.204143	0.142432	0.296302	474.676	511.695	429.105	419.467	388.786	419.757
SMB1	0.204115	0.145894	0.301283	401.556	371.859	374.306	358.577	323.829	313.419
DAL7	0.204094	0.161096	0.322083	278.093	283.814	265.636	233.897	237.857	246.258
SCM3	0.203929	0.372142	0.561111	103.086	105.654	105.883	113.082	70.6883	89.5482
SUP45	0.203682	0.15863	0.318971	7835.74	6891.3	7578.07	6740.47	7240.78	5386.88
SEI1	0.203262	0.169783	0.332142	275.695	309.71	294.429	241.629	269.38	253.72
YIL108W	0.203146	0.140252	0.293705	1383.27	1606.56	1594.75	1385.02	1434.78	1164.13
CHS1	0.203114	0.0924841	0.220959	4177.39	3680.27	4000.33	3691.12	3141.81	3467.19
GPI19	0.202436	0.329517	0.519138	378.782	267.241	239.63	287.055	261.738	219.207
BOL3	0.202097	0.368725	0.558564	158.225	187.483	242.416	144.977	154.75	212.677
LIA1	0.202007	0.252484	0.434352	5782.41	4224.07	4907.77	4647	4881.31	3436.41
GDH2	0.201604	0.323975	0.513664	643.689	787.223	1127.56	667.862	767.064	791.942
KRE28	0.201581	0.298672	0.487955	249.325	221.665	172.757	197.169	162.392	198.685
RPS31	0.200912	0.180244	0.346976	33271.6	39686.4	47362.2	33433.7	34869.4	36378
MET16	0.200831	0.29161	0.479735	244.53	195.77	170.899	193.303	164.303	172.567
ISU2	0.200653	0.206463	0.377674	1199.87	1281.31	1143.35	1141.45	1172.09	840.447
TPH3	0.200334	0.183288	0.351004	1153.13	1096.93	1283.6	1084.43	1133.88	858.17
RPB11	0.200244	0.139148	0.292042	2194.78	2000.17	1808.37	1907.9	1739.51	1576.42
AVO1	0.200233	0.163357	0.324079	617.318	581.095	602.79	472.626	495.773	598.854
PPQ1	0.199953	0.182787	0.350727	4415.92	4058.34	3198.78	3465.92	3556.39	3137.92
COA4	0.199048	0.478158	0.657202	91.0994	69.3999	118.886	71.5221	64.9568	107.271
COX16	0.198199	0.499278	0.677247	77.9139	112.904	186.688	101.484	103.167	125.927
GLO1	0.198142	0.184026	0.351847	1763.25	2116.18	2139.02	1645.97	1579.98	2021.36
RPS12	0.198127	0.384763	0.573118	6452.47	9293.37	13381.2	7600.67	8801.65	8989.33
HAT1	0.197699	0.227748	0.404413	344.02	314.889	286.999	281.256	304.724	237.862
VAC8	0.197659	0.0560265	0.153546	3174.09	3463.78	3311.17	2880.21	2951.71	2844.09
YSC84	0.196932	0.434032	0.620223	322.444	522.053	527.557	317.983	333.381	546.617
PSP1	0.196627	0.100923	0.235501	1298.17	1285.45	1262.24	1089.26	1044.09	1221.96
RIM1	0.196031	0.133314	0.282813	1871.13	1934.91	2274.63	1657.57	1882.79	1769.51
APS1	0.195795	0.389847	0.577499	70.7219	88.0446	75.2327	68.6225	68.7778	67.1611
YAR023C	0.195509	0.527395	0.700468	33.5629	56.9701	71.5175	46.3927	50.6281	45.7069
HKR1	0.195203	0.167713	0.329403	3640.38	3224.51	2786.4	3037.76	2798.87	2591.3
TLG1	0.195051	0.253161	0.434895	671.259	533.447	453.254	500.655	456.608	488.784
ROT2	0.19495	0.134505	0.284135	2927.17	3112.64	2922.93	2423.05	2424.42	2982.14
IES6	0.194903	0.157698	0.317546	520.225	459.904	455.111	445.563	411.712	395.504
PRE10	0.194398	0.0695579	0.179378	2855.25	3073.28	2781.75	2604.76	2463.58	2543.73
APD1	0.194359	0.148996	0.305439	1615.82	1826.15	1418.28	1471.04	1381.29	1394.53
MIC10	0.194285	0.120311	0.265035	755.166	791.366	750.469	631.134	650.523	725.713
RFA1	0.194214	0.259683	0.442624	901.404	1047.21	964.093	728.752	759.422	1057.79
HEM15	0.19381	0.13461	0.284236	2457.29	2892.01	2794.75	2211.39	2291.64	2618.35
CSM1	0.192683	0.349149	0.539245	185.795	122.227	148.608	123.714	138.511	136.188
THI21	0.192614	0.315674	0.505688	269.702	234.095	204.336	228.097	223.528	166.97
WAR1	0.192572	0.141629	0.295361	891.815	813.118	796.909	792.542	727.899	667.88
RPS14A	0.192312	0.252251	0.434216	21147	24765.4	32450.4	21401.5	23677.7	23506.4
PBS2	0.19219	0.170912	0.333689	1501.94	1519.55	1199.08	1304.79	1225.58	1162.26
SCR1	0.191978	0.148468	0.30478	360317	386751	455447	330476	343409	378805
RPS11B	0.191486	0.204453	0.375791	10294.2	11574.2	14599.8	10436.4	10417	11084.4
CAF16	0.19126	0.157356	0.317074	429.126	420.543	468.114	399.171	363.949	391.773
UGA4	0.191236	0.48388	0.662105	52.7417	74.579	62.2295	61.8569	42.0309	62.4972
MCH1	0.191192	0.175498	0.340615	824.689	835.906	980.811	709.422	751.78	853.506
YDR391C	0.191065	0.326543	0.516354	335.629	427.793	557.279	411.735	363.949	383.378
BUD9	0.19103	0.181259	0.348214	1481.56	1462.58	1138.71	1153.05	1187.37	1234.09
SNQ2	0.190988	0.331363	0.521458	6237.91	7238.3	8227.3	7152.21	7311.46	4550.17
DCN1	0.190472	0.365267	0.555803	188.192	172.982	160.682	143.044	121.316	192.155
RPS8A	0.189783	0.267748	0.452322	7293.94	9183.57	11574.7	7946.68	8248.56	8401.67
ALT2	0.189587	0.463472	0.644894	1005.69	1025.46	1111.77	1084.43	1167.31	504.641
INP1	0.189559	0.380208	0.568286	183.397	209.235	135.605	172.04	128.958	161.373
TAM41	0.189088	0.166644	0.328175	683.245	699.178	601.861	627.268	535.894	576.466
VMA21	0.188916	0.145885	0.301283	855.855	878.375	790.407	738.417	800.497	675.343
DLD2	0.18879	0.126724	0.273461	1000.89	962.276	1050.47	839.901	845.394	958.912
DYN1	0.188563	0.121479	0.266734	3253.21	3071.2	3219.22	2590.26	2668.96	3114.6
YLR152C	0.187801	0.352156	0.541674	357.205	387.396	590.716	408.836	384.965	380.58
HUR1	0.187045	0.309561	0.500072	598.139	414.328	595.36	406.903	493.863	511.171
PCL1	0.186573	0.323027	0.512573	690.437	667.068	469.972	457.161	534.939	611.913
MRPL37	0.1864	0.263621	0.447784	352.411	304.531	352.943	281.256	260.783	345.134
YDR114C	0.186076	0.69411	0.826746	15.5828	22.788	17.6472	16.4308	8.59723	24.2526
DPB3	0.185854	0.249722	0.430993	208.57	217.522	206.193	185.571	199.647	170.701
YLR049C	0.185239	0.300262	0.489469	348.815	376.002	387.309	268.691	309.5	400.168
INM1	0.185203	0.2083	0.379931	702.424	533.447	663.162	552.846	561.685	555.012
YKL070W	0.184671	0.198835	0.369748	342.821	387.396	365.947	320.883	344.844	299.427
YBR090C	0.18457	0.177409	0.343534	382.378	418.471	416.102	346.012	345.8	379.647
ENV10	0.184271	0.151377	0.309141	535.808	570.736	513.626	487.123	484.31	454.27
SIP2	0.183677	0.316525	0.505788	279.292	320.068	326.008	235.83	244.543	334.873
INA17	0.183672	0.220617	0.395676	336.828	352.179	297.215	300.586	269.38	297.561
CPA1	0.18258	0.217913	0.392497	2511.23	2115.14	2424.16	2152.43	2313.61	1746.19
YGR079W	0.181884	0.414217	0.601812	1154.32	875.267	687.311	816.705	968.621	608.181
RPS21B	0.181807	0.114674	0.256622	11914.8	12335.6	11005.3	10378.4	11106.7	9595.65
ATG8	0.181554	0.530613	0.702961	95.8941	94.2595	187.617	110.183	92.659	131.524
ORM1	0.181373	0.128745	0.276197	789.927	826.584	815.485	670.761	729.809	744.369
ATX2	0.181114	0.276959	0.463508	327.239	407.077	413.315	295.754	378.278	339.537
MPC2	0.18106	0.201438	0.372945	1753.66	1784.72	2248.62	1622.78	1811.15	1672.5
REX3	0.180989	0.174143	0.338765	436.318	489.942	461.613	420.434	416.488	388.042
RFA3	0.180712	0.372479	0.561259	468.682	499.265	701.243	418.501	460.429	595.122
YOR342C	0.180678	0.233006	0.410541	1733.29	1433.57	1286.39	1430.44	1286.72	1209.83
RFM1	0.180581	0.351667	0.541435	142.642	125.334	120.744	109.216	106.032	126.86
ERP6	0.180322	0.159406	0.31957	522.623	569.701	567.496	463.927	510.102	491.582
TOF1	0.180206	0.202703	0.373996	702.424	764.435	679.88	570.244	610.403	713.587
UFE1	0.180101	0.278956	0.465795	243.331	243.418	227.556	202.968	187.228	239.728
APN1	0.17991	0.224998	0.401299	589.749	471.298	560.994	490.99	435.593	504.641
KAR2	0.179705	0.385847	0.574121	7240	9234.33	9128.23	5868.68	6618.91	10117.1
YDR131C	0.179651	0.286187	0.474514	329.636	248.597	263.779	255.16	231.17	255.585
CDC48	0.179604	0.130383	0.278295	12967.3	13898.6	14652.7	11947.1	11361.7	13351.1
MAK10	0.179357	0.177564	0.343708	1328.13	1226.41	1140.56	1181.08	1103.31	977.568
tE(UUC)K	0.179249	0.766092	0.867767	8.39073	19.6806	13.932	23.1964	8.59723	5.59676
SUN4	0.179103	0.155513	0.314507	16756.3	14383.4	14234.8	13856	14069.8	12149.6
FKS3	0.179076	0.193076	0.362873	396.762	385.325	370.591	354.711	346.755	316.217
SEN34	0.178999	0.312201	0.502706	228.947	247.561	183.902	193.303	205.378	183.76
YBR096W	0.178914	0.286893	0.475151	1422.83	1476.04	1431.28	1091.2	1133.88	1599.74
PSA1	0.17877	0.0744355	0.189001	28270.8	28952.2	28147.2	23779.2	25480.3	26161.1
PDS1	0.178767	0.249483	0.430706	420.735	369.787	358.516	318.95	312.366	382.445
CDC21	0.178346	0.318053	0.507544	443.51	438.152	360.374	317.983	335.292	443.077
GPI13	0.178324	0.134071	0.283705	3691.92	3433.74	3052.03	2965.27	3060.61	2966.28
FYV4	0.178105	0.29837	0.487596	250.523	228.916	241.488	219.399	178.631	238.795
TIM10	0.177594	0.147805	0.303947	2421.33	2210.44	1971.84	1960.09	1933.42	1943.01
SPC19	0.177505	0.378415	0.567239	167.815	141.907	157.896	125.647	119.406	167.903
LDB7	0.177425	0.162137	0.323055	957.742	832.799	866.569	832.169	738.406	777.95
YGR026W	0.177152	0.332325	0.522692	1548.69	2050.92	2139.02	1428.51	1595.26	2053.08
SYP1	0.176921	0.207396	0.378781	1531.91	1704.96	1492.58	1280.63	1299.14	1603.47
NTE1	0.176904	0.220819	0.395919	3634.39	4115.31	3199.71	3027.12	3032.91	3624.84
YIA6	0.176901	0.237136	0.41571	551.391	577.987	455.111	492.923	432.727	474.792
YHR175W-A	0.176895	0.425621	0.612803	149.834	209.235	132.818	136.279	168.124	130.591
RPS28A	0.176816	0.231056	0.407958	32011.8	23492.4	30642.9	25055	24057.9	27096.7
RPS2	0.176722	0.248368	0.429158	49580.8	48869.9	66945.9	45684.3	50892.7	49753.3
VMA4	0.176666	0.109358	0.248698	8236.1	7516.94	7981.16	6801.36	6682.91	7513.65
MGS1	0.176287	0.226398	0.402985	311.656	317.996	292.571	290.921	267.469	257.451
MYO1	0.175934	0.104325	0.241058	2384.17	2325.41	2213.33	1956.23	2030.86	2139.83
PRM5	0.175789	0.334573	0.525249	864.245	1094.86	1026.32	906.591	684.912	1052.19
RPL34B	0.175729	0.186315	0.354161	8809.07	9100.71	11323	8619.38	8573.35	8689.91
RPL8B	0.175562	0.103014	0.23934	32584.8	33141	34130.6	29295.1	31644.5	27476.4
RPI1	0.175484	0.162184	0.323055	666.464	614.241	663.162	554.779	609.448	556.878
YPL119C-A	0.175408	0.77428	0.873357	13.1854	5.1791	31.5791	8.69863	21.0154	14.9247
RTN1	0.175288	0.117958	0.261962	16671.2	16723.3	14465.1	14012.5	14516.9	13852.9
RAD14	0.175019	0.288681	0.47691	262.51	216.486	220.125	202.968	194.87	220.139
SEC28	0.174949	0.213841	0.386694	1442.01	1664.56	1630.04	1260.34	1336.39	1599.74
PDB1	0.17488	0.113002	0.254147	9395.22	9702.52	9934.43	7983.41	8481.64	9253.31
TMA19	0.174825	0.312928	0.502905	12104.2	15619.1	18854.6	13604.7	15037.5	12622.6
YCR050C	0.17404	0.293205	0.481554	184.596	193.698	196.905	183.638	169.079	157.642
tI(AAU)G	0.173446	0.714472	0.837023	41.9537	54.8984	29.7215	68.6225	28.6574	14.9247
RAD54	0.173377	0.230275	0.407431	468.682	407.077	378.021	368.242	365.86	375.916
COS12	0.173275	0.468097	0.64881	81.51	104.618	83.5919	70.5556	70.6883	97.9433
PTC6	0.17263	0.209347	0.381605	630.504	537.59	540.561	526.751	471.892	515.835
OST3	0.172576	0.112409	0.253393	4158.21	4131.88	4430.37	3672.76	3602.24	4011.95
ISA1	0.172525	0.191748	0.361117	636.497	676.39	568.425	562.512	535.894	569.937
YGR025W	0.172379	0.551556	0.720205	182.199	191.627	321.364	176.872	148.063	292.897
CDC42	0.171897	0.11553	0.25816	2459.68	2725.24	2439.95	2226.85	2296.41	2245.23
FRA1	0.171722	0.114455	0.256377	1463.58	1383.85	1395.06	1236.17	1301.05	1228.49
HOS4	0.171376	0.179761	0.346498	858.252	792.402	772.76	722.953	661.031	766.756
MUD2	0.171229	0.247752	0.428344	544.199	429.865	476.474	446.53	442.28	398.303
TPM1	0.170775	0.11219	0.253113	5385.65	5141.81	5129.75	4568.72	4387.45	4952.2
YKL023W	0.170711	0.316482	0.505788	292.477	271.385	224.769	247.428	210.154	241.594
NCA2	0.170581	0.38585	0.574121	292.477	309.71	366.875	261.926	237.857	361.924
SEC10	0.170573	0.194944	0.365273	713.212	760.291	848.922	650.464	690.644	723.848
IRR1	0.170018	0.230763	0.407683	680.848	767.542	726.32	604.072	595.119	734.109
SCO1	0.16987	0.312513	0.502852	292.477	311.782	387.309	281.256	277.977	323.679
ELC1	0.169349	0.363099	0.553124	184.596	139.836	156.967	136.279	151.884	138.986
KTR6	0.169258	0.125578	0.27262	1172.31	1139.4	1132.21	981.012	1030.71	1050.33
PPH21	0.169224	0.188678	0.356928	1391.66	1714.28	1669.05	1383.08	1458.66	1406.65
YOL057W	0.169198	0.108151	0.246854	2837.27	2940.69	2664.72	2463.65	2512.3	2531.6
MDM12	0.169058	0.342359	0.533461	243.331	177.125	203.407	190.403	179.587	183.76
PDS5	0.169031	0.281499	0.468847	1069.22	962.276	880.501	747.116	832.021	1009.28
YFR018C	0.168866	0.204261	0.375698	813.901	898.055	740.252	760.647	733.63	686.536
POM33	0.168672	0.245353	0.425345	746.775	979.885	955.734	776.111	811.005	801.27
ARP10	0.168606	0.585599	0.747471	47.947	35.2179	37.1519	30.9285	42.0309	33.5806
RPL19A	0.168606	0.204503	0.375791	13330.5	14054	17245.9	12945.5	13450.8	13313.8
NDL1	0.168174	0.32058	0.510475	186.993	193.698	181.116	182.671	166.213	151.113
YBP1	0.167991	0.304887	0.494966	550.192	504.444	683.596	552.846	535.894	459.867
VPS55	0.167901	0.267026	0.452138	1275.39	1573.41	1215.8	1162.72	1109.04	1346.02
YJR146W	0.167888	0.460017	0.641375	73.1192	91.1521	89.1646	73.4551	67.8226	84.8842
snR76	0.167328	0.564151	0.729471	964.934	1186.01	765.33	1130.82	1017.34	448.674
PHO88	0.167218	0.178604	0.345056	5229.82	6170.37	6483.94	5136.06	5385.69	5407.4
GZF3	0.167185	0.287967	0.476262	803.113	698.142	633.441	686.225	671.539	541.953
ELM1	0.166681	0.297693	0.486894	330.835	279.671	285.141	273.524	235.946	287.3
MEF1	0.166175	0.304487	0.494717	853.457	852.479	795.051	684.292	639.061	904.81
VPS16	0.166175	0.225026	0.401299	614.921	577.987	522.913	490.023	488.131	549.415
NAS6	0.165956	0.444328	0.628853	238.537	365.644	410.529	255.16	314.276	336.738
RPS18A	0.16557	0.272771	0.457926	10423.7	13003.7	14973.2	11073.4	11639.7	11526.5
LSM4	0.165456	0.257633	0.440145	791.126	762.363	661.304	719.087	676.315	578.332
AIM6	0.165307	0.354681	0.544091	1402.45	1491.58	1645.83	1122.12	1214.12	1712.61
ISY1	0.164769	0.316154	0.505788	375.186	295.208	299.073	315.084	269.38	278.905
CHS3	0.164759	0.140013	0.293545	3534.9	3681.3	3269.37	3288.08	3019.54	3045.57
PCH2	0.164709	0.419074	0.606631	99.4901	98.4028	96.595	85.0533	93.6142	83.9514
RPL21B	0.16459	0.346361	0.536097	4890.6	6108.23	7732.25	5146.69	5618.77	5948.42
COA1	0.164537	0.230218	0.407431	734.788	774.793	864.711	692.991	651.479	775.151
UBC4	0.163842	0.198047	0.368747	6966.7	6311.25	5687.03	5440.51	5387.6	6098.6
SIL1	0.163833	0.297388	0.486665	801.914	834.87	774.618	611.804	682.047	858.17
NUF2	0.163593	0.233554	0.411016	362	359.429	375.235	318.95	313.321	346.999
TFA2	0.163578	0.212055	0.384491	568.172	626.671	663.162	547.047	532.073	581.13
ORC3	0.163489	0.29911	0.488401	280.49	311.782	278.64	228.097	277.977	271.443
DFG5	0.163432	0.329603	0.519138	875.033	968.491	1133.13	837.968	768.974	1052.19
MET10	0.163367	0.165093	0.326537	1185.49	1360.03	1330.97	1125.02	1162.54	1175.32
YDR003W-A	0.163286	0.48045	0.659432	68.3245	80.7939	86.3783	64.7565	67.8226	78.3547
ZIP2	0.163189	0.728088	0.844958	21.5762	12.4298	20.4336	11.5982	23.8812	13.0591
RPB10	0.163115	0.447126	0.630998	655.676	556.235	938.086	571.21	774.706	575.534
ARH1	0.162863	0.255875	0.438346	577.762	649.459	558.208	505.487	494.818	594.19
ISR1	0.162325	0.340984	0.53178	532.212	560.378	748.612	496.789	561.685	588.593
DFR1	0.162159	0.305311	0.495413	351.212	372.895	348.299	364.376	274.156	319.948
snR82	0.162014	0.343471	0.534107	7579.23	11731.7	8798.51	8481.17	7837.81	8805.57
RPL10	0.161829	0.351116	0.540969	21934.6	23360.8	33238	21515.6	24156.3	24530.6
XYL2	0.161625	0.467003	0.647749	80.3113	113.94	114.242	93.7519	98.3905	84.8842
CSN9	0.161489	0.56421	0.729471	52.7417	56.9701	54.7991	43.4932	40.1204	63.43
ILM1	0.161052	0.295606	0.484285	578.961	571.772	711.46	529.65	514.878	622.173
CKS1	0.160996	0.245313	0.425345	956.543	830.727	748.612	774.178	767.064	724.781
ESL2	0.160995	0.14983	0.306722	1101.58	1054.46	1052.33	974.247	919.903	974.769
MSC6	0.160962	0.368997	0.558564	756.365	1034.78	994.743	725.853	771.84	995.291
SOK2	0.160922	0.447085	0.630998	1534.31	1472.93	920.439	1378.25	1154.89	978.501
CAJ1	0.160805	0.164793	0.326348	1608.62	1510.22	1406.2	1356.99	1387.02	1302.18
YOL162W	0.160647	0.700375	0.829939	27.5695	45.576	25.0776	45.4262	24.8364	17.7231
YPL067C	0.160574	0.385101	0.573476	264.907	244.453	250.776	194.269	205.378	279.838
LCB5	0.160308	0.285297	0.473838	405.152	413.292	480.189	359.543	374.457	429.085
PCP1	0.16002	0.22568	0.402071	781.537	882.518	749.54	763.547	724.078	672.544
RTT102	0.160017	0.345838	0.535672	600.537	466.119	440.25	476.492	394.517	475.725
ERV29	0.159825	0.336532	0.526959	2563.97	2509.79	2823.55	1973.62	2176.05	2919.64
SEC12	0.159809	0.272322	0.457693	395.563	365.644	360.374	369.209	309.5	324.612
MHO1	0.159756	0.389761	0.577499	196.583	207.164	258.206	172.04	199.647	222.005
HFM1	0.15958	0.230887	0.407781	405.152	391.54	384.523	346.012	367.77	343.268
STP1	0.159444	0.230723	0.407683	1394.06	1184.98	1156.35	1090.23	1053.64	1198.64
HEM2	0.159382	0.21159	0.384265	1480.36	1736.03	1839.95	1507.76	1537.95	1484.07
RAD17	0.1592	0.398382	0.585576	278.093	253.776	248.918	189.437	222.573	286.368
TMA23	0.158971	0.787613	0.881327	16.7815	11.394	7.43039	17.3973	7.64198	6.52956
YJL070C	0.158807	0.498622	0.676513	248.126	247.561	284.212	211.667	166.213	320.881
BOS1	0.158198	0.370065	0.559551	274.497	338.713	377.092	312.184	256.962	319.948
PRE5	0.15816	0.235441	0.413475	1372.48	1562.02	1680.2	1299	1339.26	1499
PSY2	0.157608	0.226574	0.403178	1305.36	1066.89	1174	995.51	1094.71	1087.64
MSY1	0.15721	0.368139	0.558498	242.133	249.632	243.345	205.868	191.049	262.115
SBH2	0.157127	0.235111	0.413019	1560.68	1856.19	1985.77	1604.41	1572.34	1670.63
TOS1	0.157006	0.169951	0.332228	6899.58	6488.37	7467.54	6148.97	6614.13	5942.83
YDL180W	0.156887	0.312789	0.502905	719.206	821.405	603.719	671.728	588.432	662.283
DYN3	0.156853	0.30208	0.491619	243.331	236.167	250.776	204.901	225.438	224.803
RPE1	0.156265	0.259568	0.442624	7121.33	6371.32	5299.72	5487.87	5563.36	5809.44
ULI1	0.155889	0.584289	0.74632	39.5563	43.5044	52.0127	43.4932	38.2099	40.1101
RRN7	0.155728	0.303206	0.493186	448.305	452.653	378.021	379.84	418.398	348.865
CBP6	0.155565	0.377572	0.566407	152.232	149.158	166.255	137.245	132.779	150.18
MCD4	0.155556	0.166925	0.328509	2195.97	2330.59	2395.37	1948.49	2075.75	2191.13
YNL122C	0.155232	0.375743	0.564748	218.159	222.701	178.329	200.069	186.273	168.836
MMT2	0.154784	0.216312	0.390089	773.146	684.676	768.116	665.929	693.51	639.896
VPS74	0.15357	0.18803	0.355932	1745.27	1981.52	1944.9	1727.16	1763.39	1610
RPL18A	0.153487	0.2572	0.43966	20738.3	22415.1	26689	19784.6	22468.4	20542.9
POL30	0.153282	0.348628	0.538582	733.59	880.446	964.093	653.364	811.96	854.439
SPO23	0.153201	0.633478	0.781832	34.7616	36.2537	29.7215	31.895	26.7469	31.715
ICT1	0.152559	0.241126	0.420942	1009.29	1008.89	872.142	929.787	814.826	854.439
ERJ5	0.152424	0.3982	0.585576	344.02	344.928	440.25	311.218	302.813	402.967
KCC4	0.152374	0.335998	0.526926	469.881	539.662	417.959	399.171	405.98	478.523
SAM4	0.152371	0.24192	0.421769	2676.64	2819.5	3175.56	2597.99	2837.08	2369.3
RPL19B	0.15237	0.207678	0.379149	20347.5	19694	23988.1	19124.4	19703.9	18785.5
RPS26A	0.152105	0.204237	0.375698	26332.5	29571.6	32015.7	25804	25636.9	27683.4
SSP2	0.151952	0.640619	0.788392	33.5629	36.2537	42.7247	24.1629	40.1204	37.3117
YGR016W	0.15192	0.532466	0.704941	92.2981	72.5073	76.1615	80.2207	79.2855	56.9004
GIM5	0.151519	0.237781	0.416469	728.795	739.575	773.689	641.766	740.317	637.098
FBP1	0.151416	0.387346	0.575211	154.629	155.373	165.326	155.609	137.556	135.255
YGL242C	0.15134	0.465087	0.646306	676.053	671.211	536.845	465.86	479.534	749.966
SAD1	0.150843	0.236097	0.414257	537.007	589.381	574.926	519.018	530.162	484.12
MRN1	0.150658	0.153602	0.312253	2855.25	2790.5	2826.33	2610.56	2627.89	2393.55
YMR31	0.150205	0.587693	0.749496	99.4901	160.552	142.106	102.451	90.7485	169.768
PAA1	0.150019	0.191729	0.361117	2625.1	2237.37	2506.83	2222.02	2222.86	2195.8
RPL38	0.149986	0.141769	0.295482	9314.91	10228.7	9861.05	8573.95	8885.71	9042.5
YJR142W	0.149558	0.371742	0.561111	480.669	498.229	574.926	436.865	406.935	557.811
YLR053C	0.149407	0.75547	0.862185	9.58941	18.6447	16.7184	11.5982	16.2392	13.0591
MKC7	0.149391	0.220503	0.395593	4092.28	3727.91	3515.5	3564.51	3532.5	3122.06
THI80	0.149024	0.342821	0.533799	311.656	416.399	369.662	323.782	339.113	328.343
GET4	0.14836	0.209485	0.381622	1347.31	1380.75	1521.37	1213.94	1283.85	1337.63
RPL37B	0.148247	0.359555	0.549265	8490.22	10018.4	12823	9465.08	9554.38	9255.18
THI74	0.148126	0.352652	0.542245	252.921	242.382	224.769	211.667	236.901	200.551
SPC42	0.148052	0.379811	0.567938	225.351	229.952	279.568	205.868	216.841	241.594
DGK1	0.148007	0.206478	0.377674	1475.57	1369.35	1420.13	1312.53	1350.72	1185.58
YHR045W	0.147892	0.297872	0.487053	674.855	734.396	866.569	652.397	706.883	696.797
TIF1	0.147718	0.165718	0.327094	24994.8	24675.3	25532.7	22331.3	24322.5	21230.4
tL(CAA)L	0.147653	0.789312	0.882893	13.1854	16.5731	16.7184	25.1294	11.463	5.59676
STE2	0.147557	0.195834	0.365895	9078.77	9227.08	10176.8	8103.26	9190.44	8421.26
RPS24A	0.147262	0.389816	0.577499	5500.72	6859.19	8629.47	6190.53	6041.94	6722.64
RMR1	0.146865	0.49761	0.675606	92.2981	109.797	117.029	82.1538	110.809	96.0777
SAC6	0.146796	0.27716	0.463655	3232.83	3591.18	3963.18	2980.73	3168.56	3595.92
DDL1	0.146614	0.328815	0.518599	291.278	331.462	335.296	301.553	264.604	300.36
END3	0.146488	0.19911	0.370027	1038.05	1056.54	1038.4	912.39	917.993	999.955
YMR099C	0.146412	0.244739	0.424984	2189.98	2427.96	2522.62	1971.69	2138.8	2342.24
BER1	0.146001	0.237434	0.415984	755.166	740.611	665.948	665.929	640.971	645.493
RPS29A	0.145736	0.369052	0.558564	3829.77	4839.35	5759.48	4404.41	4124.76	4515.65
snR191	0.144811	0.435358	0.620768	1286.18	1709.1	2151.1	1480.7	1647.8	1528.85
LPP1	0.144567	0.370344	0.559829	318.848	327.319	363.16	274.49	286.574	352.596
YEL014C	0.144563	0.702656	0.831908	19.1788	23.8238	37.1519	25.1294	24.8364	23.3198
LPL1	0.14445	0.367383	0.557924	553.788	444.366	472.758	474.559	379.233	475.725
AST2	0.144204	0.451711	0.635948	130.656	166.767	171.828	136.279	132.779	156.709
HNT3	0.143925	0.500628	0.67851	116.272	91.1521	109.598	109.216	90.7485	86.7498
ACT1	0.143813	0.340677	0.531441	26990.6	35064.5	37113.9	27352.4	30938.6	31471.5
ECM30	0.14372	0.196835	0.367032	2300.26	2430.03	2120.45	2069.31	2088.17	2042.82
MRP17	0.143612	0.253792	0.435599	522.623	529.304	532.201	452.329	498.639	483.187
YMR155W	0.143389	0.322445	0.511788	376.384	437.116	388.238	386.606	333.381	368.453
TIM8	0.143321	0.431836	0.617891	402.755	416.399	584.214	413.668	468.071	390.841
NMA2	0.142307	0.270501	0.45541	527.417	565.557	497.836	477.458	469.982	493.448
DSS4	0.142254	0.289823	0.477861	419.537	413.292	414.244	387.572	393.562	348.865
RPL1A	0.1422	0.399178	0.586042	14017.3	18501.8	20259	16129.2	17818.2	13879
LSM6	0.142018	0.214605	0.387839	1415.64	1386.96	1263.17	1266.13	1201.7	1215.43
MTF2	0.141685	0.488929	0.66704	207.371	138.8	188.546	144.011	181.497	158.575
RCY1	0.141669	0.337074	0.527501	353.609	337.677	375.235	334.414	288.485	344.201
YGR053C	0.141407	0.686894	0.821788	33.5629	50.7551	71.5175	39.6271	36.2994	66.2283
RPS16A	0.141324	0.273864	0.459268	13401.2	15671.9	16285.6	13434.6	14921	12772.7
GUT1	0.140781	0.444172	0.628853	543	692.963	785.763	605.038	517.744	712.654
COX18	0.140704	0.371125	0.560723	407.55	352.179	403.099	316.05	336.247	402.034
NCS6	0.140692	0.452674	0.636244	652.08	407.077	524.771	444.597	521.565	469.195
HMI1	0.14067	0.437148	0.622244	188.192	242.382	195.976	169.14	209.199	190.29
SEN15	0.140665	0.45754	0.63916	119.868	139.836	142.106	114.049	132.779	118.465
SFK1	0.140601	0.394842	0.582363	1155.52	945.703	1111.77	1046.74	1085.16	782.614
CTI6	0.140115	0.389938	0.577499	825.888	656.709	595.36	685.259	621.866	576.466
CPR5	0.140105	0.355252	0.544824	3195.67	3416.13	3826.65	2906.31	2827.53	3739.57
YPR117W	0.139971	0.243238	0.42301	1898.7	1794.04	2112.09	1679.8	1824.52	1764.85
IPI3	0.139865	0.43487	0.620223	2378.17	2018.81	1982.98	2105.07	2227.64	1457.02
RSA1	0.139682	0.499912	0.677796	787.53	594.56	629.725	736.484	650.523	438.413
GUF1	0.139655	0.434254	0.620223	179.801	171.946	182.044	141.111	158.571	184.693
POP8	0.139501	0.340522	0.531341	269.702	263.098	273.067	255.16	233.08	243.459
[truncated: 3,910 more rows]

## Sheet: wt vs Cyc8
ID	log2FoldChange	pvalue	padj	Cyc8-1	Cyc8-2	Cyc8-3	wt-1	wt-2	wt-3
PAU13	10.8828	6e-51	3.27e-49	66404.9	26787.5	28963.5	24.5011	34.9429	5.28301
PAU24	10.0771	4.49e-140	1.11e-137	85695.3	39464.3	47481.6	67.1511	68.9898	23.7735
PAU12	9.09445	5.96e-126	1.22e-123	26154.1	19329.2	20237.7	40.8351	64.51	14.9685
PAU5	8.88469	NA	NA	30778.7	2072.09	1913.08	26.316	33.151	14.088
HSP12	8.54308	2.55e-26	6.8e-25	18725	24054.1	27657.4	19.0564	38.5268	131.195
RCK1	8.4064	0	0	21259.4	23074.3	21823.7	68.966	55.5503	70.4401
PAU20	8.13126	1.21e-16	1.88e-15	1972.71	1244.53	1079.2	9.98192	5.37583	0
DAN1	7.87622	1.26e-25	3.26e-24	23342.2	16786.5	15677.8	104.356	116.476	16.7295
PAU1	7.71621	3.9e-10	3.61e-09	30.5344	31.9766	41.4636	0	0	0
DSF1	7.68284	1.22e-240	9.05e-238	4218.37	4645.57	5109.23	28.1309	16.1275	23.7735
HSP26	7.6812	2.42e-30	7.55e-29	17721.1	22892.7	26645	53.5394	66.3019	207.798
PAU19	7.50069	9.79e-06	5.48e-05	377.516	51.1626	57.5883	0	2.68792	0
YLR012C	7.21469	3.52e-16	5.27e-15	170.252	95.9299	131.301	2.72234	0	0
ERR3	6.94059	1.18e-24	2.89e-23	166.551	195.697	187.738	0	0.895972	3.52201
PIR3	6.86356	3.63e-20	6.88e-19	2152.21	13059.3	13266	88.0223	90.4932	66.0376
MAN2	6.83739	2.42e-195	1.31e-192	5347.22	7349.51	7554.43	65.3362	44.7986	66.9181
YNR071C	6.77739	6.89e-188	3.15e-185	8916.97	7103.93	6879.5	78.0404	83.3254	47.5471
HBN1	6.73441	2.12e-266	2.52e-263	13888.5	10418	10147.1	98.0043	108.413	117.107
RNR3	6.71389	2.15e-123	3.88e-121	10092.1	19933	20979.4	156.081	180.986	148.805
YML083C	6.64491	3.73e-151	9.63e-149	2253.99	3522.55	2905.91	25.4085	31.359	29.9371
MAL12	6.64223	1.04e-181	4.43e-179	4485.78	5910.56	6857.62	55.3543	68.0939	49.3081
IMA1	6.62854	1.15e-177	4e-175	8743.94	5653.47	6034.1	68.966	60.0301	77.4841
YER053C-A	6.61821	2.94e-16	4.44e-15	507.982	2083.6	1949.94	7.25957	10.7517	28.176
HXT4	6.38293	5.08e-19	9.08e-18	56099.1	66589.4	73213.2	503.633	301.942	1541.76
YCL048W-A	6.35088	1.86e-30	5.94e-29	158.224	567.905	442.278	3.62979	4.47986	6.16351
HXT6	6.34665	1.49e-155	4.22e-153	3073.8	4440.91	4557.54	39.9277	50.1744	58.1131
PHM7	6.34219	3.47e-49	1.87e-47	3567.9	13278	11699.6	116.153	82.4294	153.207
FLO11	6.32098	1.46e-87	1.55e-85	7097.86	17250.8	13541.3	172.415	177.402	124.151
IMA2	6.27984	8e-166	2.5e-163	10546.4	6900.56	7169.74	104.356	121.852	90.6917
GAC1	6.25844	5.5e-85	5.45e-83	11193.2	24816.4	22657.5	253.178	189.05	324.025
SGA1	6.25394	5.12e-180	2.03e-177	3301.42	4498.47	4284.57	58.984	41.2147	58.1131
TIR2	6.24153	7.97e-118	1.31e-115	6830.45	4205.57	4079.56	79.8553	68.0939	51.9496
SNO4	6.24137	5.37e-12	5.81e-11	46.2643	65.2323	92.1413	0.907447	0	1.761
YFL015C	6.17807	3.3e-12	3.63e-11	77.724	65.2323	50.6777	0.907447	0	1.761
AQY1	6.03578	1.3e-116	2.08e-114	1644.23	2686.04	2485.51	39.0202	35.8389	29.0565
YML131W	6.01557	2.5e-160	7.42e-158	14901.7	24422.5	24805.6	329.403	339.573	322.264
SHC1	5.99221	3.2e-85	3.22e-83	3004.4	5920.79	6023.74	98.9117	73.4697	62.5156
FLO1	5.82809	6.24e-85	6.07e-83	9728.45	20483	19961.3	306.717	341.365	235.094
TIR1	5.8097	3.37e-71	2.6e-69	239473	217225	187870	4993.68	4579.31	1918.61
PUT4	5.77597	5.66e-204	3.36e-201	2368.73	2368.83	2718.17	50.817	48.3825	36.9811
COS4	5.75605	1.71e-21	3.66e-20	87.9021	120.232	131.301	1.81489	1.79194	2.6415
GAT4	5.75386	2.32e-95	2.75e-93	602.361	670.23	611.588	13.6117	12.5436	8.80501
DIT1	5.66632	9.26e-43	4.14e-41	1799.68	6676.72	6469.47	98.0043	96.765	99.4967
HSP31	5.64059	4.21e-101	5.44e-99	6922.98	12707.5	13733.7	212.343	220.409	235.974
PAU18	5.63812	2.14e-07	1.5e-06	33.3103	24.3022	31.0977	0.907447	0.895972	0
YMR244W	5.62924	1.01e-09	8.95e-09	111.96	1075.69	1164.44	19.9638	15.2315	12.327
YMR206W	5.62561	1.82e-53	1.04e-51	976.176	2522.32	2546.55	37.2053	36.7348	48.4276
MAL32	5.5404	4.61e-36	1.81e-34	885.498	3236.04	3674.13	59.8915	61.8221	45.7861
YAR035C-A	5.4948	5.69e-07	3.81e-06	20.3563	33.2557	27.6424	0	0.895972	0.880501
HXT17	5.49429	1.77e-247	1.75e-244	6306.74	5645.79	6129.7	158.803	126.332	116.226
SUC2	5.43926	1.03e-303	3.07e-300	98240.3	75596.6	81471.3	1888.4	1993.54	2002.26
DAK2	5.39441	2.04e-11	2.12e-10	568.125	4128.82	4452.73	72.5957	81.5334	63.3961
FLO9	5.37581	3.33e-278	6.59e-275	9875.57	11771.2	11247	271.327	287.607	233.333
FMP48	5.3413	1.26e-15	1.81e-14	1931.07	6310.91	6108.97	68.966	83.3254	201.635
PAU15	5.33729	3.4e-13	4.06e-12	148.046	53.7207	50.6777	2.72234	3.58389	0
YBR201C-A	5.30537	4.01e-192	1.99e-189	6931.31	7316.25	7754.84	216.88	195.322	144.402
HUG1	5.30476	7.75e-103	1.05e-100	3496.65	2490.34	2080.09	75.3181	70.7818	58.1131
YFL019C	5.24554	1.88e-46	9.37e-45	300.718	231.511	246.478	7.25957	3.58389	9.68552
PAU11	5.21993	7.23e-16	1.07e-14	111.034	60.1161	61.0436	2.72234	2.68792	0.880501
YGR066C	5.21292	3.63e-35	1.39e-33	536.665	1775.34	1906.17	42.65	35.8389	35.2201
HXT7	5.176	NA	NA	9871.87	10405.2	9185.33	85.3	33.151	696.477
SPG4	5.10261	3.09e-35	1.19e-33	176.729	313.371	370.869	5.44468	8.95972	10.566
NCA3	5.06999	1.55e-09	1.33e-08	895.676	7435.21	8377.95	166.97	167.547	162.893
MPC3	5.0575	4.21e-13	4.96e-12	1052.97	2132.2	1890.05	51.7245	15.2315	85.4086
TIR4	5.01224	7.5e-15	1.02e-13	16751.4	6513	5728.88	404.721	343.157	150.566
YFL051C	5.00343	2.07e-101	2.73e-99	1494.34	1432.55	1298.04	52.6319	51.9664	27.2955
PAU7	4.94009	5.12e-123	8.94e-121	1097.39	1061.62	1000.88	36.2979	42.1107	24.654
PRR2	4.92658	2.84e-136	6.5e-134	1612.77	2087.43	2148.04	57.1692	67.1979	67.7986
YJL028W	4.91482	1.47e-07	1.05e-06	19.431	35.8138	26.4906	1.81489	0.895972	0
YPL277C	4.8957	1.71e-108	2.41e-106	1576.69	2000.46	1849.74	58.0766	45.6946	78.3646
TMA10	4.87747	5.19e-10	4.76e-09	2501.97	3600.57	4088.77	93.467	28.6711	224.528
YAL064W	4.79042	2.03e-32	7.09e-31	133.241	163.72	149.73	8.16702	2.68792	5.28301
XBP1	4.73911	3.76e-46	1.84e-44	2210.51	5543.47	4624.34	138.839	130.812	193.71
HXT13	4.72027	1.19e-80	1.11e-78	2951.66	4234.99	4284.57	183.304	104.829	147.044
YAR062W	4.71169	6.47e-11	6.35e-10	41.6378	40.9301	34.553	1.81489	1.79194	0.880501
COX26	4.70054	8.44e-10	7.62e-09	136.017	468.138	507.929	11.7968	6.2718	24.654
CYC7	4.66327	1.85e-46	9.32e-45	693.964	1005.35	969.787	32.6681	18.8154	53.7106
YHR022C	4.66308	3.01e-138	7.15e-136	1374.97	1726.74	1728.8	64.4287	66.3019	59.8741
YPL278C	4.64818	4.11e-73	3.44e-71	388.62	418.254	472.224	18.1489	13.4396	19.371
ENA1	4.60955	3.63e-89	4.07e-87	6526.04	10167.3	11392.1	408.351	396.916	345.157
YLR307C-A	4.5996	1.35e-09	1.17e-08	24.9827	33.2557	50.6777	1.81489	0.895972	1.761
HXK1	4.57972	2.6e-05	0.000134492	26873.1	21346.3	23350.9	309.439	187.258	2496.22
PCK1	4.5333	3.74e-29	1.12e-27	776.314	2400.81	2723.93	88.0223	69.8858	96.8552
CWP1	4.52318	8.21e-09	6.65e-08	36963.3	49183.9	47001.3	1013.62	776.808	4000.12
YDR034W-B	4.50798	5.38e-06	3.17e-05	45.339	341.51	404.27	10.8894	4.47986	19.371
YGR067C	4.38861	3.81e-29	1.13e-27	844.785	2764.06	2664.04	95.2819	91.3891	112.704
USV1	4.38252	1.93e-35	7.48e-34	1195.47	3111.97	2643.3	109.801	82.4294	140.88
SPI1	4.3815	2.06e-34	7.64e-33	3551.24	10105.9	8927.34	276.771	413.939	392.704
THI4	4.36553	1.34e-54	7.87e-53	482.074	630.579	699.122	41.7426	25.0872	21.132
VBA5	4.3282	5.6e-99	6.79e-97	2305.81	1542.55	1845.13	98.9117	88.7012	95.9747
INH1	4.32667	2.06e-08	1.59e-07	4261.86	3750.22	3611.94	107.079	63.614	408.553
PAU4	4.32527	6.71e-28	1.9e-26	144.344	138.139	130.15	6.35213	12.5436	1.761
GPP2	4.25535	1.77e-09	1.52e-08	4896.61	18385.3	18419	478.224	441.714	1263.52
BAG7	4.24764	1.98e-25	5.05e-24	660.654	2297.2	2182.6	101.634	94.077	74.8426
FLO10	4.2433	4.98e-46	2.42e-44	2977.57	5743	5309.64	298.55	269.688	172.578
OYE3	4.19289	1.95e-88	2.11e-86	1011.34	1314.88	1179.41	64.4287	77.0536	50.1886
NRG1	4.18817	8.72e-122	1.48e-119	9054.84	10062.4	9553.9	627.953	525.935	419.119
ECM12	4.18775	5.87e-75	5.05e-73	664.355	511.626	517.143	29.0383	34.0469	29.9371
SPO20	4.17185	1.66e-43	7.51e-42	383.993	619.068	644.989	30.8532	39.4228	21.132
YPR015C	4.16806	8.84e-76	7.73e-74	1231.55	1665.34	1469.65	91.6521	93.1811	58.1131
FDH1	4.16451	6.8e-17	1.07e-15	52.7413	95.9299	109.418	6.35213	5.37583	2.6415
FRE4	4.15568	7.88e-35	3e-33	14638.9	15213.2	16001.5	1021.79	1149.53	401.509
THI5	4.14093	7.34e-18	1.23e-16	66.6205	58.837	79.4719	3.62979	3.58389	4.40251
FMP16	4.13406	6.43e-09	5.26e-08	157.298	854.416	824.665	29.0383	38.5268	36.9811
LEE1	4.12116	3.1e-37	1.24e-35	685.636	1589.88	1398.24	74.4106	56.4462	80.1256
PAU8	4.11199	3.46e-10	3.22e-09	26.8333	38.372	43.7671	2.72234	2.68792	0.880501
HOR7	4.09857	3.63e-27	1e-25	27790.9	34490	37318.4	1273.15	1160.28	3380.25
ALD4	4.07825	3.63e-09	3.05e-08	10332.7	18376.3	19311.7	624.323	434.546	1783.9
HSP33	4.04073	1.19e-11	1.26e-10	28.6838	66.5114	67.9542	3.62979	4.47986	1.761
TDH1	4.03938	9.87e-32	3.31e-30	33862.7	52081	54682.4	1941.03	2065.22	4546.03
ZNF1	4.02023	9.03e-74	7.67e-72	1211.2	1689.65	1717.28	107.986	75.2616	101.258
RSB1	4.0156	2.46e-47	1.27e-45	1876.48	3760.45	3823.86	189.656	191.738	203.396
ANB1	4.00932	8.66e-28	2.43e-26	6801.77	3097.9	3433.41	313.977	353.909	160.251
RNR2	4.00077	2.71e-244	2.3e-241	90197.7	99049.5	106121	5946.5	6069.31	6434.7
YMR279C	3.98803	2.61e-76	2.31e-74	3849.19	5533.24	6377.33	309.439	322.55	361.006
YOR389W	3.97432	5.73e-73	4.73e-71	2644.46	3526.38	3537.07	244.103	219.513	154.088
DDR2	3.9627	1.49e-25	3.83e-24	238.724	277.557	304.066	12.7043	8.06375	31.6981
GPH1	3.95925	2.38e-21	5.01e-20	10218.8	8339.51	8850.17	352.997	317.174	1091.82
THI12	3.95332	1.09e-20	2.16e-19	75.8734	78.023	81.7754	5.44468	3.58389	6.16351
YHR033W	3.9475	7.13e-24	1.68e-22	1886.66	6500.21	6307.07	298.55	329.718	324.025
PDR15	3.94704	4.74e-45	2.23e-43	10044	21574	19454.5	1058.99	1012.45	1239.75
PAU10	3.90208	4.94e-14	6.27e-13	55.5171	58.837	46.0706	0.907447	6.2718	3.52201
CSR2	3.89159	9.3e-30	2.85e-28	2045.81	5501.26	5401.78	282.216	264.312	325.786
CTT1	3.84149	1.11e-85	1.13e-83	2218.83	2544.06	2463.63	173.322	127.228	203.396
GUP2	3.82997	1e-88	1.1e-86	1630.35	1493.95	1575.62	120.69	128.124	81.8866
HXT15	3.8215	4.31e-68	3.01e-66	665.28	480.929	571.276	41.7426	37.6308	42.2641
PDC6	3.81686	4.66e-24	1.11e-22	223.919	506.51	568.972	23.5936	40.3187	28.176
GAP1	3.80575	2.17e-127	4.61e-125	2973.87	2386.74	2442.9	194.194	174.715	189.308
YHR213W	3.78549	4.08e-15	5.67e-14	46.2643	62.6742	64.4989	3.62979	3.58389	5.28301
RGI2	3.76935	1.14e-10	1.11e-09	26.8333	85.6974	95.5966	4.53723	3.58389	7.04401
PAU9	3.76683	1.16e-14	1.56e-13	64.77	71.6277	71.4095	10.8894	3.58389	0.880501
YML122C	3.74616	5.91e-29	1.75e-27	123.988	179.069	190.041	9.98192	10.7517	15.849
YPS6	3.74006	1.03e-68	7.38e-67	1771.92	1334.07	1402.85	139.747	91.3891	106.541
SPS100	3.73613	5.38e-15	7.39e-14	232.247	1123.02	1021.62	64.4287	67.1979	46.6666
TIP1	3.73527	5.9e-25	1.49e-23	42174.5	114070	93909.3	7499.14	7132.83	4151.56
RGM1	3.72329	5.44e-28	1.55e-26	1577.61	3760.45	3118.98	242.288	254.456	143.522
YCT1	3.71688	1.03e-109	1.5e-107	5690.5	4660.91	4179.76	388.387	371.828	345.157
ECM13	3.67968	1.73e-70	1.28e-68	576.453	505.231	636.927	39.9277	52.8623	41.3836
YBR200W-A	3.67486	4.46e-06	2.66e-05	11.1034	29.4185	28.7942	1.81489	3.58389	0
GPD1	3.64747	4.5e-21	9.17e-20	12507.1	30759	30679.6	1558.09	1372.63	2969.93
YJR115W	3.63434	4.42e-19	7.93e-18	1135.32	4168.47	3265.26	272.234	172.923	244.779
MSN4	3.62599	3.45e-38	1.41e-36	7847.34	9241.25	8876.66	637.028	450.674	1015.22
ODC1	3.61912	2.97e-68	2.1e-66	1254.69	1917.32	1810.58	137.932	135.292	132.075
FSH1	3.59346	1.32e-131	2.92e-129	16387.7	20811.7	19962.4	1500.92	1539.28	1694.97
THI2	3.58812	3.34e-65	2.26e-63	549.619	695.811	648.444	52.6319	42.1107	62.5156
HMS1	3.57749	1.06e-110	1.58e-108	1159.38	1258.6	1084.96	101.634	87.8052	103.899
PHO89	3.57364	1.6e-59	9.99e-58	22419.7	29201.1	32288.6	2773.16	2474.67	1799.75
SOR2	3.56471	1.16e-29	3.53e-28	138.793	194.418	218.836	19.0564	12.5436	14.9685
PAU3	3.557	4.87e-17	7.7e-16	59.2182	66.5114	74.8648	6.35213	7.16777	3.52201
FAT3	3.5339	1.02e-18	1.8e-17	1836.69	6603.81	6409.58	405.629	420.211	456.1
AQY3	3.52514	1.13e-24	2.81e-23	631.97	1601.39	1439.71	101.634	86.0133	131.195
GTT1	3.51078	6.22e-24	1.47e-22	2738.84	6377.42	6561.61	358.441	395.124	621.634
TPO2	3.50261	4.08e-64	2.63e-62	11118.2	14271.8	15835.6	1056.27	1486.42	1094.46
COS111	3.49913	1.39e-79	1.27e-77	4940.1	6374.86	6009.92	559.895	413.043	559.118
DIT2	3.49809	1.72e-14	2.26e-13	188.758	732.904	727.916	42.65	63.614	39.6226
ICY1	3.46853	3.25e-16	4.9e-15	1500.81	4572.66	4125.63	239.566	208.761	472.829
HXT10	3.46416	8.49e-10	7.66e-09	26.8333	108.721	102.507	8.16702	5.37583	7.92451
ZPS1	3.45497	5.3e-05	0.000259823	408.051	3292.31	3586.6	252.27	262.52	149.685
CRC1	3.45434	7.83e-18	1.3e-16	74.0228	159.883	130.15	9.98192	8.95972	14.088
YMR007W	3.45246	7.06e-27	1.93e-25	243.35	388.836	506.777	43.5574	32.255	28.176
OM14	3.44707	1.5e-21	3.23e-20	3478.15	7477.42	6542.03	444.649	350.325	809.181
THI7	3.43729	1.58e-124	3.02e-122	9649.8	11358.1	11963.4	977.32	1105.63	960.627
RTS3	3.43661	1.28e-34	4.83e-33	4301.65	8526.25	7064.93	660.621	464.113	712.326
ALP1	3.42461	1.22e-56	7.25e-55	422.855	505.231	513.688	49.0021	34.0469	51.0691
SMA1	3.41011	1.64e-20	3.21e-19	74.0228	102.325	90.9895	8.16702	7.16777	9.68552
ISF1	3.40935	1.29e-17	2.13e-16	1240.81	2893.25	3013.02	216.88	125.436	330.188
ADR1	3.40542	7.41e-47	3.76e-45	7242.21	9655.66	9978.9	753.181	667.499	1115.6
MAL31	3.36667	7.96e-21	1.59e-19	1724.73	3755.34	4314.52	394.739	202.49	352.201
HSP32	3.36432	2.52e-08	1.94e-07	27.7586	35.8138	28.7942	3.62979	0	5.28301
IME1	3.35932	9.31e-42	4.07e-40	849.412	753.369	649.596	59.8915	58.2382	101.258
SOM1	3.33196	1.23e-100	1.54e-98	1273.19	1518.25	1478.87	140.654	130.812	152.327
STP4	3.32899	1.48e-43	6.75e-42	15861.2	28869.8	26259.1	2476.42	2517.68	2070.06
YGL258W-A	3.32516	1.38e-12	1.56e-11	42.5631	106.162	103.659	7.25957	10.7517	7.04401
PLB1	3.29103	1.97e-90	2.25e-88	15362.5	15485.6	15457.9	1433.77	1390.55	1906.29
YLR296W	3.27585	3.02e-06	1.86e-05	12.0287	28.1394	29.9459	3.62979	1.79194	1.761
ATG39	3.25766	2.78e-30	8.66e-29	294.241	463.022	457.251	38.1128	32.255	56.3521
YNL194C	3.24386	7.42e-15	1.01e-13	348.832	1398.02	1101.09	94.3745	103.933	102.138
BNA2	3.23621	3.03e-17	4.87e-16	276.66	855.695	780.897	59.8915	68.0939	74.8426
SMP1	3.23089	1.88e-94	2.19e-92	948.417	1048.83	1052.71	116.153	95.869	112.704
SUT1	3.23049	7.53e-125	1.49e-122	4716.18	4865.56	4579.42	562.617	498.16	448.175
YAP6	3.20797	9.01e-53	5.05e-51	1154.76	860.811	794.719	110.709	103.933	89.8112
YNR014W	3.20658	3.77e-21	7.73e-20	2514.92	6931.25	5625.23	602.545	438.13	591.697
YMR082C	3.20316	1.87e-09	1.6e-08	34.2355	35.8138	28.7942	3.62979	2.68792	4.40251
GOR1	3.20106	3.18e-29	9.54e-28	1166.78	872.323	814.299	86.2074	74.3657	149.685
MAL33	3.17973	7.09e-73	5.77e-71	2958.14	3229.64	3167.36	354.812	273.271	404.15
SOR1	3.1565	3.7e-24	8.86e-23	128.615	221.278	194.648	20.8713	23.2953	16.7295
TOS8	3.15097	6.52e-53	3.69e-51	783.717	1162.67	1122.97	113.431	116.476	115.346
snR51	3.11696	7.77e-20	1.44e-18	163.775	175.232	202.711	11.7968	16.1275	34.3396
VID24	3.10901	9.46e-25	2.36e-23	5577.62	11860.8	11304.6	1009.99	923.747	1397.36
EGO4	3.10681	1.31e-14	1.74e-13	399.723	154.767	181.979	19.9638	30.463	35.2201
YJR061W	3.1065	1.84e-44	8.55e-43	1907.01	3158.01	2960.04	303.995	338.677	288.804
YHR050W-A	3.10581	5.2e-09	4.3e-08	296.091	67.7905	110.57	11.7968	17.0235	26.415
RIM8	3.10388	1.25e-100	1.54e-98	1733.06	1994.06	1802.51	219.602	192.634	230.691
MET28	3.10296	1.42e-44	6.65e-43	277.586	368.371	339.771	39.9277	34.9429	39.6226
HXT2	3.09881	1.37e-30	4.45e-29	78161.6	72879.9	87940.8	9723.29	5771.85	12400.1
RNR4	3.08778	2.61e-78	2.35e-76	90499.4	67058.8	66357.9	8802.23	8729.45	8805.9
YHL044W	3.08179	4.54e-51	2.5e-49	571.826	799.416	753.255	91.6521	85.1173	73.9621
YBR296C-A	3.08077	3.68e-21	7.56e-20	93.4538	152.209	126.694	13.6117	13.4396	16.7295
SIP4	3.07431	3.24e-12	3.57e-11	48.1148	110	114.025	7.25957	11.6476	13.2075
PRY1	3.06703	7.16e-69	5.19e-67	28082.4	21643.1	19642.2	2962.81	2662.83	2652.07
snR74	3.06077	3.35e-45	1.61e-43	321.999	318.487	366.262	30.8532	42.1107	47.5471
SDD1	3.05441	3.5e-16	5.25e-15	168.402	431.045	368.565	32.6681	51.9664	31.6981
CIN5	3.04525	1.54e-33	5.66e-32	1066.85	1637.2	1420.13	202.361	179.194	117.987
YJL213W	3.00813	8.71e-26	2.28e-24	566.274	799.416	780.897	71.6883	65.4059	129.434
YIR035C	2.94552	1.91e-33	6.92e-32	4198.94	5719.98	6093.99	747.736	840.422	490.439
TPO1	2.93743	1.05e-41	4.55e-40	6908.18	11298	11202.1	1328.5	1317.97	1192.2
SET4	2.92978	1.61e-28	4.64e-27	886.423	1053.95	1045.8	142.469	169.339	80.1256
YAT1	2.91147	7.17e-39	3e-37	654.177	932.439	894.922	93.467	101.245	134.717
NRG2	2.89819	2.1e-28	6e-27	2805.46	4631.5	4172.85	653.362	379.892	523.898
YPS3	2.88635	1.2e-26	3.26e-25	10954.5	22745.6	20706.5	2703.28	2366.26	2288.42
YGR161W-C	2.88389	2.67e-26	7.09e-25	724.498	975.927	830.423	107.079	76.1576	159.371
YAL064W-B	2.87937	1.25e-19	2.28e-18	111.96	167.558	202.711	23.5936	24.1912	17.61
NQM1	2.8687	4.3e-11	4.34e-10	84.2009	241.743	296.004	31.7606	22.3993	30.8176
MTH1	2.85752	1.58e-05	8.5e-05	3569.75	4278.47	3929.83	404.721	198.906	1021.38
STL1	2.85147	1.34e-14	1.78e-13	559.798	1461.97	1531.85	188.749	186.362	117.107
PRX1	2.84875	4.1e-31	1.35e-29	1921.82	1410.81	1757.6	206.898	180.986	318.742
ATO2	2.84875	1.8e-12	2.03e-11	249.827	741.858	682.997	81.6702	51.0704	99.4967
GDH1	2.84607	1.41e-38	5.83e-37	13293.6	19372.7	20676.5	2236.86	2221.11	2960.25
GRE2	2.84237	4.49e-72	3.6e-70	7404.13	5927.19	5777.26	921.966	937.187	805.659
VEL1	2.82301	9.27e-21	1.85e-19	173.028	318.487	339.771	40.8351	38.5268	37.8616
YBR182C-A	2.82138	1.26e-11	1.33e-10	46.2643	67.7905	82.9272	8.16702	13.4396	6.16351
DDR48	2.79654	5.97e-71	4.55e-69	31333.9	24162.8	23720.6	3695.12	3730.83	3976.34
TDA6	2.76961	2.21e-12	2.47e-11	1648.86	2058.02	2553.47	300.365	485.617	132.075
YNL195C	2.7576	7.89e-16	1.16e-14	337.729	914.532	775.139	98.9117	91.3891	109.182
YNL208W	2.7558	4.5e-15	6.24e-14	6021.76	15018.8	16173.1	1564.44	1594.83	2350.06
RTC2	2.75532	1.9e-07	1.34e-06	52.7413	246.86	207.318	20.8713	16.1275	37.8616
YMR317W	2.75507	4.31e-13	5.07e-12	9169.58	5372.07	4494.19	1172.42	1184.47	463.144
GLK1	2.75201	2.2e-14	2.85e-13	22667.6	20538	21121.1	2399.29	1774.92	5374.58
HXT9	2.75063	4.52e-26	1.19e-24	134.166	170.116	154.337	21.7787	19.7114	26.415
SPO24	2.73282	7.78e-14	9.8e-13	6275.28	16044.6	16860.7	1556.27	1686.22	2651.19
GDB1	2.72978	1.72e-19	3.11e-18	5421.25	2891.97	2490.12	531.764	458.738	638.364
YOR338W	2.71648	1.24e-37	5.02e-36	629.194	778.951	973.242	108.894	127.228	125.912
ALD6	2.7162	0.00253178	0.00794575	36691.3	66867	71332.3	4088.05	3113.5	19412.4
EMI2	2.71424	2.86e-17	4.61e-16	9534.14	8281.95	7830.86	1186.03	737.385	1984.65
YGL262W	2.70777	3.34e-06	2.04e-05	31.4597	26.8604	17.2765	1.81489	6.2718	3.52201
PRB1	2.7052	5.06e-65	3.38e-63	18038.4	20090.3	19103.2	3025.43	2428.98	3321.25
IMA5	2.69863	3.99e-52	2.21e-50	521.861	446.394	522.902	72.5957	85.1173	72.2011
UTR5	2.69334	1.91e-15	2.71e-14	72.1722	115.116	97.9001	19.0564	12.5436	12.327
CAT8	2.69039	1.35e-29	4.09e-28	1151.05	1582.2	1660.85	216.88	174.715	288.804
MAL11	2.68773	6.58e-19	1.17e-17	509.832	956.741	969.787	159.711	93.1811	125.031
KNH1	2.67855	1.62e-23	3.78e-22	531.114	956.741	928.323	137.932	137.084	102.138
ENO1	2.67393	6.28e-23	1.42e-21	58768.6	83342.6	97164.1	9840.35	10630.7	17022.7
TFS1	2.67106	9.49e-22	2.07e-20	1040.95	1149.88	1226.63	128.857	141.564	265.911
JEN1	2.66777	1.57e-36	6.2e-35	1318.53	1987.67	2077.79	287.661	260.728	298.49
UGP1	2.66121	3.02e-21	6.27e-20	21147.4	31214.3	31036.6	3633.42	3291.8	6258.6
STR3	2.65633	1.06e-13	1.32e-12	155.448	328.72	345.53	47.1872	29.5671	54.5911
PAU17	2.65303	3.03e-31	1e-29	218.367	232.79	252.237	28.1309	44.7986	38.7421
FMP45	2.6474	3.83e-23	8.72e-22	377.516	635.695	521.75	73.5032	66.3019	104.78
YCR102C	2.64002	2.27e-33	8.19e-32	260.93	332.557	317.887	56.2617	50.1744	39.6226
YPS5	2.63871	1.83e-08	1.42e-07	36.0861	103.604	123.239	13.6117	13.4396	14.9685
MRK1	2.63517	9.62e-31	3.14e-29	881.797	1510.58	1351.02	198.731	213.241	190.188
YHR214W	2.63039	1.66e-24	4.05e-23	209.114	276.278	346.682	40.8351	49.2784	44.0251
LDS2	2.62022	2.71e-08	2.08e-07	55.5171	217.441	190.041	26.316	18.8154	29.9371
YBR085C-A	2.5973	1.66e-31	5.56e-30	3109.88	4980.68	5314.25	712.346	725.737	776.602
YOR387C	2.57436	1.21e-20	2.39e-19	115.661	120.232	120.935	17.2415	16.1275	26.415
YCL042W	2.56719	3.01e-13	3.6e-12	2075.41	1823.95	1820.94	254.993	178.298	531.823
BSC4	2.55654	1.12e-09	9.9e-09	45.339	54.9998	73.713	5.44468	15.2315	8.80501
FLO5	2.54939	6.71e-58	4.07e-56	2960.91	2966.15	2779.21	510.893	565.358	411.194
GEX2	2.54745	1.85e-34	6.92e-33	557.947	619.068	552.848	100.727	73.4697	121.509
DDI2	2.53873	4.45e-11	4.47e-10	66.6205	141.976	152.033	26.316	19.7114	15.849
PTR2	2.53692	1.6e-14	2.11e-13	22778.7	28429.8	28506.2	3271.35	3072.29	7391.81
TIR3	2.53346	7.83e-27	2.13e-25	3055.29	1862.32	2072.03	465.52	409.459	332.83
HEM13	2.5205	5.49e-21	1.11e-19	22286.4	23067.9	25188	5033.61	4804.2	2456.6
SED1	2.5185	1.13e-15	1.64e-14	137979	248756	213297	30754.3	23735.2	50230.8
SCW10	2.50962	5.91e-87	6.16e-85	42162.5	51218.9	49011.1	8265.03	8130.05	8608.66
HPA3	2.50868	3.59e-42	1.58e-40	722.648	888.95	876.494	129.765	134.396	172.578
YGL007C-A	2.50042	3.08e-11	3.15e-10	60.1435	43.4882	57.5883	10.8894	8.06375	9.68552
YMR181C	2.4968	2.96e-18	5.09e-17	3101.56	6030.79	5571.09	972.783	991.841	640.125
MCH2	2.49562	2.99e-20	5.76e-19	137.867	159.883	162.399	36.2979	18.8154	26.415
TDA8	2.48816	6.96e-18	1.17e-16	155.448	231.511	262.603	49.0021	31.359	35.2201
PDC5	2.47291	6.65e-67	4.6e-65	1870.93	1580.92	1837.07	322.144	336.885	294.087
PHD1	2.45769	1.29e-70	9.69e-69	8011.12	7916.13	7135.19	1411.08	1243.61	1543.52
HPA2	2.45189	7.48e-07	4.97e-06	22.2068	52.4417	43.7671	5.44468	6.2718	9.68552
YIL012W	2.44954	2.57e-11	2.64e-10	61.0688	108.721	90.9895	21.7787	15.2315	10.566
ECM4	2.44295	1.88e-15	2.67e-14	614.389	597.323	750.952	93.467	81.5334	185.786
ACA1	2.43905	4.13e-64	2.64e-62	2457.56	3072.31	2753.87	532.671	477.553	516.854
IGD1	2.43688	4.68e-10	4.32e-09	427.482	1312.32	1217.42	186.934	132.604	226.289
UBI4	2.43318	1.26e-12	1.44e-11	2592.65	4099.4	4615.13	538.116	471.281	1083.9
HBT1	2.42785	2e-20	3.89e-19	1402.73	2857.43	2509.7	422.87	413.043	421.76
YHR210C	2.42434	4.06e-41	1.75e-39	551.47	510.347	525.205	91.6521	85.1173	118.868
GSY2	2.40997	5.72e-09	4.7e-08	5391.64	6869.86	6179.23	819.424	553.711	2096.47
YHR139C-A	2.40111	2.35e-07	1.64e-06	29.6091	63.9533	72.5613	6.35213	11.6476	13.2075
YOR343C	2.39683	8.1e-16	1.19e-14	117.511	204.65	183.131	27.2234	29.5671	38.7421
SOL4	2.38723	2.47e-15	3.48e-14	1264.86	941.392	975.546	188.749	124.54	294.968
YIL015C-A	2.3801	2.5e-23	5.74e-22	395.097	512.905	468.769	74.4106	71.6777	117.987
PET18	2.37821	5e-30	1.55e-28	205.413	196.976	187.738	38.1128	36.7348	38.7421
YFR054C	2.37554	5.27e-14	6.68e-13	118.436	189.302	195.8	36.2979	39.4228	21.132
YDR010C	2.37034	1.32e-09	1.14e-08	43.4884	80.5811	66.8024	9.07447	16.1275	11.4465
QCR10	2.36961	2.53e-15	3.56e-14	1490.63	1453.02	1420.13	198.731	208.761	436.729
DIA3	2.36787	9.72e-10	8.69e-09	124.913	360.696	370.869	60.7989	54.6543	50.1886
PEX18	2.36632	6.44e-19	1.15e-17	103.632	115.116	132.453	20.8713	25.0872	22.0125
YPC1	2.36109	3.3e-20	6.33e-19	668.981	900.462	1041.2	149.729	134.396	223.647
HXT5	2.35693	2.48e-13	2.99e-12	482.999	1186.97	1094.18	185.119	158.587	195.471
PBI2	2.35356	7.08e-18	1.19e-16	2492.72	1676.85	1908.48	313.069	317.174	559.118
BDH2	2.35306	1.44e-10	1.39e-09	1125.15	3452.2	3393.1	537.209	525.039	497.483
FIT3	2.35114	0.000568739	0.00218681	104164	44185.3	40296.8	16050.9	16961.6	3960.5
GAT2	2.34879	6.46e-57	3.88e-55	5037.25	4625.1	4282.27	970.061	792.935	974.715
ICL2	2.34877	1.72e-42	7.62e-41	823.504	858.253	839.638	147.006	147.835	199.874
SPO73	2.34551	6.4e-30	1.97e-28	403.424	400.347	453.796	71.6883	70.7818	104.78
YMR196W	2.34382	7.62e-24	1.78e-22	2378.91	3155.45	3425.35	519.967	482.929	761.634
YAR068W	2.34328	1.12e-24	2.77e-23	153.597	168.837	181.979	29.0383	34.9429	35.2201
SPG3	2.34178	9.8e-10	8.73e-09	83.2757	62.6742	97.9001	7.25957	18.8154	22.0125
YAL063C-A	2.3385	0.000140704	0.000631838	21.2816	14.0697	27.6424	0.907447	6.2718	5.28301
ICS2	2.33814	1.35e-14	1.79e-13	1484.16	2219.18	2324.26	320.329	286.711	584.653
VHR1	2.33486	9.76e-20	1.79e-18	3956.52	7665.44	7187.02	1325.78	1120.86	1281.13
SDP1	2.33067	3.52e-11	3.57e-10	330.327	901.741	820.057	156.081	137.084	114.465
HXT3	2.32992	6e-15	8.23e-14	56539.5	132417	123382	22349.5	19561.8	20211
MET3	2.31799	3.45e-47	1.77e-45	2037.48	2671.97	2628.33	517.245	472.177	481.634
MSC1	2.3094	7.35e-22	1.62e-20	1465.65	1414.65	1357.93	267.697	200.698	386.54
ATG41	2.29982	3.64e-13	4.32e-12	718.947	1660.23	1696.55	251.363	313.59	262.389
YBR230W-A	2.29677	1.8e-21	3.83e-20	153.597	168.837	139.364	33.5755	25.0872	35.2201
YNL277W-A	2.29439	1.96e-05	0.000104168	23.1321	23.0232	19.58	2.72234	6.2718	4.40251
ROX1	2.29289	5.14e-37	2.05e-35	4718.03	3654.29	3191.54	803.09	794.727	762.514
BRP1	2.2921	5.66e-16	8.43e-15	101.781	115.116	138.212	18.1489	24.1912	29.9371
YHR138C	2.28645	1.64e-16	2.52e-15	1406.43	2570.92	2203.33	373.868	340.469	552.074
REC8	2.28559	3.32e-15	4.64e-14	80.4998	92.0927	89.8378	21.7787	16.1275	15.849
RRT6	2.28517	4.19e-22	9.25e-21	329.402	428.487	427.305	58.0766	87.8052	96.8552
YOR032W-A	2.28488	1.43e-10	1.38e-09	90.6779	70.3486	69.106	18.1489	8.06375	21.132
PAI3	2.26843	5.28e-15	7.28e-14	116.586	186.744	158.944	29.9457	25.0872	40.5031
YBL029W	2.26516	1.58e-26	4.24e-25	663.429	960.578	1020.46	167.878	179.194	202.515
YPR064W	2.25635	2.35e-06	1.48e-05	24.0574	46.0463	46.0706	8.16702	4.47986	11.4465
SUL2	2.23445	6.89e-17	1.08e-15	1186.22	2333.02	2340.39	426.5	422.003	396.226
RPM1	2.23294	4.44e-21	9.06e-20	350.683	461.743	588.552	88.0223	106.621	103.019
PEX9	2.22989	2.28e-20	4.41e-19	154.523	164.999	180.827	45.3723	31.359	29.9371
CMC4	2.22539	1.34e-28	3.89e-27	271.109	338.952	345.53	64.4287	76.1576	63.3961
YOL163W	2.21238	1.37e-10	1.33e-09	108.258	170.116	130.15	40.8351	31.359	15.849
YCR062W	2.20811	2.32e-13	2.81e-12	2323.39	3192.55	2816.07	429.222	460.53	913.08
MMO1	2.20658	1.31e-53	7.53e-52	1086.28	1120.46	981.305	245.918	210.553	234.213
GIP2	2.20612	1.94e-17	3.17e-16	301.643	553.835	499.866	93.467	93.1811	106.541
MET13	2.20349	1.47e-09	1.27e-08	1781.17	5434.75	5324.61	945.56	861.925	914.841
DIC1	2.19961	7.07e-08	5.29e-07	843.86	3018.59	2886.33	432.852	436.338	599.622
HES1	2.1986	2.39e-09	2.03e-08	549.619	781.509	627.713	174.23	190.842	61.6351
YPR078C	2.19854	2.82e-17	4.55e-16	126.764	196.976	175.068	38.1128	33.151	36.9811
GUT2	2.18531	1.55e-15	2.21e-14	2055.98	3580.1	3466.82	713.253	483.825	803.898
CYC3	2.18259	2.62e-21	5.47e-20	1194.54	1803.48	1718.44	431.037	309.11	298.49
YEL067C	2.15991	7.47e-20	1.39e-18	749.481	551.277	466.465	144.284	144.251	107.421
YRO2	2.1508	1.75e-07	1.24e-06	1000.23	2959.76	3517.49	383.85	612.845	686.791
COX9	2.14849	4.62e-32	1.59e-30	5151.06	5914.4	5217.5	1137.03	1031.26	1503.9
RNP1	2.13949	0.000177252	0.000777734	18.5057	57.5579	55.2848	12.7043	13.4396	3.52201
ARG5%2C6	2.13603	9.21e-14	1.15e-12	908.63	1844.41	1939.57	337.57	333.302	396.226
IZH3	2.1197	1.45e-30	4.65e-29	3475.37	4714.63	5117.3	1050.82	938.978	1071.57
YOR186W	2.11166	3.18e-14	4.09e-13	95.3044	138.139	139.364	28.1309	33.151	24.654
BIO3	2.10489	1.02e-10	1e-09	259.08	556.393	532.116	127.043	109.309	76.6036
BIO2	2.10334	5.08e-10	4.68e-09	1111.27	2935.45	2989.98	570.784	514.288	552.074
YLR149C	2.09999	2.51e-21	5.25e-20	502.43	766.16	722.157	149.729	135.292	178.742
PRY2	2.0974	2.59e-12	2.88e-11	9564.67	21572.7	19712.5	3559.91	3598.22	4723.89
PET9	2.09537	3.3e-17	5.25e-16	13562.8	11979.7	10963.7	2241.39	2320.57	3980.75
INO1	2.09484	3.03e-07	2.09e-06	253.528	763.602	731.371	157.896	164.859	86.2891
AAD10	2.09217	1.45e-08	1.14e-07	89.7527	218.72	230.353	39.9277	36.7348	49.3081
YPR010C-A	2.08955	4.6e-14	5.85e-13	1172.34	835.23	916.806	172.415	186.362	328.427
CCP1	2.08832	7.9e-18	1.31e-16	5897.77	8888.22	8930.79	1626.14	1558.09	2392.32
SFC1	2.081	1.84e-15	2.63e-14	130.465	153.488	122.087	35.3904	37.6308	22.893
GAT1	2.07699	2.73e-22	6.04e-21	2154.99	3279.52	3010.72	623.416	585.07	792.451
YMR321C	2.07355	3.22e-11	3.28e-10	66.6205	85.6974	104.811	20.8713	23.2953	16.7295
YPR145C-A	2.07255	1.76e-14	2.3e-13	151.747	166.278	149.73	44.4649	43.9026	22.893
RHO5	2.0711	2.01e-65	1.37e-63	2830.45	3196.38	2880.57	693.289	684.522	741.382
YKR075C	2.06918	0.00192685	0.00632453	2501.05	3535.34	3683.35	827.592	230.265	1258.24
UPC2	2.069	1.13e-21	2.45e-20	2986.82	3805.22	4139.45	1030.86	911.203	663.018
AUS1	2.06678	2.52e-61	1.59e-59	5380.53	4564.98	4715.33	1177.87	1197.02	1125.28
YBR285W	2.06511	7.58e-12	8.11e-11	74.0228	72.9067	73.713	12.7043	20.6074	19.371
RAD16	2.05669	5.36e-39	2.26e-37	1336.11	1429.99	1338.35	305.81	293.879	386.54
YOL160W	2.03519	6.71e-06	3.91e-05	31.4597	34.5348	58.7401	5.44468	11.6476	13.2075
PGM2	2.03363	1.05e-07	7.67e-07	2418.7	2047.78	2141.13	434.667	262.52	916.602
ARG3	2.02827	3.63e-11	3.68e-10	105.483	117.674	193.497	32.6681	37.6308	31.6981
GPM2	2.02793	6.55e-09	5.34e-08	396.947	331.278	385.842	52.6319	70.7818	149.685
YJL027C	2.02473	0.000144746	0.00064803	25.908	26.8604	27.6424	11.7968	6.2718	1.761
snR54	2.02209	0.0177198	0.0403502	172.103	103.604	109.418	6.35213	24.1912	64.2766
SER3	2.02072	4.08e-07	2.78e-06	974.325	2821.62	2773.45	586.211	690.794	341.635
YJL045W	2.02039	8.63e-06	4.91e-05	110.109	470.696	458.403	91.6521	73.4697	90.6917
YOR29-13	2.0189	3.06e-11	3.13e-10	509.832	882.555	694.515	185.119	107.517	221.886
MET10	2.01199	4.48e-59	2.74e-57	4812.41	4085.33	4232.74	1056.27	1090.4	1109.43
FMO1	2.01104	2.33e-19	4.21e-18	243.35	369.65	323.646	80.7628	81.5334	69.5596
GAL3	2.01031	2.85e-25	7.24e-24	312.746	335.115	312.129	97.0968	69.8858	71.3206
GIT1	2.00885	7.62e-18	1.27e-16	152.672	209.767	196.952	39.9277	47.4865	51.0691
YIL055C	2.00719	4.42e-16	6.6e-15	616.24	1025.81	919.109	256.807	172.923	206.918
UGX2	2.00693	2.5e-10	2.35e-09	123.988	79.302	86.3825	27.2234	17.0235	28.176
SPG5	2.00321	1.24e-15	1.79e-14	1746.01	3154.17	3006.11	595.285	613.741	762.514
YLR111W	2.00134	1.33e-07	9.58e-07	40.7125	76.7439	73.713	19.0564	11.6476	16.7295
YHR177W	1.99728	5.28e-24	1.25e-22	460.792	685.579	602.374	142.469	146.043	148.805
YMR090W	1.97303	2.1e-16	3.21e-15	254.453	300.58	286.79	55.3543	62.718	95.9747
MET6	1.97071	1.74e-14	2.28e-13	30234.6	48136.3	53060.7	9713.31	9716.81	14101.2
MET5	1.96581	1.23e-38	5.12e-37	6388.17	5883.7	6320.89	1467.34	1435.35	1856.98
SUR2	1.96082	1.61e-33	5.87e-32	10328	9974.15	11134.1	2867.53	3005.99	2202.13
YHL042W	1.96058	8.23e-20	1.52e-18	229.471	272.441	286.79	69.8734	78.8455	53.7106
tN(GUU)O1	1.95909	0.00260402	0.00812526	13.8793	19.186	19.58	9.07447	3.58389	0.880501
IRT1	1.95906	8.45e-14	1.06e-12	742.079	1346.86	1409.76	289.476	337.781	272.075
RIM4	1.95858	9.75e-10	8.7e-09	596.809	1533.6	1344.11	299.457	282.231	311.698
DAN4	1.95798	3.66e-34	1.35e-32	637.521	597.323	544.785	169.693	149.627	139.119
15S_RRNA	1.95611	2.18e-23	5.03e-22	1866.3	1304.65	1300.34	351.182	387.956	413.836
SNO3	1.95317	1.05e-10	1.02e-09	80.4998	127.907	146.274	29.0383	29.5671	32.5786
LSC2	1.9467	1.5e-12	1.7e-11	2794.36	3073.59	2986.53	607.082	555.503	1134.09
YJR154W	1.93664	1.77e-11	1.84e-10	138.793	211.046	249.933	43.5574	48.3825	64.2766
BDH1	1.91507	3.29e-17	5.25e-16	2762.9	3835.92	3959.77	807.628	803.687	1187.8
MCR1	1.91421	3.37e-16	5.07e-15	2918.35	4512.54	4966.42	1125.23	919.267	1244.15
WTM1	1.90817	6.54e-10	5.96e-09	14987.8	15845.1	16894.1	3032.69	3015.84	6667.16
YGP1	1.9067	0.00695924	0.0185071	1037.24	5475.68	5884.37	952.819	1008.86	1344.53
PDR11	1.90581	1.24e-45	6e-44	2291.01	2107.9	2161.87	629.768	602.989	518.615
GRE1	1.90368	1.93e-09	1.65e-08	129.54	241.743	290.245	66.2436	57.3422	52.8301
APT2	1.90193	5.25e-20	9.8e-19	2002.32	3030.11	2863.29	726.865	783.975	601.383
BNS1	1.89835	5.89e-18	1e-16	433.959	318.487	361.655	96.1894	81.5334	121.509
GTO3	1.89792	7.77e-09	6.31e-08	581.079	858.253	800.477	264.067	232.057	104.78
YNL034W	1.89588	5.52e-18	9.42e-17	206.339	289.069	285.638	66.2436	77.0536	66.0376
YMR315W-A	1.89393	5.44e-12	5.87e-11	85.1262	92.0927	109.418	29.0383	27.7751	20.2515
ADI1	1.89295	7.01e-32	2.38e-30	1627.58	2027.32	2093.91	490.929	489.201	567.043
AAC1	1.89178	6.77e-17	1.06e-15	309.045	491.161	469.921	114.338	107.517	119.748
FMP40	1.88881	6.71e-26	1.77e-24	862.366	1006.62	950.207	214.157	241.912	304.654
YER121W	1.88685	5.48e-06	3.22e-05	90.6779	118.953	97.9001	31.7606	9.85569	41.3836
FIS1	1.88673	2.04e-30	6.43e-29	947.492	1100	1004.34	266.789	239.224	318.742
TOH1	1.88319	1.74e-64	1.15e-62	10310.5	9812.99	11199.8	2821.25	2889.51	2780.62
LPX1	1.88064	1.76e-27	4.89e-26	943.791	1176.74	1330.29	311.254	313.59	311.698
RMI1	1.87902	6.24e-16	9.27e-15	626.418	712.439	611.588	152.451	138.876	238.616
YLR415C	1.86771	2.2e-13	2.68e-12	141.569	235.348	186.586	50.817	48.3825	54.5911
SDH1	1.86185	3.06e-07	2.11e-06	1485.08	910.694	995.126	235.936	190.842	506.288
YPR196W	1.86037	2.42e-26	6.48e-25	519.085	667.672	628.864	170.6	180.09	148.805
YER158C	1.85946	1.3e-10	1.26e-09	1292.62	2605.46	2400.28	542.653	472.177	720.25
TSA2	1.8593	1.15e-40	4.9e-39	642.148	708.602	679.542	196.009	179.194	184.025
PHM8	1.85262	7.54e-08	5.62e-07	407.125	1002.79	1114.91	204.176	230.265	264.15
YLR281C	1.8522	8.66e-10	7.8e-09	78.6492	95.9299	100.204	20.8713	19.7114	35.2201
MDG1	1.84979	2.06e-14	2.69e-13	1412.91	1135.81	1261.18	303.087	271.479	482.515
GDH3	1.849	7.88e-16	1.16e-14	664.355	1046.28	1103.39	264.974	284.023	231.572
YMR122W-A	1.84856	8.34e-17	1.3e-15	12514.5	13627.2	14038.9	3045.39	3109.92	5001.25
VHS1	1.84759	4.21e-08	3.2e-07	1759.89	4556.03	4820.14	1056.27	1069.79	967.671
RPM2	1.84728	1.01e-12	1.17e-11	1475.83	1126.86	1158.68	308.532	254.456	482.515
YML007C-A	1.83757	1.76e-06	1.13e-05	39.7873	49.8835	32.2495	10.8894	13.4396	9.68552
PNS1	1.83163	1.61e-10	1.55e-09	1437.89	1931.39	1809.42	435.574	319.862	699.118
YOL085C	1.8291	7.4e-08	5.53e-07	77.724	171.395	153.185	34.483	44.7986	33.4591
YFR035C	1.81949	3.06e-15	4.29e-14	492.252	516.742	597.767	108.894	153.211	192.83
snR83	1.81909	6.46e-18	1.1e-16	250912	426754	364425	103412	95688	96228.2
YGL117W	1.81862	4.22e-09	3.51e-08	211.89	420.812	428.457	105.264	77.0536	117.987
COX4	1.80996	5.59e-11	5.57e-10	1868.15	1288.02	1369.45	338.478	342.261	610.188
TPC1	1.80737	2.71e-14	3.51e-13	561.648	952.904	922.565	249.548	240.12	206.037
SNZ3	1.80563	1.13e-13	1.4e-12	205.413	317.208	330.557	87.1149	84.2213	72.2011
LYS1	1.80458	1.47e-13	1.8e-12	1549.85	2233.25	2057.05	481.854	448.882	740.502
MIG2	1.80342	2.18e-14	2.83e-13	3113.58	3769.41	4043.85	1152.46	719.465	1258.24
QCR2	1.80199	1.12e-09	9.85e-09	3970.4	2751.27	2978.47	705.086	699.754	1377.1
BIO5	1.79953	7.74e-06	4.44e-05	355.309	862.09	924.868	267.697	234.745	112.704
ESBP6	1.79711	8.92e-32	3.01e-30	1793.2	2217.9	2163.02	549.913	573.422	652.452
YOR302W	1.79221	1.91e-10	1.82e-09	730.975	1592.44	1422.43	367.516	366.452	346.918
tS(AGA)D2	1.791	1.14e-06	7.43e-06	39.7873	63.9533	46.0706	17.2415	15.2315	10.566
RIP1	1.78814	1.18e-10	1.16e-09	2208.66	1809.88	1833.61	460.076	405.875	828.552
YMR122C	1.78626	1.12e-11	1.19e-10	163.775	241.743	251.085	70.7809	71.6777	47.5471
UTR4	1.78461	3.4e-20	6.47e-19	1228.78	1667.9	1829	411.981	464.113	494.842
PCL5	1.77921	5.57e-11	5.56e-10	2277.13	4756.84	4373.26	1078.05	1189.85	1054.84
AHT1	1.7786	8.29e-08	6.15e-07	90.6779	51.1626	80.6236	19.0564	19.7114	26.415
MET2	1.77805	7.56e-29	2.22e-27	1232.48	1561.74	1392.49	453.723	380.788	385.66
ADY2	1.77574	5.16e-12	5.63e-11	165.626	286.511	257.996	72.5957	71.6777	62.5156
FAA1	1.77266	1.27e-15	1.83e-14	7425.41	6905.67	7235.39	1782.23	1695.18	2834.33
NDE1	1.77208	1.35e-17	2.21e-16	7538.3	11585.8	12325	3040.85	3169.95	2996.35
YPL264C	1.77193	1.02e-09	9.04e-09	111.96	167.558	148.578	29.9457	39.4228	55.4716
PIL1	1.77188	3.33e-20	6.36e-19	21103	22620.3	20021.2	5508.2	5267.42	7890.17
YDR042C	1.77177	3.73e-09	3.12e-08	117.511	223.836	219.987	58.0766	60.0301	45.7861
HEF3	1.77098	1.1e-08	8.79e-08	215.591	445.115	448.037	128.857	106.621	88.9307
YEF1	1.77028	9.91e-15	1.33e-13	219.293	254.534	245.326	86.2074	73.4697	51.0691
GAL4	1.76735	6.93e-18	1.17e-16	1104.79	1775.34	1544.52	451.909	405.875	441.131
YGR240C-A	1.76526	2.32e-11	2.41e-10	207.264	370.929	324.798	103.449	78.8455	82.7671
ARN1	1.76472	7.72e-06	4.43e-05	6080.97	2385.46	2434.83	1160.62	1375.32	672.703
CUP9	1.76395	3.19e-19	5.74e-18	3012.73	4694.17	3728.27	1074.42	1055.45	1236.22
COX7	1.76305	3.66e-13	4.32e-12	598.659	539.766	598.918	118.876	164.859	228.05
MAL13	1.75984	1.19e-13	1.48e-12	614.389	1037.32	1067.69	274.049	251.768	276.477
YER188W	1.7556	7.24e-13	8.45e-12	129.54	170.116	181.979	41.7426	56.4462	44.0251
RIE1	1.75414	1.16e-21	2.52e-20	2951.66	4204.29	4197.04	1072.6	1081.44	1210.69
SNO2	1.75144	1.26e-08	1e-07	86.9768	154.767	145.123	39.0202	29.5671	45.7861
ERG25	1.74661	1.54e-34	5.81e-33	26217	30136.1	29683.3	8864.85	9291.23	7482.5
QCR7	1.74401	6.68e-10	6.07e-09	4031.47	2955.92	2601.84	774.96	732.905	1355.09
YIL046W-A	1.74119	2.25e-05	0.000117563	29.6091	34.5348	38.0083	14.5191	8.06375	7.92451
QCR9	1.74046	1.17e-24	2.87e-23	1366.65	1304.65	1371.75	345.737	377.204	486.917
RGI1	1.74013	0.00719261	0.019034	1516.54	1987.67	1964.91	624.323	163.067	849.684
RAD51	1.73567	3.86e-07	2.64e-06	575.527	1422.32	1477.72	317.606	300.151	425.282
HAL1	1.7306	7.38e-19	1.31e-17	458.016	455.347	380.083	137.932	103.933	147.924
SCM4	1.72689	6.72e-17	1.06e-15	995.607	1454.3	1427.04	429.222	411.251	330.188
THI13	1.72548	1.23e-09	1.08e-08	66.6205	85.6974	79.4719	22.6862	26.8792	20.2515
YMR103C	1.72333	3.82e-10	3.55e-09	225.77	406.743	396.208	99.8192	87.8052	123.27
ATG33	1.72204	2.49e-11	2.56e-10	1124.22	1135.81	1064.23	275.864	249.976	481.634
EDC2	1.71982	3.53e-15	4.92e-14	1161.23	1875.11	1875.08	472.78	486.513	530.942
RTN2	1.71849	3.28e-18	5.63e-17	508.907	542.324	481.438	158.803	120.06	186.666
GLC3	1.71754	2.18e-06	1.38e-05	1851.5	3447.08	3163.9	892.02	450.674	1230.06
MOH1	1.7055	1.82e-05	9.74e-05	58.293	176.511	128.998	39.0202	42.1107	29.9371
YDL241W	1.70295	1.26e-09	1.1e-08	1510.99	1621.85	1691.94	617.064	580.59	284.402
DOG2	1.7024	6.71e-09	5.46e-08	1150.13	663.835	695.667	261.345	180.986	329.308
YJR120W	1.69969	7.92e-18	1.31e-16	994.682	1148.6	942.145	306.717	254.456	388.301
tG(GCC)P2	1.69778	0.00331481	0.00989116	9.25285	24.3022	31.0977	7.25957	7.16777	5.28301
NAT4	1.69773	4.98e-23	1.13e-21	371.965	388.836	406.573	114.338	138.876	106.541
YIR016W	1.69629	1.8e-09	1.55e-08	354.384	734.183	684.149	166.97	196.218	183.144
BIO4	1.69415	1.29e-07	9.3e-07	61.0688	99.7671	69.106	19.0564	28.6711	22.893
COA2	1.69115	2.49e-22	5.54e-21	839.234	1101.28	1051.56	283.123	296.567	346.037
SDH2	1.68733	1.85e-10	1.78e-09	1377.75	1458.13	1393.64	352.089	324.342	636.603
snR67	1.68656	3.37e-08	2.59e-07	251.678	243.022	343.226	58.0766	75.2616	126.792
ATG34	1.68447	2.3e-08	1.77e-07	266.482	263.487	257.996	64.4287	55.5503	125.031
GSM1	1.67891	4.89e-15	6.76e-14	374.74	414.417	398.511	121.598	93.1811	155.849
MTL1	1.67244	1.22e-09	1.07e-08	798.521	1391.62	1122.97	387.48	241.016	410.314
ALD3	1.66751	7.4e-14	9.34e-13	222.994	313.371	320.191	76.2255	96.765	95.9747
ALG14	1.66177	1.13e-22	2.54e-21	626.418	707.323	768.228	196.916	214.137	252.704
COX5A	1.66076	1.16e-25	3.02e-24	4033.32	4850.22	4595.55	1308.54	1307.22	1646.54
NCE103	1.65596	5.14e-31	1.69e-29	1362.02	1533.6	1389.03	465.52	401.395	492.2
REG2	1.65547	1.38e-11	1.46e-10	211.89	327.441	315.584	87.1149	76.1576	107.421
AFR1	1.65492	1.38e-08	1.09e-07	495.028	1024.53	886.86	274.049	198.01	291.446
UTH1	1.64638	5.19e-13	6.08e-12	30929.5	51125.5	52465.3	15157.1	15104.3	12709.2
PYC1	1.64392	2.59e-06	1.62e-05	7180.21	10682.8	10532.9	2165.17	1987.27	4933.45
TDA4	1.63782	1.2e-20	2.37e-19	1773.77	2096.39	1975.28	722.328	646.892	508.93
YLR122C	1.63771	1.47e-13	1.81e-12	169.327	235.348	234.96	75.3181	64.51	65.1571
YJL218W	1.63751	3.35e-09	2.82e-08	216.517	157.325	156.64	70.7809	38.5268	61.6351
PST2	1.63306	7.88e-12	8.41e-11	2653.72	2425.11	2571.89	659.714	664.811	1142.01
CLN3	1.6304	8.07e-13	9.4e-12	6846.18	11346.6	10308.3	3535.41	3072.29	2597.48
YNL234W	1.62737	3.13e-12	3.46e-11	1046.5	1869.99	1629.75	511.8	513.392	445.534
FIT2	1.62484	0.0835472	0.145175	34672.3	7939.16	7393.19	7137.07	7588.88	1488.05
YGR153W	1.61958	2.41e-15	3.4e-14	207.264	266.046	201.559	68.966	77.0536	73.0816
RAD54	1.618	1.8e-20	3.5e-19	864.216	1126.86	1215.11	345.737	343.157	354.842
CRH1	1.61728	1.23e-14	1.64e-13	14750	23460.6	23021.5	6726	6091.71	7139.99
tV(AAC)E2	1.61706	0.00185181	0.00610522	18.5057	24.3022	20.7318	8.16702	9.85569	2.6415
QDR1	1.61661	2.77e-13	3.32e-12	917.883	1519.53	1448.92	455.538	412.147	398.867
MBR1	1.61142	1.15e-40	4.9e-39	953.044	969.531	972.091	306.717	327.926	312.578
PTK1	1.61027	6.08e-21	1.22e-19	2751.8	3746.38	3519.8	1174.24	1128.92	977.357
ATP19	1.60982	1.89e-08	1.47e-07	4410.83	2437.9	2043.23	1049.92	877.156	987.042
JHD2	1.60877	6.3e-27	1.73e-25	603.286	725.23	672.631	205.99	220.409	228.93
SDH4	1.60733	9.41e-10	8.43e-09	2005.09	1756.16	1689.64	464.613	465.905	858.489
PEX21	1.60618	8.34e-18	1.38e-16	503.355	666.393	639.23	169.693	214.137	209.559
COX13	1.6045	1.48e-20	2.91e-19	2063.39	2435.34	2502.79	701.456	689.002	911.319
POR2	1.59782	9.07e-14	1.13e-12	1544.3	2449.41	2487.81	720.513	752.616	667.42
YER084W	1.59431	4.14e-06	2.49e-05	59.2182	85.6974	128.998	29.9457	34.9429	25.5345
YNL193W	1.58607	1.38e-22	3.09e-21	1188.99	1409.53	1402.85	405.629	413.939	512.452
ARG7	1.58579	3.41e-14	4.36e-13	994.682	1410.81	1558.34	393.832	436.338	489.559
ATP17	1.5828	2.07e-23	4.79e-22	2245.67	1924.99	2153.8	615.249	684.522	811.822
FET4	1.58004	1.1e-06	7.2e-06	10967.4	12330.2	12396.5	4921.08	5049.7	1967.92
DCS2	1.57908	6.87e-07	4.56e-06	306.269	296.743	259.147	61.7064	77.0536	149.685
FRD1	1.57792	7.69e-29	2.25e-27	5858.91	6437.54	6755.11	1872.97	2181.69	2326.28
PST1	1.57767	2.44e-16	3.72e-15	6323.4	8004.39	8212.09	2296.75	2190.65	3063.26
YHR007C-A	1.57323	4.78e-07	3.25e-06	54.5918	81.8602	80.6236	29.9457	22.3993	20.2515
TOS3	1.56957	1.69e-06	1.08e-05	790.193	1556.62	1635.51	480.039	566.254	294.968
FTR1	1.56457	2.73e-18	4.73e-17	10061.6	10828.6	11653.6	3922.89	4187.77	2891.57
JID1	1.5638	8.94e-10	8.03e-09	199.862	345.348	287.942	109.801	81.5334	89.8112
SNZ2	1.56143	5.34e-12	5.79e-11	207.264	264.767	264.906	75.3181	69.8858	103.899
SCS7	1.56128	2.84e-16	4.3e-15	5336.12	7107.77	7292.98	1976.42	2084.93	2625.66
SKS1	1.56098	9.84e-10	8.75e-09	1064.08	1123.02	1369.45	395.647	274.167	535.345
GSC2	1.56042	1.12e-08	8.91e-08	6455.71	8907.41	8640.55	2130.69	2119.87	3887.41
APE1	1.55897	8.58e-07	5.68e-06	1751.56	1587.32	1559.49	402.906	378.996	880.501
PIR5	1.55557	1.55e-10	1.49e-09	128.615	199.534	176.22	61.7064	51.9664	57.2326
HXT8	1.55322	7.51e-25	1.88e-23	480.223	537.207	530.964	191.471	170.235	165.534
SPO16	1.55239	1.49e-05	8.13e-05	39.7873	56.2789	72.5613	18.1489	15.2315	23.7735
WSC4	1.55192	1.36e-12	1.55e-11	1993.99	1964.64	1803.67	521.782	571.63	871.696
EXG1	1.54918	1.22e-29	3.69e-28	28941.1	28434.9	30918	9142.53	9612.88	11414.8
YOR161C-C	1.54345	5.28e-05	0.000258962	29.6091	48.6045	50.6777	18.1489	12.5436	13.2075
STF1	1.54241	0.000455777	0.00180759	712.47	516.742	448.037	122.505	96.765	356.603
snR48	1.53891	0.000399291	0.00160391	49.9654	71.6277	79.4719	19.9638	38.5268	10.566
TOS6	1.53877	5.27e-10	4.83e-09	4873.48	8054.27	7412.77	2029.96	2014.14	2955.84
YGR204C-A	1.53874	1.01e-05	5.61e-05	82.3504	60.1161	66.8024	19.9638	16.1275	36.1006
ASK10	1.5363	1.44e-26	3.88e-25	5696.06	6914.63	6636.48	2423.79	2189.76	2021.63
TMA17	1.53602	1.63e-10	1.57e-09	584.78	945.229	813.147	244.103	229.369	333.71
tX(XXX)D	1.5359	0.000151012	0.000671528	30.5344	39.651	36.8565	18.1489	10.7517	7.92451
AGP3	1.53529	1.82e-10	1.75e-09	229.471	387.557	373.172	114.338	113.788	112.704
GPD2	1.52925	2.48e-10	2.34e-09	9496.2	15027.7	14149.4	4933.79	5106.14	3358.23
UBP9	1.52884	4.35e-12	4.78e-11	601.435	796.858	729.068	229.584	195.322	311.698
YPL229W	1.52591	3.49e-13	4.15e-12	588.481	926.043	884.556	291.29	273.271	267.672
PDR10	1.52523	9.33e-28	2.6e-26	1694.2	1525.92	1550.28	601.637	490.993	565.282
YGR079W	1.52233	3.18e-15	4.45e-14	2123.53	2248.6	2089.3	766.793	908.515	574.087
snR76	1.51785	7.26e-06	4.2e-05	1705.3	2779.41	2501.64	1061.71	954.21	423.521
snR37	1.51686	6.68e-05	0.000319764	8218.38	4512.54	8352.61	1433.77	1950.53	3983.39
YGR045C	1.51634	2.32e-05	0.000120961	37.9367	54.9998	56.4365	15.4266	23.2953	13.2075
COR1	1.51585	2.11e-09	1.8e-08	5777.48	4081.5	3934.43	1353.91	1317.08	2152.83
LSO1	1.51117	0.0566239	0.10592	11.1034	33.2557	25.3389	12.7043	11.6476	0
ZRG8	1.50952	9.81e-19	1.73e-17	1447.15	1555.34	1468.5	523.597	429.17	617.232
MEI4	1.50952	2.83e-12	3.13e-11	146.195	198.255	179.676	66.2436	58.2382	58.9936
NDE2	1.5038	1.72e-14	2.26e-13	210.04	245.581	225.746	80.7628	91.3891	67.7986
YPS1	1.5021	2.56e-07	1.78e-06	9575.78	20892.3	20426.6	6758.66	5796.04	5412.44
YOL162W	1.50078	0.0011484	0.00403709	37.9367	90.8136	105.962	42.65	23.2953	16.7295
PAU2	1.49592	8.65e-08	6.4e-07	75.8734	88.2555	96.7484	38.1128	31.359	22.893
SUP17	1.49564	0.00412252	0.0119298	13.8793	38.372	21.8836	6.35213	10.7517	8.80501
REE1	1.49551	3.7e-20	6.97e-19	3524.41	3242.43	3810.04	1087.12	1201.5	1462.51
ECM15	1.49472	7.29e-10	6.61e-09	1109.42	1637.2	1649.33	450.094	438.13	670.942
YIL024C	1.49377	4.7e-15	6.5e-14	259.08	315.929	278.727	112.523	104.829	85.4086
SUE1	1.49092	2.78e-07	1.93e-06	79.5745	88.2555	86.3825	21.7787	41.2147	27.2955
HXT1	1.49083	5.23e-08	3.95e-07	8637.54	17326.2	18106.9	5046.31	5083.74	5549.8
UBP11	1.48825	1.45e-16	2.23e-15	830.906	803.253	699.122	307.624	223.993	300.251
GIS1	1.48735	4.62e-10	4.28e-09	2402.04	3980.45	3493.31	1291.3	917.475	1312.83
RNH203	1.47798	1.87e-12	2.09e-11	574.602	789.183	738.282	237.751	210.553	305.534
AMF1	1.47517	1.51e-20	2.96e-19	619.941	768.718	792.415	265.882	258.04	259.748
YOR029W	1.47497	0.00194512	0.00637042	15.7298	23.0232	26.4906	9.07447	7.16777	7.04401
ATP2	1.46884	1.2e-19	2.2e-18	32075.9	29211.3	29214.5	9664.31	10010.7	13020.9
COX12	1.46615	2.65e-12	2.95e-11	594.033	590.928	711.791	178.767	223.097	284.402
YPR027C	1.46513	9.27e-17	1.44e-15	343.281	443.836	413.484	156.081	141.564	136.478
CWP2	1.46454	1.66e-07	1.18e-06	78382.8	100166	79949.8	25256.1	22610.7	45800.2
MIR1	1.46253	1.69e-47	8.87e-46	8231.34	8509.62	8711.96	2952.83	3167.26	3115.21
POR1	1.45367	5.13e-07	3.47e-06	19798.3	36366.4	31861.3	8899.33	8632.69	14604.9
YBR071W	1.45198	5.78e-10	5.29e-09	1353.69	2348.36	2172.23	660.621	672.875	812.703
CPA1	1.44502	3.31e-06	2.03e-05	2847.1	6213.7	6839.19	2020.88	2170.04	1648.3
CIR2	1.4432	9.42e-08	6.92e-07	778.165	1254.76	1301.5	373.868	318.966	532.703
ATP7	1.43946	1.5e-15	2.15e-14	3465.19	2725.69	2844.86	979.135	1033.95	1318.99
YDR209C	1.43936	2.24e-17	3.64e-16	1650.71	1387.79	1340.66	500.003	488.305	626.917
DDI3	1.43867	1.3e-07	9.36e-07	74.0228	108.721	107.114	32.6681	33.151	40.5031
YDL022C-A	1.4278	0.00870092	0.0223389	12.0287	31.9766	24.1871	9.07447	4.47986	11.4465
PEP4	1.42733	1.86e-12	2.09e-11	18657.4	26852.7	27334.9	8249.6	8298.49	10536.1
MCH4	1.42683	5.29e-12	5.74e-11	548.694	708.602	602.374	202.361	200.698	287.924
PRM7	1.42414	7.97e-07	5.28e-06	17739.6	14179.7	13474.5	7109.85	6528.95	3277.23
YNL033W	1.42402	1.29e-10	1.26e-09	137.867	157.325	145.123	56.2617	63.614	44.0251
FDH2	1.42192	1.99e-05	0.000105355	73.0975	113.837	140.515	39.9277	52.8623	29.0565
QCR8	1.42191	6.01e-20	1.12e-18	2128.16	1765.11	1984.49	647.917	721.257	825.03
YNL143C	1.42166	2.78e-07	1.93e-06	142.494	241.743	191.193	80.7628	80.6375	52.8301
GPG1	1.42138	2.15e-05	0.000113164	96.2297	216.162	203.863	50.817	71.6777	69.5596
YMR253C	1.41789	1.78e-12	2.01e-11	864.216	1325.11	1155.22	447.371	433.65	369.811
UGA3	1.41724	3.36e-24	8.09e-23	461.717	474.533	497.563	177.86	176.506	182.264
ACO1	1.41649	0.02644	0.0563415	20273	12000.2	12580.7	3199.66	3470.1	10133.7
THI20	1.41437	1.26e-16	1.94e-15	569.976	589.649	557.455	193.286	193.53	257.106
SPS4	1.41309	1.96e-05	0.000104	49.0401	46.0463	40.3118	14.5191	16.1275	20.2515
FMP46	1.40622	1.5e-06	9.68e-06	550.545	1247.09	1120.67	379.313	344.949	375.974
YDL129W	1.39913	1.82e-21	3.87e-20	813.326	998.95	974.394	347.552	366.452	341.635
KNS1	1.39807	8.56e-12	9.11e-11	2070.79	3269.29	3049.88	1031.77	993.633	1156.98
HXT11	1.39381	3.66e-13	4.32e-12	158.224	175.232	170.461	65.3362	64.51	61.6351
YJR149W	1.39207	6.81e-16	1.01e-14	366.413	387.557	358.199	117.968	149.627	155.849
AAC3	1.38914	2.74e-13	3.29e-12	361.786	369.65	415.788	152.451	168.443	117.107
MHT1	1.38705	4.03e-05	0.000200995	428.407	196.976	210.773	87.1149	98.5569	134.717
VTH1	1.38682	3.83e-05	0.00019207	47.1895	63.9533	46.0706	14.5191	19.7114	25.5345
BSC1	1.38168	1.57e-05	8.5e-05	7234.8	4265.68	4445.82	2518.16	2403.89	1198.36
ATP15	1.37795	5.27e-12	5.74e-11	4689.35	3404.87	3514.04	1334.85	1346.65	1785.66
SRX1	1.37771	3.1e-07	2.13e-06	73.0975	83.1392	90.9895	34.483	35.8389	24.654
COX19	1.37749	7.25e-15	9.92e-14	1096.46	1552.79	1417.82	528.134	552.815	483.395
ATP16	1.37588	2.43e-10	2.3e-09	3711.32	2623.36	2814.92	1015.43	1041.12	1469.56
MET14	1.37479	6.52e-09	5.32e-08	1296.32	786.625	787.808	407.444	339.573	361.006
EMT1	1.374	0.0280054	0.058979	18.5057	33.2557	13.8212	11.7968	11.6476	1.761
YLR460C	1.37348	3.3e-10	3.08e-09	272.034	299.301	260.299	126.135	116.476	78.3646
MHF1	1.37339	2.74e-14	3.54e-13	444.137	405.464	518.295	155.173	173.819	198.993
RPI1	1.37227	5.75e-11	5.72e-10	1026.14	1684.53	1481.17	520.874	571.63	525.659
MDH1	1.37031	3.43e-08	2.62e-07	1988.44	1664.06	1810.58	564.432	561.774	987.042
ICT1	1.36067	2.67e-05	0.000137721	1045.57	2680.92	2551.16	872.964	764.264	806.539
GPP1	1.3591	8.94e-10	8.03e-09	33853.4	50484.7	56929.5	18727.9	20364.5	15976.7
ATP14	1.35842	4.75e-17	7.53e-16	4755.97	3635.1	3519.8	1551.73	1517.78	1576.98
GSP2	1.35814	2.65e-06	1.65e-05	495.028	592.207	672.631	166.97	181.882	337.232
GRH1	1.35787	1.24e-12	1.41e-11	2257.7	3067.2	3016.48	1060.81	932.707	1260
UIP4	1.3578	2.06e-07	1.45e-06	90.6779	108.721	94.4448	35.3904	30.463	48.4276
SNZ1	1.35744	4.16e-06	2.5e-05	168.402	328.72	334.012	91.6521	124.54	107.421
RFX1	1.35461	3.34e-11	3.39e-10	601.435	913.253	731.371	332.126	269.688	275.597
RGT2	1.34763	3.44e-13	4.1e-12	1848.72	2400.81	2298.93	918.336	952.418	701.76
OYE2	1.34657	7.36e-12	7.89e-11	16781.9	24352.1	25216.8	9066.3	9289.44	7734.33
DAL3	1.34621	3.17e-07	2.17e-06	81.4251	72.9067	72.5613	32.6681	25.0872	31.6981
YLL056C	1.34539	0.000207944	0.000895865	74.0228	170.116	202.711	52.6319	65.4059	57.2326
YDL124W	1.33423	1.32e-13	1.62e-12	3897.3	5199.4	5011.33	1723.24	1703.24	2167.79
SUR1	1.33358	8.3e-08	6.16e-07	4204.5	5098.35	5583.76	1796.74	1439.83	2669.68
ADH6	1.33322	3.21e-06	1.97e-05	6984.98	14560.9	15653.7	4920.18	5081.95	4760.87
ECM38	1.3275	1.43e-12	1.62e-11	948.417	1332.79	1310.71	504.54	424.691	501.005
YKR041W	1.32426	5e-05	0.000246549	211.89	117.674	99.0519	67.1511	51.0704	53.7106
ATP3	1.32097	8.24e-13	9.58e-12	3632.67	2987.9	3188.09	1190.57	1132.51	1603.39
COA6	1.31919	1.9e-14	2.49e-13	500.579	615.23	627.713	257.715	206.969	233.333
tG(GCC)G2	1.31904	0.0543562	0.102615	4.62643	28.1394	14.973	7.25957	4.47986	7.04401
RDL1	1.31793	6.48e-18	1.1e-16	3475.37	3234.76	3336.67	1174.24	1288.41	1567.29
21S_RRNA	1.31342	5.08e-12	5.55e-11	10460.3	8666.95	6778.14	3261.36	3409.17	3753.58
RBH1	1.31039	7.02e-09	5.71e-08	421.005	697.091	676.087	229.584	240.12	252.704
MNN4	1.30613	1.27e-19	2.3e-18	993.756	1254.76	1129.88	457.353	456.05	451.697
MET16	1.30567	8.08e-16	1.19e-14	451.539	383.72	395.056	181.489	154.107	162.893
RNR1	1.30496	2.34e-05	0.000121542	10857.3	25128.5	26503.3	8060.85	8721.39	8508.29
tA(AGC)L	1.30393	0.0143332	0.033791	15.7298	31.9766	12.6694	8.16702	9.85569	6.16351
FLC2	1.3014	8.37e-20	1.54e-18	8074.04	9905.08	9386.89	4000.03	3376.02	3726.28
HAP4	1.29613	4.42e-08	3.35e-07	3006.25	3037.78	3017.63	1090.75	911.203	1687.92
SOK2	1.29421	1.16e-12	1.33e-11	2478.84	3092.78	2524.67	1294.02	1083.23	923.646
MSA2	1.29096	1.21e-06	7.87e-06	259.08	501.394	472.224	176.045	162.171	164.654
ACH1	1.28864	4.4e-14	5.61e-13	1114.04	1115.34	1141.4	401.091	420.211	558.238
NDI1	1.28812	1.61e-09	1.38e-08	1305.58	1415.93	1254.27	470.965	443.506	713.206
REC114	1.28748	1.29e-08	1.02e-07	202.637	241.743	223.443	68.966	90.4932	113.585
EHT1	1.28586	4.4e-14	5.61e-13	2863.76	3755.34	3964.38	1329.41	1508.82	1501.26
CMR3	1.28406	8.15e-16	1.19e-14	1403.66	1579.65	1511.12	681.493	650.476	513.332
LSP1	1.28332	1.9e-08	1.48e-07	5916.27	7192.18	6622.66	2353.01	2126.14	3626.79
tS(AGA)A	1.2808	0.0285061	0.0599061	11.1034	15.3488	19.58	6.35213	9.85569	2.6415
NTH1	1.27785	2.12e-08	1.64e-07	1845.94	2705.22	2563.83	920.151	790.247	1223.02
YIR014W	1.27766	4.04e-11	4.08e-10	218.367	273.72	244.174	86.2074	108.413	108.302
MIM2	1.27608	3.4e-09	2.86e-08	494.102	709.881	706.033	237.751	235.641	314.339
ERG1	1.27553	3.48e-10	3.24e-09	17628.5	23134.5	26099	9644.34	10371.8	7602.25
MLS1	1.27513	1.51e-08	1.19e-07	148.971	212.325	181.979	71.6883	86.0133	66.0376
YEL068C	1.27105	7.31e-15	9.99e-14	540.367	473.254	486.045	180.582	209.657	231.572
YDR461C-A	1.27073	1.03e-05	5.72e-05	135.092	129.186	155.488	47.1872	43.0066	83.6476
GID8	1.26947	4.94e-07	3.35e-06	136.942	167.558	178.524	52.6319	60.0301	87.1696
MEF2	1.26827	3.66e-07	2.5e-06	367.338	313.371	305.218	118.876	103.933	186.666
FAA2	1.26821	5.31e-08	4e-07	461.717	653.602	632.32	209.62	206.074	309.056
snR78	1.26784	2.4e-05	0.000124664	60.1435	92.0927	79.4719	25.4085	40.3187	29.9371
FMS1	1.26587	1.54e-11	1.61e-10	692.113	956.741	970.939	377.498	327.03	383.899
tN(GUU)O2	1.26469	0.019838	0.044191	12.954	11.5116	20.7318	7.25957	6.2718	5.28301
DAL1	1.2637	9.91e-09	7.96e-08	157.298	182.906	158.944	79.8553	53.7583	73.9621
ATP4	1.26156	2.62e-10	2.46e-09	2852.65	2031.16	2076.63	884.761	882.532	1136.73
SNA3	1.25929	1.52e-08	1.19e-07	3566.97	5731.49	5850.97	1973.7	1980.1	2373.83
TSL1	1.25615	0.00118653	0.00413685	5732.14	9328.22	6588.1	2593.48	1500.75	4968.67
THI72	1.25604	9.24e-15	1.25e-13	251.678	269.883	274.12	112.523	111.996	108.302
YKL102C	1.25447	0.00220051	0.00705516	24.0574	33.2557	43.7671	17.2415	15.2315	9.68552
COS1	1.25172	9.71e-09	7.81e-08	507.982	708.602	810.843	257.715	268.792	324.025
tK(UUU)K	1.25108	0.0491431	0.0945464	12.954	23.0232	9.21413	10.8894	2.68792	5.28301
HLR1	1.2488	1.42e-08	1.12e-07	974.325	863.369	839.638	375.683	475.761	275.597
snR39B	1.24849	0.000426149	0.0017003	570.901	1059.07	1075.75	469.15	464.113	205.157
SUT2	1.24619	1.06e-21	2.3e-20	1195.47	1171.62	1197.84	527.227	526.831	449.056
AMS1	1.24367	3.48e-21	7.2e-20	1295.4	1097.44	1164.44	492.744	490.993	519.496
POG1	1.23867	5.55e-09	4.58e-08	532.039	758.486	644.989	331.218	230.265	257.987
snR19	1.23842	1.54e-09	1.33e-08	100699	163688	154775	58494.9	58979.1	60181.4
YMR320W	1.23713	4.26e-05	0.000212555	219.293	266.046	309.825	115.246	154.107	67.7986
TPS2	1.23582	1.95e-05	0.000103485	3195.01	6885.21	5792.23	2337.58	1795.53	2605.4
YBR209W	1.23462	0.000523077	0.00204717	42.5631	48.6045	31.0977	15.4266	21.5033	14.9685
snR24	1.23441	0.00166069	0.00555214	65.6952	31.9766	35.7047	22.6862	17.9194	16.7295
MIG3	1.23093	1.51e-06	9.77e-06	650.475	1275.23	1063.08	428.315	382.58	461.383
FLC1	1.22995	5.12e-09	4.24e-08	3536.44	5586.96	5491.62	2185.13	1865.41	2179.24
CIS3	1.22964	5.37e-25	1.36e-23	37107.6	44047.2	40605.5	17794.1	16799.5	17326.5
PYK2	1.22869	6.22e-06	3.65e-05	964.147	1226.62	1241.6	410.166	354.805	699.118
ODC2	1.22682	2.29e-12	2.55e-11	1231.55	1381.39	1454.68	609.804	656.747	471.068
snR34	1.22415	0.000117001	0.000535171	601.435	863.369	896.074	239.566	256.248	514.213
SDH3	1.22385	2.02e-06	1.28e-05	3940.79	2868.94	2634.09	1130.68	1090.4	1822.64
tT(AGU)C	1.22034	0.134724	0.215075	2.77586	21.7441	24.1871	10.8894	8.06375	1.761
YJL077W-B	1.21806	4.49e-07	3.05e-06	104.557	106.162	139.364	49.0021	57.3422	44.0251
snR85	1.21601	1.72e-07	1.22e-06	209.114	326.162	294.852	137.024	117.372	102.138
BOP2	1.21541	1.68e-08	1.31e-07	170.252	255.813	209.621	89.8372	88.7012	94.2137
BUB2	1.21256	1.84e-21	3.89e-20	758.734	839.067	831.575	346.645	359.285	341.635
SPC25	1.21161	0.000185797	0.000812229	240.574	553.835	598.918	181.489	216.825	202.515
tA(UGC)E	1.21159	0.00315339	0.00949053	24.9827	43.4882	40.3118	16.334	20.6074	9.68552
tK(CUU)K	1.20682	0.0326314	0.0671547	14.8046	28.1394	19.58	13.6117	2.68792	10.566
COX8	1.20564	2.96e-14	3.82e-13	2462.18	1816.27	2039.78	895.65	892.388	952.703
tV(AAC)K2	1.20475	0.000851624	0.00309449	50.8907	39.651	36.8565	25.4085	17.0235	13.2075
PDE2	1.20449	4.38e-20	8.2e-19	3448.54	3161.85	3052.18	1386.58	1525.84	1281.13
tT(AGU)H	1.20332	0.0204885	0.0453678	19.431	21.7441	10.3659	9.07447	7.16777	6.16351
GUT1	1.20241	5.91e-11	5.86e-10	1135.32	1451.74	1387.88	568.062	485.617	672.703
UBC5	1.20109	9.15e-07	6.04e-06	406.2	699.649	670.328	264.067	221.305	286.163
PPT2	1.20058	4.71e-09	3.91e-08	161.925	188.023	214.228	72.5957	86.0133	86.2891
snR189	1.19974	9.33e-09	7.52e-08	2834.15	4403.82	3996.63	1438.3	1579.6	1871.95
RTA1	1.1996	1.09e-07	7.95e-07	321.999	243.022	206.166	125.228	107.517	103.899
TPO3	1.19566	7.23e-06	4.2e-05	2709.23	3270.57	3637.28	1461.9	1834.95	901.634
KDX1	1.19535	2.28e-10	2.16e-09	277.586	260.929	234.96	120.69	94.077	123.27
YCH1	1.1885	1.29e-13	1.59e-12	626.418	785.346	780.897	300.365	316.278	344.276
YBL029C-A	1.18762	2.28e-06	1.44e-05	609.763	906.857	836.182	273.141	303.734	455.219
TIM9	1.18665	1.41e-18	2.48e-17	757.809	716.277	753.255	300.365	325.238	353.081
YOR289W	1.1858	7.5e-06	4.34e-05	306.269	596.044	477.983	182.397	189.946	233.333
YHR112C	1.18322	3.38e-23	7.72e-22	1118.67	1176.74	1190.93	521.782	483.825	529.181
QCR6	1.1818	1.01e-07	7.36e-07	1815.41	1267.55	1338.35	560.802	577.902	810.942
YBR072C-A	1.18139	0.00182791	0.00604504	27.7586	46.0463	36.8565	20.8713	14.3355	13.2075
EMT2	1.17798	0.00672066	0.017953	23.1321	29.4185	20.7318	13.6117	11.6476	7.04401
HIS3	1.17785	1.93e-07	1.36e-06	1686.79	2723.13	2435.99	903.817	912.099	1208.93
COX5B	1.17698	0.000218533	0.000933361	1141.8	1170.34	1125.28	382.943	331.51	805.659
HIS6	1.17579	5.7e-14	7.2e-13	788.343	784.067	678.39	353.904	353.013	289.685
YBR284W	1.17567	0.000346469	0.00140938	128.615	232.79	321.343	98.9117	115.58	87.1696
snR3	1.17557	2.19e-08	1.7e-07	3164.48	4443.47	3084.43	1617.98	1300.95	1813.83
YPL067C	1.1744	4.29e-06	2.56e-05	340.505	576.858	527.509	182.397	192.634	264.15
ATP1	1.17291	1.29e-08	1.02e-07	13978.3	9800.2	11044.3	4314.91	4913.51	6217.22
APA2	1.17279	2.88e-06	1.79e-05	768.912	1426.16	1383.27	559.895	488.305	537.986
ATP5	1.17257	4.48e-11	4.5e-10	2922.05	2166.74	2613.36	1000.91	1113.69	1303.14
SET6	1.16861	5.25e-05	0.000258397	148.046	273.72	312.129	107.079	115.58	103.019
YGL088W	1.1663	6.07e-11	5.99e-10	389.545	450.231	373.172	202.361	184.57	153.207
TRR4	1.16507	0.0217183	0.0476647	25.908	25.5813	12.6694	14.5191	7.16777	7.04401
YDR018C	1.16459	6.09e-07	4.07e-06	98.0802	136.86	127.846	57.1692	53.7583	50.1886
YPR1	1.16455	9.28e-13	1.07e-11	3135.79	3576.27	3705.23	1382.95	1444.31	1819.12
THI11	1.16392	4.56e-06	2.71e-05	79.5745	99.7671	116.328	44.4649	39.4228	47.5471
CYC1	1.16391	0.00125658	0.00434284	969.699	585.812	611.588	215.972	232.057	519.496
KTR5	1.16382	5.44e-09	4.5e-08	927.136	807.09	838.486	417.426	443.506	287.924
MBB1	1.16355	8.91e-06	5.05e-05	70.3217	92.0927	90.9895	31.7606	37.6308	43.1446
SND1	1.1623	9.83e-08	7.2e-07	2865.61	4759.4	4581.73	1952.83	1786.57	1713.46
YMR254C	1.16175	5.44e-05	0.000265025	51.816	60.1161	58.7401	23.5936	29.5671	22.893
SFK1	1.15696	0.000485528	0.00191028	1032.62	2643.83	2433.68	982.765	1017.82	738.741
AHP1	1.15651	1.39e-09	1.21e-08	47037.8	32531.7	37249.3	15428.4	16910.6	20066.6
ACB1	1.15628	5.6e-09	4.62e-08	5549.86	8906.13	7935.67	3462.82	3347.35	3234.96
MIG1	1.15564	0.000109467	0.000503361	1844.09	2514.64	2281.65	897.465	628.076	1454.59
tV(CAC)H	1.15557	0.00704647	0.0187056	32.385	34.5348	31.0977	23.5936	12.5436	7.92451
YJR128W	1.15517	0.000291021	0.00120906	66.6205	98.488	64.4989	24.5011	33.151	44.9056
ISU1	1.15496	2.42e-18	4.2e-17	2694.43	3049.29	2872.5	1180.59	1412.95	1274.97
SMF3	1.15347	1.55e-09	1.33e-08	5480.46	5529.4	6077.87	2748.66	2987.17	1945.91
ASG7	1.15303	8.06e-08	5.99e-07	237.798	363.255	279.879	118.876	134.396	141.761
RDR1	1.14747	1.72e-08	1.34e-07	433.033	654.881	644.989	265.882	264.312	250.943
RPS28A	1.14558	1.01e-15	1.46e-14	46899.9	59636.4	52018.4	23523.7	22565	25577.7
YPR063C	1.14051	1.36e-17	2.22e-16	3794.59	4625.1	4096.83	1877.51	1797.32	2001.38
LEU4	1.13976	0.000231396	0.000982649	8757.82	16296.6	17303	5160.65	5267.42	8794.45
OSW5	1.1381	1.29e-11	1.36e-10	822.578	1124.3	935.234	437.389	409.459	461.383
HXT12	1.13098	5.23e-07	3.53e-06	171.178	218.72	157.792	91.6521	68.0939	89.8112
SCC4	1.13077	2.77e-07	1.92e-06	377.516	567.905	587.401	232.306	259.832	206.918
NCE102	1.12659	4.26e-06	2.55e-05	7806.63	7280.44	7891.9	2666.08	2938.79	4919.36
YNL146W	1.12364	4.64e-05	0.000230652	116.586	94.6508	97.9001	38.1128	64.51	39.6226
FET3	1.12341	2.23e-06	1.41e-05	51025.8	61695.7	62927.9	30145.4	32307.8	18170.9
RSF2	1.12222	2.87e-11	2.95e-10	4583.86	6482.3	5425.97	2671.52	2547.25	2356.22
EMT4	1.11966	0.0655773	0.119106	6.477	24.3022	26.4906	10.8894	9.85569	5.28301
YAL065C	1.11879	1.57e-05	8.5e-05	73.0975	93.3718	104.811	42.65	45.6946	36.1006
SWM1	1.11861	9.7e-12	1.03e-10	589.407	738.021	744.041	343.922	292.983	316.1
PNC1	1.11773	0.000172167	0.000757983	5271.35	5749.4	5271.63	2105.28	1605.58	3796.72
YLR177W	1.11771	0.000212483	0.000911452	903.078	2056.74	1930.36	754.996	652.267	845.281
tI(UAU)D	1.11529	0.0401038	0.0794719	14.8046	39.651	24.1871	18.1489	12.5436	5.28301
tL(CAA)N	1.11375	0.0134916	0.0321134	16.6551	29.4185	32.2495	16.334	9.85569	9.68552
CUE4	1.1137	2.21e-13	2.68e-12	693.964	812.206	770.532	343.015	318.07	390.062
HOP2	1.11186	0.00859264	0.0221086	22.2068	26.8604	20.7318	9.07447	9.85569	13.2075
YCR050C	1.11163	2.01e-13	2.45e-12	346.057	340.231	350.137	172.415	158.587	148.805
PDI1	1.11067	2.62e-13	3.15e-12	50152.3	61714.9	63047.7	25530.1	25589.9	29878.1
AIM33	1.11028	2.29e-07	1.6e-06	173.028	181.627	133.605	70.7809	71.6777	83.6476
PHO87	1.10801	1.47e-11	1.54e-10	1761.74	1337.9	1398.24	712.346	737.385	638.364
HMF1	1.10557	1.22e-22	2.74e-21	5359.25	6032.07	6003.01	2733.23	2604.59	2744.52
YMR252C	1.10415	7.2e-10	6.53e-09	504.28	579.417	433.064	219.602	221.305	264.15
YPR127W	1.10217	1.62e-07	1.16e-06	651.401	1006.62	945.6	359.349	402.291	449.936
DCS1	1.09944	0.000107754	0.00049664	823.504	767.439	782.049	271.327	282.231	553.835
TMC1	1.09677	3.61e-05	0.00018206	1949.58	3841.03	3580.84	1529.05	1256.15	1595.47
YHR140W	1.09663	0.000563501	0.00217105	94.3791	152.209	109.418	40.8351	46.5905	78.3646
HSP150	1.09586	6.01e-11	5.94e-10	89634.2	125160	116245	55573	49832.2	49472.7
YOR268C	1.09411	0.0366933	0.0737716	11.1034	17.9069	23.0353	5.44468	10.7517	7.92451
YIR042C	1.09407	3.19e-07	2.18e-06	132.316	168.837	141.667	78.0404	67.1979	61.6351
MKK2	1.09249	1.15e-12	1.32e-11	556.096	690.695	687.604	295.828	301.942	308.176
YPL088W	1.09088	9.18e-09	7.42e-08	406.2	583.254	477.983	236.844	207.865	243.018
YNL144C	1.09078	0.000656575	0.00248137	790.193	1513.13	1461.59	695.104	372.724	699.118
ECM34	1.08982	8.09e-05	0.000383544	137.867	218.72	230.353	98.9117	107.517	68.6791
LOH1	1.08526	0.00333617	0.00994989	39.7873	97.209	86.3825	29.0383	35.8389	39.6226
GIC2	1.08445	4.24e-09	3.52e-08	2104.1	3072.31	2847.17	1155.18	1362.77	1264.4
COX6	1.08294	8.75e-08	6.45e-07	585.705	498.835	491.804	215.972	216.825	311.698
tD(GUC)I1	1.07838	0.0453063	0.0880774	23.1321	43.4882	11.5177	13.6117	15.2315	7.92451
SNC2	1.07755	4.81e-11	4.81e-10	1067.78	1391.62	1418.98	578.044	619.117	639.244
TDA1	1.07247	0.00088019	0.00318078	2832.3	6511.72	5663.23	2648.84	1691.59	2794.71
snR81	1.07224	0.000137609	0.000620287	419.154	918.369	617.347	330.311	278.647	319.622
YSY6	1.06946	1.27e-10	1.24e-09	1709.93	2276.74	2062.81	957.356	866.405	1057.48
GAS5	1.06938	1.27e-08	1.01e-07	8057.38	11848	11911.6	4849.4	5001.31	5309.42
HEM14	1.06384	8.4e-13	9.75e-12	545.918	498.835	525.205	271.327	223.097	257.106
HIS5	1.05896	2.8e-09	2.37e-08	2737.92	2694.99	2558.07	1112.53	1141.47	1581.38
SRL1	1.05511	6.41e-08	4.8e-07	15969.5	12244.5	11331.1	5818.55	5715.4	7498.35
RRD1	1.05382	1.83e-07	1.3e-06	958.595	1460.69	1384.42	646.102	544.751	640.125
YOR376W-A	1.05362	2.45e-06	1.54e-05	238.724	390.115	346.682	164.248	146.043	158.49
SPR3	1.05308	0.0378568	0.0757775	16.6551	19.186	27.6424	11.7968	14.3355	4.40251
LYS21	1.0524	2.15e-07	1.51e-06	2581.55	3829.52	4042.7	1561.72	1654.86	1822.64
BOL1	1.05208	1.31e-09	1.14e-08	697.665	832.671	945.6	377.498	374.516	441.131
GRX7	1.04928	1.86e-07	1.31e-06	1093.69	968.252	931.779	413.796	419.315	613.71
NNR1	1.04824	0.00158748	0.00533878	866.067	683.021	604.677	238.659	252.664	550.313
YGR273C	1.04531	0.0367347	0.0738299	21.2816	16.6278	11.5177	9.07447	7.16777	7.92451
BMH1	1.04511	5.81e-11	5.77e-10	25468.5	29360.9	27907.3	12418.4	11910.2	15765.4
HNT1	1.0449	1.13e-13	1.4e-12	6035.63	6478.47	5947.72	2688.76	2859.94	3398.74
RIB1	1.04475	4.97e-10	4.58e-09	830.906	1075.69	949.055	501.818	404.083	477.232
GIP3	1.04341	2.8e-18	4.84e-17	5089.07	5432.19	5682.81	2492.76	2543.66	2824.65
YLR297W	1.04074	0.00110801	0.00391361	705.993	897.904	949.055	439.204	577.006	224.528
SNA2	1.0406	3.07e-09	2.59e-08	395.097	457.905	496.411	189.656	241.912	223.647
ERG3	1.03762	8.75e-08	6.45e-07	23662.3	19413.7	20104.1	11197.9	11692.4	7887.53
ASF1	1.03548	0.000226087	0.000962167	269.258	557.672	534.419	231.399	218.617	213.081
ECM19	1.03533	1.02e-09	9.07e-09	962.297	1289.3	1116.06	566.247	487.409	588.175
OLE1	1.034	0.210158	0.308284	11219.1	70568.6	83482.3	31847.8	33463.7	15399.1
YGR050C	1.03271	1.1e-08	8.76e-08	176.729	181.627	170.461	81.6702	84.2213	92.4527
MPH2	1.03124	0.0254047	0.054389	15.7298	21.7441	19.58	7.25957	8.95972	11.4465
ARG4	1.02838	0.0047114	0.0133925	495.953	1313.6	1237	434.667	391.54	666.54
YMR182W-A	1.02729	0.00218737	0.00702823	38.862	38.372	35.7047	15.4266	22.3993	17.61
KTI11	1.02698	7.48e-08	5.58e-07	340.505	474.533	471.072	212.343	222.201	195.471
AQR1	1.02688	1.23e-09	1.08e-08	5023.37	4313.01	5374.14	2273.15	2817.83	2129.05
PCL1	1.02528	7.84e-06	4.48e-05	736.527	1162.67	1173.65	429.222	501.744	577.609
UBC11	1.02422	0.00266012	0.00824402	47.1895	72.9067	64.4989	19.9638	41.2147	29.0565
YGR146C-A	1.0232	0.00116222	0.00407256	70.3217	46.0463	64.4989	27.2234	38.5268	23.7735
AMA1	1.02302	0.0247043	0.0531576	18.5057	46.0463	31.0977	19.0564	9.85569	17.61
ULI1	1.02241	0.00090841	0.00327083	50.8907	95.9299	87.5342	40.8351	35.8389	37.8616
YOR020W-A	1.02183	5.35e-07	3.6e-06	475.597	393.952	391.6	196.916	170.235	254.465
SHR5	1.01867	2.85e-05	0.000146417	327.551	209.767	208.47	122.505	108.413	138.239
TKL2	1.01528	1.07e-09	9.42e-09	495.028	603.719	631.168	304.902	292.087	257.987
FMP33	1.01422	1.61e-05	8.67e-05	158.224	166.278	135.908	78.0404	57.3422	92.4527
tD(GUC)D	1.01144	0.0719789	0.128764	14.8046	20.465	13.8212	10.8894	10.7517	2.6415
TRP4	1.01097	4.74e-11	4.75e-10	2109.65	2654.06	2523.52	1168.79	1113.69	1332.2
YLR407W	1.01086	1.86e-18	3.26e-17	1031.69	1048.83	990.519	494.559	510.704	518.615
RRT13	1.0105	0.00158788	0.00533878	81.4251	144.534	171.613	68.0585	51.0704	77.4841
PCM1	1.00745	1.13e-08	9.01e-08	2811.94	3708.01	3888.36	1616.16	1634.25	1925.66
AIM26	1.00625	0.00113676	0.00400021	59.2182	67.7905	69.106	35.3904	20.6074	41.3836
YDR157W	1.00622	2.58e-05	0.000133185	109.184	173.953	139.364	70.7809	66.3019	72.2011
CBF2	0.999715	2.46e-11	2.54e-10	1012.26	1144.76	1242.76	552.635	525.039	621.634
STP3	0.998376	3.65e-05	0.000183925	1924.59	3482.89	3456.45	1519.07	1507.02	1409.68
YBR238C	0.998221	0.00226104	0.00722195	6968.32	11817.3	11596	6225.99	6131.14	2851.94
RPR2	0.997654	3.17e-10	2.97e-09	329.402	379.882	382.386	196.009	179.194	170.817
YFR032C-B	0.997464	2.35e-07	1.64e-06	168.402	185.464	148.578	88.9298	81.5334	81.0061
HPF1	0.997286	3.18e-12	3.51e-11	6051.36	5070.21	4969.87	2760.45	2454.07	2847.54
YMR226C	0.997283	6.27e-09	5.15e-08	3111.73	3548.13	3722.51	1525.42	1603.79	2070.94
snR161	0.99541	4.63e-06	2.75e-05	165.626	237.906	192.345	92.5596	113.788	91.5722
KTI12	0.994742	1.19e-14	1.59e-13	1604.44	1777.9	1701.16	897.465	881.636	771.319
DAP1	0.994384	0.000122458	0.000557917	476.522	926.043	776.29	401.999	317.174	373.333
YLR236C	0.992355	4.91e-05	0.000242386	86.9768	78.023	97.9001	37.2053	46.5905	48.4276
SUP19	0.992326	0.0516038	0.0985465	14.8046	12.7907	14.973	6.35213	8.06375	7.04401
MEP2	0.990505	2.99e-08	2.3e-07	309.971	259.65	244.174	137.024	128.124	145.283
tI(AAU)P1	0.990143	0.0266135	0.0565893	39.7873	60.1161	38.0083	37.2053	21.5033	10.566
COS8	0.990022	9.52e-05	0.000444769	951.193	936.276	1011.25	367.516	401.395	690.313
ACM1	0.989699	2.21e-05	0.000115929	131.39	211.046	165.854	82.5777	82.4294	89.8112
YML100W-A	0.989662	0.0476029	0.0919703	24.9827	12.7907	21.8836	9.07447	6.2718	14.9685
EFM1	0.986821	2.75e-10	2.58e-09	2348.37	2528.71	2570.74	1320.34	1393.24	1044.27
DOT6	0.985883	9.22e-06	5.21e-05	7305.13	11640.8	10012.3	4843.04	4035.46	5741.75
POC4	0.984088	1.43e-07	1.02e-06	299.792	310.813	335.164	128.857	165.755	183.144
MPO1	0.983162	0.000237794	0.00100529	230.396	409.301	414.636	155.173	167.547	209.559
UBX6	0.982918	0.00203934	0.00662392	345.131	862.09	749.8	303.995	310.006	375.094
SPG1	0.982382	0.0874781	0.15064	12.0287	26.8604	18.4283	9.98192	15.2315	3.52201
YAR029W	0.979778	1.28e-05	7.05e-05	136.017	152.209	145.123	80.7628	83.3254	55.4716
ADD37	0.979135	7.05e-06	4.1e-05	601.435	425.929	451.492	232.306	214.137	304.654
MCH5	0.975634	0.00218581	0.00702699	1179.74	2744.87	2882.87	1277.69	1194.33	988.803
BUD31	0.971254	2.15e-07	1.51e-06	498.729	622.905	602.374	308.532	330.614	239.496
SIT1	0.971119	0.0151976	0.0355328	9610.94	5359.28	6144.67	4313.09	4943.97	1514.46
OAR1	0.970556	4.21e-06	2.52e-05	346.057	555.114	408.877	218.695	222.201	226.289
SMF1	0.970447	1.09e-08	8.74e-08	810.55	1036.04	1067.69	504.54	447.09	534.464
YLR179C	0.970397	2.07e-18	3.61e-17	5401.81	4918.01	4899.61	2491.85	2585.77	2690.81
FBP1	0.970075	0.00070337	0.00263975	158.224	317.208	315.584	146.099	129.02	127.673
snR57	0.969261	7.52e-05	0.000358146	295.166	364.534	431.912	181.489	234.745	140.88
YBR053C	0.968604	0.0027784	0.00852608	1301.88	1053.95	989.367	405.629	401.395	902.514
GND2	0.968474	2.04e-06	1.3e-05	191.534	209.767	179.676	93.467	84.2213	118.868
GFA1	0.967331	4.58e-21	9.3e-20	11795.5	11585.8	10780.5	5821.27	5684.05	5967.16
FMP52	0.965806	8.39e-15	1.14e-13	2060.61	2141.16	2191.81	1015.43	1061.73	1195.72
tR(ACG)D	0.965548	0.0838457	0.145485	15.7298	26.8604	10.3659	10.8894	11.6476	4.40251
URH1	0.965151	6.16e-11	6.07e-10	1301.88	1465.81	1642.42	708.716	741.865	807.42
SUF8	0.964612	0.0216146	0.0474721	27.7586	28.1394	17.2765	13.6117	9.85569	14.088
SEO1	0.963691	0.00300726	0.00911538	40.7125	56.2789	57.5883	34.483	21.5033	22.893
ATP18	0.958004	3.7e-08	2.83e-07	1435.12	1024.53	1180.56	586.211	610.157	678.867
snR64	0.958004	0.00634934	0.0172087	153.597	324.883	312.129	153.359	168.443	84.5281
TRP1	0.957165	1.2e-12	1.37e-11	779.09	906.857	912.199	438.297	442.61	456.1
RAD55	0.956387	1.88e-07	1.33e-06	264.632	342.789	262.603	157.896	146.043	143.522
GAS4	0.952706	0.00947667	0.0239476	55.5171	112.558	114.025	45.3723	66.3019	33.4591
RPA14	0.951934	6.12e-05	0.000295087	2666.67	4678.82	4276.51	2158.82	2147.64	1700.25
RCF2	0.951813	0.00311404	0.00938636	923.435	2249.88	2363.42	964.616	981.089	915.722
YLR255C	0.951785	5.74e-05	0.000277815	155.448	199.534	145.123	103.449	86.0133	68.6791
YOX1	0.951583	6e-05	0.000290118	517.234	846.741	797.022	326.681	445.298	344.276
MIC10	0.948388	8.08e-14	1.01e-12	1242.66	1161.39	1238.15	592.563	610.157	685.03
SRB2	0.948306	2.91e-06	1.8e-05	523.711	808.369	783.201	360.256	371.828	362.767
ATP20	0.946309	0.000198419	0.000862332	755.958	411.859	517.143	280.401	255.352	339.874
YKL107W	0.946051	0.000348059	0.00141341	104.557	99.7671	95.5966	49.9096	68.0939	37.8616
SOD2	0.945753	2.12e-09	1.81e-08	2954.44	3871.73	3719.05	1905.64	1670.09	1897.48
MPH3	0.943299	0.000205567	0.000888524	87.9021	127.907	109.418	60.7989	62.718	44.9056
CDC26	0.943086	0.000347494	0.00141208	230.396	441.278	422.698	195.101	180.986	191.949
PDH1	0.942863	3.18e-05	0.000162343	147.12	164.999	134.757	64.4287	71.6777	95.9747
tL(UAA)B2	0.9393	0.0322149	0.0663622	22.2068	53.7207	26.4906	20.8713	13.4396	18.4905
SPO77	0.936731	1.78e-06	1.14e-05	150.821	149.651	146.274	69.8734	88.7012	74.8426
PTP3	0.93605	5.91e-11	5.86e-10	1412.91	1745.92	1736.86	887.483	846.693	823.269
tT(AGU)D	0.935359	0.0756496	0.133997	11.1034	15.3488	14.973	7.25957	8.95972	5.28301
ALT1	0.93526	1.51e-06	9.75e-06	5180.67	6588.47	6187.29	2798.57	2711.21	3879.49
FMT1	0.933363	1.03e-06	6.73e-06	381.217	539.766	475.679	265.882	215.929	248.301
SUP61	0.93176	0.0527144	0.100345	13.8793	21.7441	19.58	9.98192	12.5436	6.16351
BNR1	0.928048	3.3e-10	3.08e-09	696.74	817.323	875.342	402.906	425.587	426.163
YBR056W-A	0.927529	2e-05	0.00010574	533.89	830.113	876.494	384.757	378.1	413.836
CPA2	0.923309	2e-10	1.9e-09	3393.95	4238.82	4332.94	2029.05	2124.35	2154.59
CIN2	0.922587	1.2e-05	6.63e-05	304.419	427.208	452.644	187.841	199.802	235.974
BUD23	0.921206	0.000391187	0.00157883	370.114	597.323	616.195	326.681	296.567	212.201
SPH1	0.921206	0.0127043	0.0305944	90.6779	266.046	230.353	88.0223	103.933	117.107
ISU2	0.918451	0.00156014	0.00525441	1104.79	2210.22	2289.71	1071.69	1099.36	793.332
ATH1	0.915613	0.000504883	0.00197726	531.114	882.555	734.827	337.57	302.838	497.483
PRM9	0.914118	1.23e-09	1.08e-08	540.367	542.324	575.883	313.977	310.902	255.345
AGX1	0.912802	1.03e-05	5.74e-05	233.172	294.185	294.852	131.58	128.124	176.1
snR68	0.910325	0.000144342	0.000646708	171.178	249.418	232.657	127.043	130.812	88.9307
ERG28	0.908924	2.95e-06	1.82e-05	1993.06	1305.93	1538.76	787.664	933.603	856.728
YBR016W	0.907796	0.000412155	0.00165112	1897.76	3765.57	3211.12	1666.98	1393.24	1668.55
AIF1	0.906634	3.18e-11	3.24e-10	792.969	816.044	828.12	457.353	456.946	385.66
FAA4	0.905606	0.00636997	0.017241	13833.9	28914.5	29655.7	15080	15147.3	8422
YMR295C	0.905213	3.88e-05	0.000194415	2898.92	4776.03	4818.99	2130.69	2355.51	2183.64
snR63	0.904708	1.91e-05	0.00010173	20770.8	32918	27987.9	13030.9	13600	16994.6
SKG3	0.903263	7.82e-12	8.35e-11	2597.28	2542.78	2440.59	1395.65	1462.23	1195.72
YBR241C	0.902909	0.000927959	0.00333717	702.291	817.323	719.854	329.403	287.607	580.25
NCE101	0.90262	8.96e-08	6.59e-07	719.872	608.835	587.401	320.329	313.59	391.823
OPY2	0.902162	4.67e-05	0.000231768	1203.8	1900.69	1837.07	882.038	754.408	1006.41
YJR112W-A	0.90202	0.00712734	0.0188781	71.247	115.116	59.8918	34.483	39.4228	57.2326
AKR2	0.901501	3.48e-08	2.66e-07	2042.1	2683.48	2553.47	1382.04	1351.13	1162.26
IRC18	0.901301	0.0869415	0.149933	13.8793	11.5116	19.58	5.44468	7.16777	11.4465
snR70	0.900391	0.00085764	0.00311336	424.706	769.997	642.685	382.943	355.701	244.779
YKL162C	0.898846	3.38e-06	2.07e-05	174.879	227.674	228.05	113.431	105.725	117.987
YBR139W	0.897543	0.0293882	0.0613691	3719.65	1528.48	1582.53	905.632	846.693	1915.09
tI(AAU)G	0.897089	0.0645145	0.117751	81.4251	60.1161	54.133	64.4287	26.8792	14.088
snR62	0.896724	0.0172589	0.0394517	64.77	76.7439	57.5883	46.2798	43.9026	16.7295
YGR035C	0.894748	0.00463057	0.0131943	302.568	631.858	518.295	343.015	248.184	189.308
YGR201C	0.894139	0.0023066	0.00734379	212.816	425.929	466.465	180.582	209.657	203.396
MGT1	0.891613	1.48e-05	8.05e-05	156.373	191.86	167.006	88.0223	80.6375	108.302
YIL060W	0.889791	7.72e-05	0.000366973	125.839	163.72	180.827	74.4106	94.973	83.6476
SUF2	0.889134	1.26e-05	6.95e-05	129.54	118.953	115.177	62.6138	63.614	70.4401
RTC3	0.887058	0.00940452	0.0238261	155.448	110	109.418	43.5574	56.4462	103.019
tS(GCU)O	0.88657	0.0528208	0.100483	24.0574	24.3022	16.1247	11.7968	16.1275	7.04401
YCR025C	0.886406	0.00327371	0.0097931	42.5631	47.3254	61.0436	24.5011	29.5671	27.2955
tK(CUU)E2	0.886344	0.0904918	0.154774	11.1034	17.9069	16.1247	6.35213	11.6476	6.16351
SEF1	0.885751	2.21e-16	3.38e-15	1324.08	1343.02	1310.71	707.809	708.714	736.099
RNA170	0.884201	0.00394225	0.0115147	61.9941	47.3254	56.4365	22.6862	28.6711	38.7421
WIP1	0.883689	0.000483976	0.00190544	124.913	152.209	137.06	59.8915	64.51	99.4967
MPC2	0.882323	0.000246217	0.00103669	1937.55	3363.94	3550.89	1523.6	1698.76	1578.74
YIG1	0.881908	0.000603014	0.0023009	159.149	173.953	162.399	87.1149	119.164	62.5156
YML054C-A	0.880454	0.0286672	0.0602021	23.1321	52.4417	54.133	20.8713	28.6711	20.2515
CAM1	0.879259	6.16e-12	6.63e-11	16397	18723	19258.7	9646.16	9337.82	10577.5
FYV5	0.877723	0.00127177	0.00437817	156.373	90.8136	133.605	55.3543	75.2616	77.4841
CWC21	0.877425	5.37e-07	3.61e-06	303.494	367.092	338.619	203.268	158.587	186.666
ZWF1	0.876277	1.66e-08	1.3e-07	7705.77	7575.9	7665	3888.41	3670.8	4941.37
YMR315W	0.876074	3.01e-06	1.86e-05	3527.19	3557.08	3722.51	1698.74	1710.41	2478.61
MAK31	0.873805	0.000528074	0.00206129	384.919	574.3	697.97	306.717	345.845	250.943
MMP1	0.873493	0.00136469	0.00464885	1552.63	793.02	829.272	558.08	607.469	568.804
RIB4	0.872999	0.00160338	0.00538175	3272.73	6702.3	6506.33	2855.74	2733.61	3408.42
SNF3	0.87206	9.06e-07	5.99e-06	474.671	514.184	481.438	287.661	215.033	300.251
DAL80	0.871262	0.0701755	0.126108	13.8793	15.3488	18.4283	9.07447	9.85569	7.04401
YJL133C-A	0.871122	0.00654559	0.0175804	175.804	361.975	411.181	147.006	162.171	208.679
RFS1	0.87084	0.000960533	0.00344597	1258.39	964.415	1021.62	492.744	446.194	835.596
YCL049C	0.870681	2.09e-06	1.33e-05	936.389	1190.81	1273.85	658.806	671.083	529.181
LSR1	0.868301	1.49e-07	1.06e-06	274214	392463	343532	184553	187736	181094
	0.864139	1.36e-05	7.44e-05	35060.9	34768.8	22882.1	18081.8	16912.4	15939.7
ECM8	0.862826	0.00138974	0.00472337	106.408	194.418	163.551	86.2074	94.973	73.0816
MRS4	0.862764	0.000486298	0.00191204	501.505	887.671	864.976	438.297	441.714	358.364
SUF6	0.862079	0.174645	0.266247	11.1034	21.7441	14.973	16.334	7.16777	2.6415
ATG29	0.861338	0.000923444	0.00332294	73.0975	116.395	112.873	52.6319	55.5503	57.2326
YMR147W	0.861073	1.07e-06	7.02e-06	465.418	529.533	532.116	333.94	257.144	249.182
MLH2	0.856109	7.62e-06	4.38e-05	404.35	575.579	540.178	250.455	288.503	299.371
SRY1	0.855382	0.00366787	0.0108251	200.787	368.371	302.914	142.469	124.54	213.962
YER034W	0.855223	7.06e-06	4.1e-05	392.321	524.417	512.536	289.476	274.167	225.408
ARG80	0.854963	1.17e-05	6.46e-05	764.286	1147.32	1025.07	571.692	568.046	482.515
SQT1	0.853863	0.0020344	0.00661179	3188.53	6271.26	6252.94	3181.51	3124.25	2387.04
ARF2	0.853185	1.34e-05	7.34e-05	3698.36	3067.2	3509.43	1588.94	1716.68	2382.64
AUA1	0.851875	9.13e-05	0.000427931	283.137	250.697	313.28	127.043	145.147	197.232
tW(CCA)G2	0.851316	0.0500103	0.0959661	16.6551	19.186	24.1871	11.7968	11.6476	9.68552
SIP18	0.84967	0.144765	0.22819	14.8046	16.6278	10.3659	3.62979	6.2718	13.2075
tT(UGU)G2	0.848226	0.0615143	0.113438	18.5057	24.3022	13.8212	9.98192	9.85569	11.4465
ALD2	0.846631	7.14e-05	0.000341366	402.499	583.254	534.419	262.252	244.6	337.232
CYT1	0.846451	0.0108082	0.0267215	945.641	624.184	593.16	301.272	284.919	617.232
GLO4	0.846291	6.48e-06	3.78e-05	234.097	298.022	309.825	168.785	156.795	141.761
KRE6	0.843818	4.96e-06	2.93e-05	6987.75	8801.25	9179.58	4250.48	4134.01	5526.03
snR73	0.842593	0.0130688	0.0312694	173.028	266.046	314.432	147.006	190.842	81.8866
tV(AAC)M2	0.841605	0.00590339	0.016222	74.0228	58.837	65.6507	44.4649	43.0066	23.7735
HED1	0.840157	0.053005	0.100688	15.7298	28.1394	24.1871	9.98192	15.2315	12.327
snR32	0.839223	0.000321275	0.00131998	3654.88	5397.66	3754.76	2345.75	1877.06	2934.71
YSR3	0.837732	8.47e-05	0.000399846	898.452	1064.18	989.367	631.583	621.804	397.987
CSH1	0.837523	1.69e-07	1.2e-06	530.188	521.859	520.598	274.049	263.416	342.515
RIM101	0.83637	2.33e-09	1.98e-08	2405.74	2998.13	2746.96	1616.16	1438.03	1509.18
MAE1	0.833437	0.0150444	0.035244	7029.39	18922.5	19495.9	8883	8957.03	7663.89
IRC19	0.833115	3.3e-05	0.000167795	125.839	125.348	147.426	78.0404	68.9898	76.6036
YNL042W-B	0.832091	0.0491332	0.0945464	28.6838	38.372	56.4365	30.8532	25.9832	12.327
DCI1	0.831534	6.11e-05	0.000295016	187.833	249.418	188.89	126.135	124.54	100.377
FRE3	0.831153	0.00353618	0.010478	602.361	940.113	873.039	516.337	552.815	287.924
PIN3	0.825599	1.32e-07	9.52e-07	2079.12	2709.06	2585.71	1368.43	1294.68	1495.97
YCP4	0.824303	0.000175733	0.000772211	3045.11	2890.69	3049.88	1367.52	1438.93	2268.17
RPS22B	0.823621	3.3e-08	2.53e-07	8586.65	9862.87	11186	5590.78	5944.77	5208.17
ICS3	0.823382	0.000500626	0.00196318	317.373	207.209	203.863	120.69	144.251	147.924
snR41	0.823326	0.00224936	0.00719237	841.084	1647.44	1408.61	805.813	807.271	588.175
COX20	0.823077	0.000115907	0.000531328	244.275	289.069	317.887	146.099	136.188	198.113
YNR075C-A	0.822208	0.0244627	0.0527142	66.6205	184.185	175.068	88.0223	77.9495	73.9621
ROT1	0.821954	7.85e-10	7.09e-09	2131.86	2574.76	2476.3	1417.43	1282.14	1362.14
RRP46	0.820598	5.28e-05	0.000258962	750.406	1046.28	1148.31	598.915	577.902	489.559
CIT1	0.819428	0.0126303	0.0304778	2486.24	2060.57	2202.18	915.614	851.173	2057.73
SOH1	0.818849	9.96e-06	5.57e-05	672.682	983.601	822.361	507.263	462.321	434.087
HYR1	0.818799	1.34e-05	7.38e-05	2064.31	2311.27	2737.75	1173.33	1249.88	1608.68
PLM2	0.818791	0.000755838	0.00280477	206.339	353.022	301.763	141.562	159.483	185.786
YEA6	0.816849	0.000463467	0.00183319	628.269	1014.3	1135.64	517.245	525.935	532.703
YRF1-2	0.816425	0.0165627	0.038154	40.7125	86.9764	81.7754	34.483	44.7986	38.7421
YER187W	0.81601	0.0401955	0.0795876	24.9827	51.1626	44.9189	28.1309	25.0872	14.9685
PRM10	0.812378	0.00128338	0.00440725	223.919	364.534	343.226	196.009	137.084	196.352
YDL183C	0.81201	0.000161518	0.000714504	113.81	149.651	145.123	86.2074	73.4697	72.2011
YAR023C	0.810687	0.0145589	0.0342434	46.2643	85.6974	104.811	43.5574	47.4865	43.1446
YNL134C	0.810358	2.75e-05	0.000141952	1590.57	1940.34	1803.67	913.799	864.613	1262.64
EXO1	0.809353	1.3e-06	8.51e-06	708.768	983.601	892.619	500.003	486.513	486.917
TIM11	0.808085	3.58e-06	2.18e-05	397.873	345.348	325.95	202.361	180.09	228.93
SOE1	0.806963	0.0317742	0.0655908	121.212	166.278	140.515	108.894	99.4529	36.1006
snR4	0.806888	7.65e-05	0.000364326	12161	19700.2	17907.7	9343.98	9000.93	10102
YIH1	0.806159	6.41e-05	0.000308132	1251.91	1736.97	1979.89	946.467	1023.2	870.816
tP(UGG)O3	0.804492	0.0266762	0.0566822	34.2355	39.651	39.16	29.0383	22.3993	13.2075
MDH2	0.803941	0.000730385	0.00272393	3782.57	6880.09	6479.84	3284.96	3473.68	3058.86
GTT2	0.803927	0.00943372	0.0238797	116.586	260.929	237.264	131.58	115.58	103.899
TAH1	0.802942	0.000123199	0.000560861	357.16	555.114	506.777	274.956	245.496	291.446
SCR1	0.80275	5.31e-05	0.000260148	428199	660507	638183	310279	322099	357569
YNL018C	0.802625	0.0022953	0.00731173	153.597	258.371	283.334	146.099	134.396	117.107
PMC1	0.802573	1.77e-05	9.49e-05	1978.26	1675.58	1606.71	917.429	871.781	1227.42
LAP3	0.802347	7.54e-06	4.34e-05	2476.06	3197.66	3563.56	1602.55	1791.05	1901.88
DFG5	0.8023	8.08e-05	0.000383544	1157.53	1584.76	1621.69	786.756	721.257	993.206
tV(AAC)M3	0.802244	0.224246	0.325733	21.2816	15.3488	6.9106	15.4266	6.2718	3.52201
MND1	0.801957	0.0541833	0.102452	21.2816	29.4185	18.4283	15.4266	13.4396	10.566
YMR316C-A	0.801807	0.0255989	0.0547456	47.1895	98.488	116.328	49.9096	59.1341	40.5031
PEX34	0.800745	3.48e-05	0.000176205	155.448	193.139	157.792	95.2819	103.933	90.6917
MSS11	0.797452	1.53e-06	9.85e-06	520.01	679.184	596.615	345.737	314.486	371.572
CSS3	0.795959	0.000527229	0.00205935	195.235	259.65	300.611	137.932	125.436	170.817
GNP1	0.795089	1.69e-06	1.09e-05	4819.81	6033.35	6629.57	3092.58	3364.37	3617.1
tK(UUU)D	0.794749	0.0803478	0.14052	12.954	23.0232	29.9459	11.7968	13.4396	12.327
GSF2	0.794729	2.55e-09	2.16e-08	7204.27	8638.81	8604.84	4902.03	4781.8	4407.79
PET20	0.79326	4.31e-07	2.93e-06	673.608	878.718	848.852	469.15	458.738	456.1
CAC2	0.793193	0.000793574	0.00291942	390.47	630.579	659.962	345.737	343.157	279.999
ERG11	0.791875	0.000145424	0.000650576	22297.5	16941.2	19030.6	12171.6	13023.8	8461.62
SWC5	0.791293	0.000728549	0.00271879	169.327	269.883	279.879	140.654	140.668	132.956
MET30	0.791264	9.42e-05	0.00044059	683.786	958.02	1075.75	548.098	540.271	480.754
RRT8	0.791117	4.83e-05	0.000238606	416.378	560.231	557.455	262.252	281.335	341.635
snR77	0.788074	0.0618235	0.113833	147.12	161.162	177.372	110.709	137.084	33.4591
YBL071C	0.786456	0.000139113	0.000626113	272.034	336.394	286.79	173.322	137.98	206.918
GSY1	0.783833	0.0525966	0.100153	1471.2	1456.86	1332.59	869.334	314.486	1290.82
SNU13	0.782587	0.00187394	0.00616792	3979.65	7210.09	7013.1	3842.13	3768.46	2969.93
YLR412C-A	0.782227	0.204619	0.301723	10.1781	12.7907	17.2765	5.44468	14.3355	3.52201
tH(GUG)E1	0.781239	0.0643502	0.11759	29.6091	35.8138	24.1871	22.6862	20.6074	8.80501
PMP3	0.780293	5.57e-05	0.000269845	6211.44	9112.06	8945.77	4284.96	4600.82	5243.39
YLR278C	0.779087	2.33e-10	2.2e-09	2836.92	3328.13	2992.29	1859.36	1746.25	1729.3
tV(AAC)L	0.77771	0.0470102	0.0908843	39.7873	35.8138	20.7318	23.5936	17.9194	14.9685
YGL006W-A	0.776855	0.00326152	0.00976155	131.39	93.3718	96.7484	56.2617	52.8623	79.2451
YBL111C	0.775976	0.113175	0.186357	13.8793	14.0697	14.973	9.07447	7.16777	8.80501
snR47	0.774936	0.0601123	0.111185	90.6779	121.511	123.239	78.0404	92.2851	25.5345
FKS3	0.773519	1.27e-07	9.21e-07	490.401	576.858	570.124	333.033	325.238	298.49
CMK1	0.772266	3.95e-05	0.000197759	788.343	727.788	729.068	421.963	355.701	537.106
YIR018C-A	0.771893	0.00767082	0.0200494	76.7987	104.883	140.515	67.1511	70.7818	50.1886
YJL127C-A	0.771332	0.00173841	0.00577945	330.327	617.789	540.178	304.902	274.167	291.446
YLR326W	0.77109	0.00652356	0.01754	217.442	329.999	297.156	134.302	129.02	230.691
DAL4	0.770569	0.000225721	0.000961982	148.046	166.278	207.318	108.894	103.933	92.4527
YLR365W	0.770502	0.228012	0.329752	12.0287	15.3488	21.8836	14.5191	12.5436	1.761
SCW4	0.770412	2.82e-16	4.28e-15	31382.9	30595.2	29554.3	17738.8	17691	18231.7
WWM1	0.769792	3.88e-06	2.34e-05	2563.97	3484.17	3386.19	1813.99	1739.08	1978.49
YJR151W-A	0.768829	0.0898098	0.153808	17.5804	17.9069	28.7942	14.5191	15.2315	7.92451
CLG1	0.768745	6.34e-06	3.71e-05	4585.71	6295.56	5827.94	3429.24	3454.87	2921.5
HST2	0.76858	5.34e-08	4.02e-07	2136.48	2608.01	2395.67	1434.67	1274.07	1481
ADH7	0.768267	9.58e-07	6.31e-06	321.999	381.161	319.039	197.823	195.322	206.037
CEM1	0.76785	0.00295081	0.00896255	541.292	579.417	587.401	253.178	273.271	476.351
YGR121W-A	0.767312	0.00918935	0.0233907	46.2643	57.5579	55.2848	29.0383	38.5268	25.5345
UBC13	0.767294	1.33e-07	9.56e-07	1434.19	1794.53	1558.34	920.151	884.324	1006.41
YKL065W-A	0.766329	0.162032	0.250164	8.32757	37.0929	24.1871	16.334	10.7517	13.2075
TIP41	0.766038	0.0013589	0.00463181	495.953	846.741	793.567	480.039	411.251	363.647
BOP3	0.765415	0.00253814	0.0079615	689.337	998.95	913.351	585.303	595.821	348.679
RPL15B	0.764501	1.44e-06	9.37e-06	790.193	1027.09	1004.34	573.506	523.248	562.64
YOL013W-B	0.764373	0.0440781	0.0860277	31.4597	31.9766	23.0353	12.7043	21.5033	16.7295
YPK2	0.763724	0.00216239	0.00696678	755.033	1325.11	1316.47	695.104	565.358	738.741
snR11	0.763069	4.09e-07	2.79e-06	1694.2	1930.11	2029.41	1033.58	1255.26	1041.63
MNN1	0.760213	0.000575279	0.00220784	2662.05	4266.96	4490.74	2137.04	2174.52	2429.3
CSR1	0.759969	0.00608334	0.0166013	2140.18	4247.78	4069.19	2230.5	2272.18	1671.19
GLG1	0.759288	0.0455293	0.0883664	267.407	691.974	695.667	333.033	215.929	427.924
LCL1	0.758304	0.000827907	0.00302415	171.178	240.464	190.041	141.562	115.58	97.7357
RGS2	0.756193	7.72e-06	4.43e-05	498.729	535.928	558.607	327.588	353.909	261.509
ARI1	0.756107	3.29e-06	2.02e-05	1225.08	1298.25	1170.19	656.084	665.707	864.652
SOK1	0.754023	1.4e-12	1.59e-11	2772.15	3051.85	2903.6	1751.37	1731.02	1691.44
ECO1	0.753555	0.00447886	0.0128174	70.3217	102.325	115.177	54.4468	51.9664	63.3961
HKR1	0.753165	4.11e-09	3.42e-08	4310.9	4815.68	4229.29	2852.11	2625.2	2446.03
PET10	0.752761	0.000200905	0.000870589	1944.95	3085.11	2977.32	1577.14	1580.49	1592.83
SYC1	0.752234	2.32e-05	0.000120992	195.235	203.371	217.684	114.338	113.788	137.358
CYB2	0.75117	3.33e-05	0.000169023	290.54	393.952	368.565	194.194	222.201	207.798
ADO1	0.750674	0.00135673	0.00462706	7556.8	13344.5	13244.2	6443.78	7021.73	6826.53
AAD4	0.749065	7.74e-05	0.000367824	181.356	212.325	245.326	130.672	128.124	120.629
FSH3	0.748639	7.64e-08	5.69e-07	652.326	638.254	564.365	345.737	383.476	375.094
TRE1	0.746371	1.65e-07	1.18e-06	1435.12	1739.53	1755.29	1018.16	1002.59	916.602
SEN15	0.742108	0.000586084	0.00224206	148.971	209.767	217.684	107.079	124.54	111.824
PDA1	0.741459	2.13e-05	0.000112102	14983.1	18922.5	18538.8	9344.89	9709.65	12312.9
ARE1	0.738977	0.000195265	0.000849867	3224.62	2153.95	2579.96	1728.69	1693.39	1348.05
SFA1	0.737853	1.51e-08	1.18e-07	447.838	466.859	463.01	279.494	275.063	271.194
YEL008W	0.737788	0.000212331	0.000911452	129.54	141.976	115.177	75.3181	77.0536	79.2451
TEA1	0.73702	0.000107725	0.00049664	659.728	479.649	474.528	302.18	314.486	353.081
snR35	0.735208	0.000323741	0.00132644	823.504	863.369	847.7	406.536	463.217	652.452
YBL081W	0.73304	0.000104749	0.000483914	1882.03	2184.64	1786.39	1343.93	1254.36	922.766
YER145C-A	0.73301	0.00115306	0.00404865	159.149	181.627	206.166	107.986	133.5	87.1696
ECM21	0.732838	9.84e-05	0.000457646	1020.59	1321.27	1281.92	658.806	650.476	869.935
HUA1	0.732813	0.000116578	0.000533992	904.004	1252.2	1058.47	635.213	553.711	744.024
tR(ACG)J	0.730082	0.0535596	0.101531	28.6838	29.4185	21.8836	13.6117	15.2315	19.371
FHN1	0.729866	0.0328281	0.0674384	118.436	250.697	230.353	146.099	136.188	78.3646
CDC6	0.727514	1.26e-05	6.95e-05	721.722	622.905	596.615	384.757	444.402	344.276
CTL1	0.727456	0.00159684	0.00536281	242.425	413.138	376.628	219.602	201.594	200.754
snR60	0.727357	0.0654057	0.118876	46.2643	92.0927	89.8378	49.0021	62.718	25.5345
YLR031W	0.727115	0.0065544	0.0175854	60.1435	83.1392	82.9272	38.1128	52.8623	44.9056
YJR146W	0.725343	0.00166285	0.00555625	95.3044	126.627	131.301	68.966	63.614	80.1256
tV(CAC)D	0.724077	0.157115	0.244287	12.954	25.5813	28.7942	21.7787	8.95972	9.68552
YBR063C	0.724024	6.12e-05	0.000295118	276.66	241.743	325.95	159.711	180.09	171.698
YEL076C	0.72283	0.0330197	0.0677382	30.5344	40.9301	31.0977	23.5936	19.7114	18.4905
IRC10	0.722629	0.00380519	0.0111842	193.385	300.58	281.031	171.507	178.298	118.868
IRC4	0.721911	0.00262332	0.00815976	109.184	92.0927	93.2931	67.1511	65.4059	46.6666
YNL019C	0.71635	0.00556717	0.0154122	154.523	228.953	262.603	159.711	113.788	118.868
YAP5	0.714735	4.01e-05	0.000200525	302.568	388.836	302.914	206.898	190.842	206.918
REC104	0.713791	0.0657575	0.11936	22.2068	53.7207	41.4636	24.5011	25.0872	21.132
PTR3	0.712847	5.08e-07	3.44e-06	507.056	549.998	566.669	357.534	326.134	306.415
GAL1	0.712732	0.00932589	0.0236572	93.4538	147.093	138.212	78.9479	93.1811	58.1131
ART5	0.71167	1.4e-06	9.11e-06	567.2	656.16	665.721	372.961	361.077	418.238
LAP2	0.711657	0.00121309	0.00421872	5027.07	3360.1	3226.1	2206.91	2133.31	2752.45
POP8	0.711535	2.03e-05	0.000106949	320.149	406.743	401.966	239.566	218.617	229.811
SDC25	0.710746	1.2e-07	8.73e-07	724.498	796.858	741.737	425.593	459.634	496.603
snR45	0.710629	2.27e-05	0.000118511	439.51	555.114	488.349	270.419	334.197	300.251
YBL101W-C	0.710166	0.000673973	0.00254388	113.81	113.837	117.48	60.7989	70.7818	79.2451
CCW14	0.70978	0.00184403	0.00608731	11446.7	20673.5	18434	10471	10121.8	10315.1
HUB1	0.709701	8.89e-05	0.000417374	215.591	259.65	264.906	155.173	133.5	162.893
VHT1	0.708632	0.00062783	0.00238915	1361.09	978.485	1007.8	741.384	757.992	550.313
YJR096W	0.70755	0.000504357	0.00197651	365.488	506.51	488.349	229.584	295.671	306.415
YIL108W	0.706535	4.46e-05	0.000222114	1682.17	2239.64	2191.81	1300.37	1345.75	1098.87
ORM2	0.706386	0.0196144	0.0438409	2281.75	5414.28	4981.39	2794.94	2351.93	2621.25
YHR054C	0.705747	0.0637105	0.116606	26.8333	53.7207	56.4365	27.2234	34.9429	21.132
MRP20	0.705176	0.00264502	0.00821436	341.43	546.161	528.661	308.532	238.328	320.503
ASR1	0.7049	0.00224196	0.00717258	86.0515	104.883	88.686	63.5213	58.2382	49.3081
NTH2	0.704782	0.0110824	0.0272518	462.643	787.904	677.238	361.164	296.567	523.898
MEO1	0.704593	0.00725737	0.0191712	1279.67	844.183	1022.77	499.096	555.503	876.979
snR17a	0.703661	1.68e-05	9.01e-05	118102	159242	155371	94446.2	88937.7	82306.6
YIL102C-A	0.702761	0.00202245	0.00658721	143.419	184.185	213.077	123.413	115.58	92.4527
YOR114W	0.702176	0.0116401	0.02847	75.8734	125.348	139.364	68.966	62.718	76.6036
YLR125W	0.70216	0.0146149	0.0343462	90.6779	122.79	76.0166	69.8734	64.51	43.1446
YHR097C	0.701765	0.0361217	0.0728196	441.361	1055.23	822.361	484.577	335.989	604.024
YHR180W	0.700731	0.00713076	0.0188787	85.1262	140.697	117.48	69.8734	60.0301	80.1256
MHF2	0.700349	0.00837362	0.0216483	120.287	225.115	191.193	102.541	103.037	123.27
DIA1	0.700175	0.00105134	0.00373118	968.774	1496.51	1576.77	811.257	893.284	781.885
tV(AAC)G1	0.700083	0.175875	0.267711	11.1034	12.7907	18.4283	8.16702	6.2718	11.4465
DAL5	0.699432	0.00531164	0.0148222	136.017	154.767	185.434	97.0968	122.748	73.0816
PIC2	0.695779	0.00266532	0.00825581	492.252	874.881	756.71	403.814	442.61	463.144
NPC2	0.695436	2e-08	1.55e-07	6708.32	7135.91	6128.55	4383.88	3891.21	4058.23
HUR1	0.695136	2.91e-06	1.8e-05	694.889	740.579	715.247	382.035	463.217	482.515
IZH1	0.693924	0.00770551	0.0201135	2149.44	3586.5	3684.5	2135.22	2222.91	1464.27
FCY1	0.693874	2.11e-06	1.34e-05	1690.5	2116.85	2078.94	1266.8	1233.75	1136.73
MMS2	0.693805	1.64e-07	1.17e-06	891.975	877.439	871.887	519.06	510.704	603.144
tD(GUC)I2	0.693045	0.0956218	0.162357	27.7586	37.0929	35.7047	31.7606	18.8154	11.4465
UBC7	0.69276	9.29e-06	5.24e-05	1128.85	1392.9	1240.45	733.217	717.673	875.218
CRG1	0.692416	0.000258128	0.00108072	332.177	452.789	344.378	242.288	206.969	248.301
SUL1	0.692397	0.00312925	0.00942742	574.602	988.717	992.822	556.265	513.392	510.691
FUS1	0.691541	0.0903124	0.15458	192.459	425.929	396.208	143.377	140.668	343.396
YPL107W	0.691148	6.46e-05	0.000310217	220.218	281.394	266.058	161.526	155.899	156.729
snR36	0.690997	0.0254513	0.054469	51.816	43.4882	69.106	28.1309	42.1107	31.6981
POF1	0.690624	0.0033078	0.00988015	696.74	574.3	459.555	305.81	313.59	453.458
PIR1	0.689955	1.03e-08	8.3e-08	25631.3	22725.2	23477.6	14050.9	14466.4	16011.9
RPR1	0.689112	2.53e-05	0.000130878	28199	37571.3	39064.5	21394.9	22352.7	21272.9
PUG1	0.688942	0.0027822	0.00853333	110.109	90.8136	107.114	68.966	70.7818	51.9496
YTP1	0.688701	0.000237911	0.00100529	667.131	538.486	456.099	326.681	370.036	335.471
CDC28	0.6887	1.37e-05	7.5e-05	570.901	736.742	702.577	405.629	399.603	440.251
MET1	0.688473	1.85e-05	9.87e-05	257.229	251.976	282.183	154.266	177.402	159.371
MOG1	0.688325	0.000755238	0.0028043	421.93	636.974	633.471	337.57	335.989	375.094
FKS1	0.686979	2.47e-10	2.33e-09	52218.5	58732.1	58759.7	34976.6	34692.9	35744.8
PRI2	0.686203	5.69e-07	3.81e-06	617.165	739.3	674.935	410.166	421.107	429.685
UGA2	0.685083	1.97e-06	1.26e-05	458.941	473.254	505.625	281.309	285.815	326.666
GAD1	0.683768	0.0315688	0.0653052	571.826	593.486	605.829	268.604	250.872	582.892
tW(CCA)K	0.683397	0.248447	0.353215	13.8793	26.8604	5.75883	11.7968	8.95972	7.92451
FPS1	0.683022	2.24e-05	0.000117473	1153.83	903.02	871.887	626.138	592.237	607.546
YDL206W	0.681062	0.000859455	0.00311533	417.304	617.789	647.293	358.441	355.701	333.71
TPH3	0.681003	0.0054326	0.0150889	1051.12	1881.5	1705.77	1018.16	1063.52	810.061
GRX1	0.679645	0.0190758	0.0428953	1383.3	927.322	1111.45	533.579	565.358	1038.11
PAU6	0.679475	0.0494136	0.0950052	48.1148	65.2323	84.0789	47.1872	50.1744	25.5345
tI(AAU)E2	0.67796	0.181341	0.274357	20.3563	15.3488	12.6694	12.7043	12.5436	5.28301
PHO88	0.677731	0.00175945	0.00584285	5576.69	9135.08	9249.83	4822.17	5051.49	5104.27
UBC4	0.676127	1.03e-07	7.51e-07	8311.84	9186.25	7937.97	5108.02	5053.28	5756.72
snR86	0.676098	2.94e-11	3.01e-10	107844	112958	105292	65579.4	71118.7	67389.2
snR42	0.675615	0.00147129	0.00498059	3983.35	6432.42	6500.57	3543.58	3607.18	3438.36
YKL133C	0.674541	0.00193663	0.00635268	126.764	153.488	153.185	92.5596	73.4697	104.78
RPE1	0.674453	4.1e-06	2.47e-05	7279.22	9605.78	8421.71	5152.48	5218.14	5483.76
GCG1	0.674128	0.000257615	0.00107933	481.148	608.835	577.035	332.126	301.942	409.433
YDR222W	0.672157	0.00666323	0.0178316	414.528	675.346	680.694	302.18	369.14	438.49
DIF1	0.671613	1.53e-05	8.3e-05	1136.25	1341.74	1401.7	888.39	822.502	723.772
SPC2	0.671597	0.00146089	0.00494819	820.728	621.626	595.463	371.146	387.956	521.257
RCF3	0.670795	0.000155653	0.000690102	247.976	240.464	305.218	179.674	158.587	160.251
IRC23	0.670749	0.00530459	0.0148095	285.913	478.37	457.251	241.381	296.567	228.05
STB1	0.668876	0.00108482	0.00384773	295.166	428.487	324.798	248.64	212.345	197.232
FUM1	0.668139	5.4e-08	4.06e-07	5596.12	5819.75	5894.74	3371.16	3513.11	4008.92
PUN1	0.667333	2.88e-07	1.99e-06	2501.97	3018.59	2905.91	1764.08	1704.14	1835.85
YFR006W	0.66697	0.00023969	0.00101136	1953.28	1655.11	1700.01	991.839	990.049	1362.14
YOL159C-A	0.665807	0.0141681	0.0334549	81.4251	116.395	104.811	75.3181	68.9898	45.7861
EDS1	0.665753	6.65e-05	0.000318788	424.706	521.859	547.089	302.18	342.261	295.849
URA10	0.66548	0.00184192	0.00608611	161.925	200.813	180.827	111.616	137.084	93.3332
SNC1	0.663994	0.00989246	0.0248294	739.303	556.393	594.311	336.663	306.422	550.313
YPT53	0.662285	0.0428506	0.0839352	37.0114	62.6742	47.2224	29.0383	25.0872	37.8616
RSM10	0.661473	0.000451168	0.0017929	842.009	753.369	673.783	435.574	418.419	581.131
DAK1	0.661306	0.00179767	0.00595981	2186.45	2710.34	2806.85	1361.17	1433.55	2075.34
DMA2	0.660874	0.000542046	0.00211029	551.47	795.579	813.147	439.204	462.321	463.144
YLR146W-A	0.657666	0.00252618	0.00793237	204.488	249.418	270.665	161.526	177.402	119.748
tV(AAC)O	0.657352	0.0715837	0.128212	50.8907	42.2092	43.7671	41.7426	28.6711	16.7295
FRA1	0.656671	0.000359423	0.00145657	1433.27	2095.11	2055.9	1160.62	1220.31	1159.62
PPQ1	0.656265	1.57e-06	1.01e-05	4434.89	5413	5208.29	3254.1	3335.7	2962.01
ESC8	0.656038	0.00356532	0.0105522	122.138	182.906	158.944	91.6521	91.3891	110.063
INM2	0.655799	0.000302019	0.00125212	408.976	404.185	357.047	258.622	202.49	281.76
MSB4	0.65543	0.000258626	0.00108204	382.143	507.789	495.259	323.959	270.583	283.521
BNA5	0.654879	0.0271764	0.0574693	437.66	754.649	756.71	318.514	352.117	566.162
YHL005C	0.653695	0.0300719	0.0625769	39.7873	53.7207	49.5259	34.483	24.1912	31.6981
YBR013C	0.652314	0.031555	0.0653052	161.925	81.8602	109.418	59.8915	76.1576	89.8112
YLR345W	0.652025	0.0155509	0.0362163	549.619	716.277	570.124	352.089	272.375	543.269
YBL086C	0.651943	0.00139602	0.00474201	628.269	975.927	863.825	582.581	480.241	506.288
ROG3	0.651267	0.0209182	0.046116	654.177	1121.74	1144.86	656.084	759.784	442.892
EFM4	0.651095	0.0041017	0.0118869	1291.7	1532.32	1536.46	1088.03	1043.81	644.527
COT1	0.650915	0.00318592	0.00958357	3021.06	3023.71	2699.74	2156.09	2119.87	1293.46
GRX6	0.649942	0.00310127	0.00935736	253.528	376.045	390.449	194.194	210.553	243.899
HST4	0.648456	0.00340391	0.0101265	99.9308	126.627	112.873	78.0404	77.0536	60.7546
PRM5	0.647011	0.00861966	0.0221686	938.239	1435.11	1522.63	851.185	642.412	993.206
LAC1	0.646763	1.42e-05	7.77e-05	2233.64	1928.83	2110.04	1381.13	1468.5	1157.86
SPT14	0.645343	0.000124352	0.000565243	593.108	727.788	721.006	441.927	483.825	378.616
YJL107C	0.644668	0.0243926	0.0526229	332.177	402.906	368.565	314.884	140.668	250.062
GLR1	0.643997	6.31e-09	5.17e-08	2342.82	2223.02	2429.07	1424.69	1542.86	1509.18
HER1	0.64282	1.23e-05	6.79e-05	2255.85	2111.74	1911.93	1274.96	1233.75	1513.58
snR58	0.642479	0.00487346	0.0137741	78.6492	84.4183	76.0166	49.9096	54.6543	48.4276
KSH1	0.641894	8.3e-05	0.000392926	509.832	564.068	641.534	346.645	408.563	343.396
PUS2	0.639575	0.000991561	0.00354872	465.418	599.882	602.374	381.128	396.916	291.446
COS10	0.638534	0.0388628	0.0775298	474.671	950.345	982.457	583.488	588.653	373.333
snR18	0.636959	0.000559138	0.00216125	173.028	158.604	148.578	98.0043	99.4529	111.824
ERV2	0.636626	0.000383573	0.00154915	431.183	602.44	527.509	341.2	305.526	355.723
ITR1	0.636063	0.00258789	0.00808342	7560.5	10760.8	11534.9	7156.13	6737.71	5316.47
YMR265C	0.63558	0.0030935	0.00933867	659.728	988.717	975.546	637.935	574.318	475.471
GCN4	0.634323	0.00198799	0.0064858	7360.64	10285	12213.3	6050.86	6552.24	6631.94
PXP2	0.633992	2.48e-05	0.000128437	503.355	511.626	542.482	341.2	368.244	294.087
ERT1	0.632655	0.0024906	0.0078372	619.941	968.252	815.45	524.504	576.11	448.175
YAR066W	0.632291	0.0855023	0.147966	29.6091	34.5348	48.3742	18.1489	21.5033	32.5786
TEC1	0.632237	0.0583946	0.108558	856.814	1259.88	1122.97	588.026	419.315	1082.14
CAX4	0.628889	3.67e-06	2.23e-05	533.89	606.277	525.205	352.089	360.181	363.647
WSC3	0.628817	0.00494174	0.0139274	984.503	1464.53	1258.88	939.207	838.63	618.993
YIL156W-B	0.628481	1.59e-05	8.56e-05	514.459	599.882	586.249	357.534	344.949	396.226
IES5	0.626386	1e-06	6.58e-06	634.746	596.044	602.374	418.333	378.1	391.823
DAL7	0.626114	8.2e-05	0.000388511	309.971	388.836	345.53	219.602	223.097	232.452
YAR028W	0.625729	0.000846942	0.00308125	557.947	455.347	540.178	312.162	404.083	291.446
KGD2	0.624996	0.000523633	0.002048	2175.35	1768.95	1622.84	1106.18	1107.42	1397.36
NCP1	0.624975	0.0013462	0.00459642	17927.4	13386.7	13248.8	10512.8	10496.3	7888.41
SSE2	0.62273	0.0423167	0.0830039	851.262	602.44	628.864	296.735	387.956	668.301
ARG1	0.622697	0.137462	0.218768	318.298	1218.95	1245.06	654.269	564.462	587.294
GOS1	0.621696	0.00208306	0.00674413	538.516	727.788	588.552	386.572	336.885	480.754
RDH54	0.62121	0.00600805	0.0164563	1558.18	2682.2	2577.65	1420.15	1444.31	1566.41
STR2	0.621054	0.000636542	0.00241488	344.206	436.161	467.617	291.29	275.959	243.018
SWI4	0.620814	3.21e-05	0.000163574	1222.3	1045	982.457	706.901	652.267	755.47
NAR1	0.620655	0.00157392	0.00529783	1042.8	1268.83	1375.21	841.203	918.371	637.483
YPL071C	0.619927	0.0042049	0.0121369	238.724	358.138	336.316	185.119	187.258	233.333
RTS2	0.618583	0.00110458	0.00390381	148.046	185.464	154.337	107.986	109.309	99.4967
RAD53	0.618222	3.06e-05	0.00015626	404.35	496.277	445.733	287.661	291.191	296.729
STS1	0.617628	3.54e-06	2.15e-05	938.239	1114.07	960.573	670.603	656.747	634.842
ECM2	0.617508	3.71e-05	0.00018671	453.39	448.952	389.297	264.974	275.959	301.132
ELO1	0.616263	1.46e-05	7.94e-05	1972.71	1655.11	2012.14	1128.86	1262.42	1289.05
APS2	0.615978	4.76e-05	0.000235882	560.723	465.58	456.099	320.329	329.718	318.742
PFK27	0.615295	3.8e-06	2.3e-05	3290.31	3131.15	3469.12	2129.78	1946.05	2380.88
ISD11	0.61385	9.45e-09	7.61e-08	1472.13	1554.06	1491.54	988.21	1002.59	960.627
ILV6	0.612824	1.54e-09	1.33e-08	16149.9	17617.8	16648.8	11127.1	10643.2	11196.5
DOG1	0.612818	0.0154307	0.0360212	99.9308	158.604	160.095	78.9479	91.3891	102.138
MUP1	0.611626	0.000419545	0.00167733	2913.72	2079.76	2235.58	1655.18	1617.23	1460.75
KRE29	0.611524	2.28e-05	0.000119168	304.419	321.045	330.557	202.361	215.033	207.798
GPI12	0.611452	2.01e-05	0.000106238	764.286	936.276	854.61	595.285	542.959	532.703
MCM7	0.610815	3.44e-05	0.000174252	2547.31	2206.39	2177.99	1603.46	1610.06	1326.92
snR46	0.61061	2.23e-06	1.41e-05	2357.63	2881.73	2601.84	1681.5	1754.31	1697.61
YIL002W-A	0.610525	8.48e-05	0.000399897	602.361	684.3	657.658	400.184	387.06	485.156
ERP5	0.610055	0.0108029	0.0267193	755.033	767.439	642.685	405.629	369.14	643.647
FPR1	0.608879	0.00122848	0.00426807	7517.02	10893.8	11405.9	6325.81	6634.67	6588.79
YER010C	0.608581	0.000683245	0.00257071	941.015	1327.67	1325.68	782.219	756.2	817.105
CAD1	0.608146	0.0184019	0.0416003	553.321	1062.9	1048.11	594.378	579.694	572.326
ULA1	0.606934	0.00155666	0.00524566	310.896	432.324	435.368	237.751	257.144	277.358
MRX11	0.606382	0.000326101	0.00133427	391.396	369.65	398.511	263.16	285.815	213.081
HSP30	0.606217	0.393252	0.501892	229.471	754.649	1050.41	344.83	711.402	279.999
LCL2	0.605822	1.15e-05	6.38e-05	931.762	933.718	776.29	583.488	567.15	585.533
SYM1	0.605203	0.0241977	0.0522948	216.517	376.045	411.181	213.25	190.842	254.465
MCH1	0.604872	0.00074347	0.00276752	893.825	1198.48	1220.87	666.066	705.13	805.659
snR52	0.604518	0.0341313	0.0694908	303.494	314.65	294.852	254.085	230.265	116.226
AIM46	0.604426	0.000197695	0.000859816	647.7	801.974	838.486	478.224	478.449	546.791
TRP5	0.603712	0.000255641	0.00107182	7981.51	10384.7	11023.6	6075.36	6432.18	6830.93
snR40	0.603092	0.0206638	0.0457219	523.711	1009.18	970.939	602.545	515.184	529.181
MRL1	0.602406	0.000192056	0.000837565	476.522	620.347	582.794	378.405	344.949	381.257
YER189W	0.601702	0.0189397	0.0427025	74.0228	102.325	111.721	71.6883	64.51	52.8301
tV(AAC)G2	0.601291	0.128794	0.207081	22.2068	25.5813	31.0977	13.6117	14.3355	23.7735
YLL058W	0.600864	4.23e-07	2.88e-06	946.567	1057.79	984.76	661.529	644.204	663.898
YIL029C	0.599588	0.0455015	0.0883414	37.9367	52.4417	61.0436	30.8532	33.151	35.2201
NBL1	0.599061	0.00470115	0.0133698	157.298	235.348	224.594	129.765	136.188	140
MNS1	0.598908	0.0081077	0.0210616	666.205	515.463	428.457	347.552	294.775	421.76
YGL034C	0.597602	0.107311	0.178482	56.4424	47.3254	51.8295	31.7606	51.9664	19.371
TDA10	0.597009	0.0253365	0.0543017	742.079	459.184	515.991	355.719	287.607	493.081
CAT2	0.595911	0.00123067	0.00427318	232.247	198.255	176.22	132.487	130.812	139.119
MGA1	0.593599	0.021267	0.0467953	880.871	1579.65	1416.67	929.226	669.291	969.432
YHR175W-A	0.593095	0.00121111	0.00421512	219.293	202.092	194.648	127.95	157.691	123.27
AVT3	0.592407	3.75e-06	2.27e-05	1684.94	1905.81	1963.76	1304.91	1197.91	1179.87
ERV25	0.592049	0.000199741	0.000866176	3888.05	3484.17	3692.56	2199.65	2241.72	2899.49
DUG3	0.592032	0.0019261	0.00632453	994.682	741.858	717.55	578.044	581.486	470.188
PLB3	0.592021	0.00464825	0.0132384	1154.76	1346.86	1529.55	904.724	1076.96	692.074
YLR285C-A	0.5904	0.0264779	0.0563818	60.1435	47.3254	58.7401	35.3904	37.6308	37.8616
ISA1	0.589445	0.000493613	0.00193824	656.952	920.927	785.504	528.134	502.64	537.986
OM45	0.587915	0.0542206	0.102457	103.632	217.441	175.068	136.117	99.4529	93.3332
TAM41	0.587361	0.000136554	0.000616462	741.153	928.601	790.112	588.933	502.64	544.15
PUT1	0.586456	0.0837579	0.145456	186.908	258.371	249.933	127.043	94.973	240.377
MSN2	0.586016	8.58e-06	4.89e-05	1634.98	1867.44	1902.72	1177.87	1287.51	1134.09
ZTA1	0.585444	0.0338083	0.0689749	217.442	272.441	253.389	123.413	135.292	235.974
snR82	0.584017	0.00497671	0.0139994	8846.65	14824.4	11748	7962.85	7351.45	8311.93
SPS22	0.582802	0.232653	0.335239	10.1781	15.3488	21.8836	10.8894	10.7517	9.68552
SHU1	0.582547	0.00826084	0.0214032	98.0802	118.953	118.632	62.6138	77.9495	82.7671
TFB5	0.581497	0.000576564	0.00220991	203.563	199.534	225.746	130.672	138.876	150.566
SLZ1	0.580029	0.0431224	0.0843841	55.5171	74.1858	59.8918	42.65	51.9664	31.6981
FUI1	0.579847	0.00184433	0.00608731	3415.23	2582.43	2629.48	1823.97	1694.28	2254.96
UBP5	0.578619	0.000682049	0.00256909	1093.69	1532.32	1474.26	914.706	923.747	905.156
FRE5	0.575142	0.000623219	0.00237343	1122.37	1453.02	1310.71	974.598	868.197	764.275
AIM19	0.574877	0.0133189	0.0317782	391.396	378.603	339.771	216.88	196.218	331.949
YOL014W	0.574005	0.0782762	0.137463	1030.77	1332.79	1819.79	924.688	1321.56	563.521
SLD5	0.573935	0.000321094	0.00131998	368.263	459.184	423.85	269.512	302.838	266.792
KEL2	0.573715	0.000340237	0.00138734	590.332	651.044	598.918	452.816	435.442	347.798
KGD1	0.573619	0.000753676	0.00280024	6257.7	5090.68	5188.71	3438.32	3321.37	4353.2
YBR144C	0.572418	0.192668	0.287765	18.5057	33.2557	27.6424	19.9638	23.2953	9.68552
CIT3	0.572267	0.00392219	0.0114674	142.494	191.86	155.488	102.541	114.684	110.943
SOL2	0.571874	0.000103503	0.000478905	503.355	487.324	494.108	301.272	324.342	373.333
DSF2	0.571466	1.06e-05	5.87e-05	730.975	750.811	676.087	466.428	469.489	515.974
CIN1	0.571402	0.0127827	0.030738	561.648	882.555	830.423	509.985	599.405	419.999
AFG1	0.569588	5.52e-05	0.000268545	1875.55	1715.23	1781.78	1130.68	1116.38	1373.58
INA1	0.569385	0.00791194	0.0206071	31994.5	33149.5	33993.2	25610	25571.9	15627.1
LSM3	0.569041	0.000449622	0.00178795	272.959	253.255	229.201	166.063	178.298	165.534
OCA5	0.568229	3.99e-06	2.41e-05	2135.56	2435.34	2275.89	1645.2	1506.13	1465.15
CUP2	0.567624	0.00456956	0.0130581	463.568	668.951	696.819	394.739	389.748	448.175
PEF1	0.567284	0.000445501	0.00177275	332.177	378.603	382.386	220.51	272.375	243.899
PGA2	0.565612	0.000414721	0.00165916	1164.01	1546.39	1391.33	981.857	940.77	847.042
snR7-L	0.565118	0.0754712	0.133723	46.2643	95.9299	80.6236	47.1872	57.3422	44.9056
tK(CUU)M	0.563497	0.163134	0.251605	60.1435	34.5348	28.7942	37.2053	28.6711	18.4905
MLF3	0.56335	0.00473801	0.0134489	2294.71	3640.22	3306.72	2200.56	1963.97	2087.67
FYV6	0.563256	0.0207101	0.0457734	168.402	144.534	116.328	84.3926	86.0133	120.629
CSM4	0.563207	0.303042	0.411325	7.40228	14.0697	16.1247	9.07447	9.85569	6.16351
NCS6	0.562987	0.00429489	0.0123444	511.683	713.718	770.532	417.426	489.201	442.892
YGL039W	0.562332	0.115507	0.189343	822.578	1927.55	2165.32	1222.33	1339.48	766.036
WTM2	0.559623	0.000143955	0.000645463	1158.46	1042.44	996.278	768.607	765.16	636.603
YCR006C	0.558977	0.00742617	0.0195075	137.867	163.72	199.256	113.431	120.06	105.66
IMO32	0.557973	0.00733524	0.0193254	433.033	588.37	512.536	333.94	285.815	420.88
SSH4	0.557477	0.00820767	0.0212933	364.562	534.649	469.921	322.144	255.352	351.32
SMF2	0.557444	2.3e-05	0.000119714	2028.22	2312.55	2324.26	1493.66	1403.99	1629.81
DAS1	0.557421	0.000558027	0.00215836	713.395	850.578	913.351	621.601	539.375	521.257
LYP1	0.556038	0.000143022	0.000641762	4745.79	4682.66	4935.32	3495.49	3522.96	2751.57
APE3	0.551808	0.00255182	0.0079997	28538.6	42115.8	41274.7	25936.6	25072	25343.5
YOL118C	0.550908	0.0595238	0.110303	91.6032	143.255	120.935	76.2255	58.2382	107.421
ERO1	0.550201	5.87e-07	3.92e-06	2281.75	2469.88	2536.19	1655.18	1697.87	1622.76
LYS2	0.54932	1.04e-05	5.79e-05	4703.22	5326.03	5079.29	3216.9	3377.81	3728.04
YOL036W	0.54833	1.35e-05	7.4e-05	1952.35	2274.18	2206.78	1507.27	1508.82	1381.51
MSG5	0.547682	2.92e-05	0.000149597	660.654	674.067	752.103	490.929	481.137	455.219
SPO71	0.547559	0.000562716	0.00216943	346.057	399.068	427.305	248.64	267.896	284.402
KCH1	0.547404	0.00154737	0.00521732	643.073	521.859	521.75	362.071	352.117	441.131
YHK8	0.54646	0.0256408	0.0548154	475.597	596.044	627.713	441.927	456.05	265.031
SSS1	0.546355	5.35e-06	3.15e-05	3380.07	3149.06	3484.09	2332.14	2413.75	2111.44
ALY2	0.546185	3.88e-05	0.000194415	1688.65	1948.02	2010.98	1334.85	1324.25	1207.17
PDR12	0.545791	0.00125901	0.0043487	3304.19	3285.92	3643.04	2029.96	2162.88	2816.72
tH(GUG)G2	0.545791	0.117841	0.192697	577.378	853.137	529.812	635.213	472.177	235.094
RPL9B	0.545628	0.00068689	0.00258279	2925.75	3136.27	3846.9	2050.83	2437.04	2299.87
URA2	0.545313	0.00185686	0.00611848	43097.9	60094.3	61680.5	37524.7	39229.2	36222.1
PMA2	0.544367	0.0483339	0.0932614	299.792	602.44	603.525	359.349	349.429	322.264
HMRA1	0.544043	0.0329923	0.0677055	283.137	172.674	191.193	154.266	119.164	171.698
BGL2	0.543958	0.00204487	0.00663493	12132.3	15836.1	17810.9	9892.99	10473.9	11030.9
SBH2	0.543874	5.99e-05	0.000289843	1942.17	2370.11	2335.78	1506.36	1474.77	1576.98
SMX3	0.54214	0.00691964	0.01841	648.625	1000.23	957.118	607.989	558.19	621.634
MET8	0.539631	0.107306	0.178482	356.235	186.744	146.274	159.711	184.57	131.195
snR55	0.539631	0.323039	0.431081	20.3563	14.0697	17.2765	6.35213	21.5033	7.92451
YPL080C	0.539243	0.0439844	0.0858728	48.1148	57.5579	58.7401	33.5755	38.5268	40.5031
YHL015W-A	0.53921	0.193625	0.288692	16.6551	26.8604	29.9459	16.334	12.5436	21.132
OSH2	0.538439	0.00198145	0.00646801	4281.29	3193.83	3001.5	2327.6	2446.9	2440.75
snR6	0.533935	0.274393	0.381594	12.954	21.7441	13.8212	15.4266	8.06375	9.68552
YJL114W	0.533777	0.186451	0.280503	20.3563	16.6278	27.6424	14.5191	15.2315	14.9685
PGU1	0.533595	0.000543429	0.00211429	269.258	317.208	286.79	207.805	196.218	198.113
SWH1	0.533467	5.56e-05	0.000269845	3029.38	3207.9	2957.74	2142.48	1888.71	2321
NNR2	0.53248	2.65e-06	1.65e-05	1114.97	1131.97	1069.99	796.738	742.761	753.709
tR(UCU)K	0.531513	0.235534	0.338776	25.908	20.465	12.6694	17.2415	12.5436	11.4465
DYN2	0.5315	0.0134263	0.0320216	396.947	337.673	406.573	225.047	226.681	338.113
ERG29	0.530938	0.0025017	0.00786799	287.764	369.65	316.736	245.011	200.698	227.169
PMI40	0.530885	0.000678491	0.00255931	5899.62	5988.58	6197.65	3753.2	3805.19	4958.98
MGR1	0.530557	0.000212225	0.000911452	1055.75	1041.16	866.128	724.143	652.267	675.345
DOT5	0.5304	0.00662374	0.0177468	844.785	645.928	610.436	441.019	448.882	566.162
TRX3	0.530308	0.000791203	0.0029189	657.878	689.416	760.166	557.172	465.905	435.848
CSE2	0.530206	0.0116882	0.0285408	148.046	204.65	184.283	141.562	109.309	119.748
JEM1	0.530023	0.000252946	0.00106202	645.849	659.998	587.401	403.814	422.003	485.156
AHC2	0.529959	6.42e-07	4.28e-06	1488.78	1564.3	1530.7	1030.86	1057.25	1085.66
SRL3	0.529417	0.157114	0.244287	309.971	816.044	677.238	493.651	257.144	497.483
YPT32	0.529218	0.0107979	0.0267182	260.93	387.557	362.806	235.936	206.074	257.106
BNA6	0.529153	0.0168031	0.0386179	1464.73	1768.95	1701.16	941.93	968.546	1508.3
TGL5	0.52884	0.0072031	0.0190533	1979.18	3090.22	2899	1826.69	1769.54	1924.78
PRM1	0.527676	0.0038084	0.0111842	236.873	280.115	323.646	188.749	185.466	207.798
ATR1	0.527168	0.00090627	0.0032651	903.078	848.02	983.608	642.472	712.298	543.269
AVT2	0.52692	0.00078549	0.00290392	337.729	378.603	390.449	260.437	230.265	276.477
YDR274C	0.526845	0.23443	0.337472	27.7586	74.1858	41.4636	44.4649	34.9429	19.371
MIM1	0.525279	0.000159228	0.000705422	645.849	789.183	741.737	500.911	497.264	512.452
UCC1	0.52445	7.55e-06	4.35e-05	1538.75	1696.04	1573.31	1170.61	1107.42	1063.65
RCH1	0.524226	0.0390044	0.0777079	182.281	300.58	330.557	195.101	164.859	204.276
ARO3	0.523968	0.00983075	0.0246953	1917.19	2886.85	3006.11	1736.85	1950.53	1742.51
YPR117W	0.52373	1.44e-06	9.34e-06	2274.35	2428.94	2421.01	1577.14	1711.31	1665.91
PRC1	0.52281	0.0028032	0.0085756	12387.7	11840.3	12206.4	7439.25	7479.57	10440.1
YAP1802	0.522638	0.0002848	0.00118736	1300.95	1203.6	1057.32	862.074	759.784	858.489
RMD6	0.521323	0.0136434	0.032435	92.5285	104.883	103.659	62.6138	74.3657	72.2011
RTK1	0.520352	0.00751512	0.0197118	796.67	988.717	902.985	555.357	543.855	773.961
RPP1B	0.520058	0.000588391	0.00224944	11745.6	11085.7	13970.9	7726.91	9291.23	8645.64
ATF1	0.518477	0.113064	0.186225	933.613	1738.25	1908.48	1280.41	1243.61	672.703
CDC21	0.517606	0.0329454	0.0676325	357.16	524.417	596.615	298.55	314.486	418.238
YKL063C	0.517531	0.000115649	0.000530557	789.268	800.695	722.157	555.357	491.889	567.923
SNA4	0.517176	0.0250641	0.0538149	543.142	949.066	776.29	592.563	473.073	517.735
AGP2	0.517158	0.0994573	0.167434	482.074	718.835	771.683	399.277	305.526	672.703
snR8	0.516894	0.0112322	0.0275747	1834.84	2845.92	2236.73	1731.41	1385.17	1716.1
KRE9	0.516203	0.000205677	0.000888524	4224.85	5235.21	5214.05	3520.89	3459.35	3278.11
COS2	0.514881	0.0543321	0.102602	101.781	124.069	146.274	60.7989	99.4529	99.4967
YHL026C	0.512773	0.00115865	0.00406349	477.447	539.766	579.338	383.85	402.291	331.949
LAM4	0.512437	0.0528085	0.100483	2046.73	1198.48	1098.78	921.966	930.915	1193.96
UPS3	0.512228	0.159741	0.247592	119.362	249.418	308.673	165.155	200.698	108.302
YDR381C-A	0.511544	0.0197046	0.044001	187.833	184.185	147.426	120.69	98.5569	145.283
CAN1	0.511283	1.65e-05	8.85e-05	3494.8	3188.71	3242.22	2304.01	2486.32	2174.84
SSN2	0.511008	9.09e-06	5.14e-05	1279.67	1394.18	1330.29	919.244	907.619	981.759
VPS62	0.51096	0.0758843	0.134175	157.298	103.604	112.873	72.5957	71.6777	118.868
FUR4	0.509734	0.0025559	0.00800455	415.453	335.115	393.904	248.64	301.942	254.465
YBR184W	0.50951	0.15872	0.246396	57.3677	34.5348	39.16	23.5936	25.9832	43.1446
UPS1	0.509322	0.0141509	0.0334332	594.033	475.812	426.153	316.699	310.902	424.402
HAA1	0.508997	0.00170308	0.00568108	1420.31	1933.95	1842.83	1257.72	1223	1169.31
tF(GAA)P1	0.508914	0.221583	0.322732	74.9481	81.8602	74.8648	84.3926	56.4462	22.0125
ERC1	0.508653	0.00117255	0.00409656	2837.85	2774.29	2839.1	2140.67	2171.84	1628.05
YGR035W-A	0.508642	0.0103322	0.0257482	236.873	360.696	297.156	206.898	212.345	207.798
BAS1	0.50518	3.15e-06	1.94e-05	1359.24	1323.83	1425.89	958.264	961.378	975.596
PKH1	0.504765	0.015294	0.0357302	656.952	1071.86	982.457	629.768	648.684	630.439
ECM9	0.504277	0.0453708	0.0881741	151.747	108.721	147.426	74.4106	94.077	119.748
MTC2	0.503875	0.000832747	0.00303705	334.953	347.906	390.449	236.844	253.56	265.911
YKR045C	0.503718	0.0194052	0.0434714	407.125	606.277	585.097	414.703	399.603	311.698
ATG22	0.503338	0.0145544	0.0342434	361.786	506.51	527.509	356.627	346.741	279.999
MPD1	0.502684	0.0013325	0.00455487	608.838	523.138	540.178	353.904	385.268	442.012
RKM5	0.502652	0.0115824	0.0283522	250.752	300.58	297.156	196.009	238.328	163.773
CSS1	0.502065	0.0193166	0.0433221	1634.98	2719.29	2614.51	1631.59	1645	1642.14
AIM3	0.501149	0.00556427	0.0154114	666.205	987.438	847.7	599.822	591.341	574.087
SIS1	0.501051	0.073644	0.131151	872.544	497.556	484.894	350.274	426.483	535.345
YDL218W	0.500442	0.0204305	0.045307	124.913	103.604	96.7484	82.5777	69.8858	78.3646
UGA4	0.499504	0.0632499	0.116031	62.9194	85.6974	73.713	58.0766	39.4228	58.9936
IES6	0.49935	0.00636128	0.0172332	442.286	596.044	628.864	418.333	386.164	373.333
KES1	0.498929	7.2e-05	0.000343801	8753.2	9951.13	10283	6763.2	7261.85	6485.77
SRP40	0.498838	2.44e-05	0.000126528	5212.13	5208.35	5234.78	3764.09	3961.99	3352.95
YDL242W	0.498385	0.052885	0.100573	64.77	70.3486	59.8918	50.817	50.1744	36.9811
snR13	0.497665	0.0395927	0.0786558	346.057	635.695	530.964	393.832	334.197	341.635
GLN3	0.497614	0.000753365	0.00280024	607.912	642.091	535.571	427.407	387.06	449.936
GET3	0.497513	0.0209455	0.0461563	3648.4	5608.7	5241.69	2966.44	3246.11	4055.59
PTP2	0.497427	0.00636984	0.017241	921.584	1263.72	1075.75	875.686	674.667	758.112
AVO2	0.496412	0.0481602	0.0929867	116.586	182.906	118.632	107.079	83.3254	104.78
snR84	0.495088	0.000220829	0.000942488	6761.06	7806.14	7671.91	4749.58	5380.31	5647.54
EMI1	0.495029	0.0234896	0.0509179	353.459	306.976	292.549	204.176	183.674	288.804
YAR064W	0.494579	0.130196	0.208945	33.3103	47.3254	31.0977	29.9457	24.1912	24.654
RRM3	0.494507	0.000210483	0.000905487	743.929	697.091	726.764	490.929	484.721	563.521
ARA1	0.494206	0.00945464	0.0239021	2800.84	2798.59	2780.36	1715.07	1713.1	2520.88
GRE3	0.493292	0.113367	0.186592	1571.13	882.555	960.573	628.861	645.1	1152.58
SKN1	0.492505	0.0169215	0.0388298	1176.96	1798.37	1852.04	1166.98	1204.19	1058.36
GPX1	0.492341	0.191302	0.28599	27.7586	72.9067	64.4989	37.2053	43.0066	36.1006
MOT3	0.491241	0.000277645	0.00115916	692.113	727.788	749.8	541.746	464.113	537.106
YJU3	0.491179	0.00231531	0.00736361	1357.39	1797.09	1804.82	1176.96	1128.92	1220.38
EFM3	0.490509	0.0456674	0.0885765	212.816	338.952	310.977	219.602	233.849	159.371
snR30	0.490479	0.00570342	0.0157454	83703.1	124678	110044	72910.6	75412.2	78326.8
TOM7	0.490241	0.0977964	0.165106	2192	1123.02	1353.33	827.592	1074.27	1422.89
DPM1	0.48982	0.00952584	0.0240412	4168.41	6083.23	6312.83	3872.98	4023.81	3897.1
SSO1	0.489502	0.00293437	0.00892632	1425.86	1917.32	1685.03	1220.52	1077.85	1281.13
PDR17	0.489121	1.55e-05	8.39e-05	959.521	929.88	915.654	669.696	646.892	682.389
RRN5	0.488618	0.00108897	0.00386013	422.855	510.347	503.322	324.866	356.597	340.754
tD(GUC)G2	0.488478	0.164019	0.252707	26.8333	37.0929	32.2495	27.2234	24.1912	16.7295
RAD33	0.488129	0.000561178	0.00216491	334.953	354.301	344.378	251.363	254.456	230.691
YSP3	0.487556	0.0562514	0.105323	150.821	276.278	254.54	147.006	170.235	167.295
THR1	0.487345	0.0029105	0.00885825	11403.2	15515.1	14778.3	10466.5	10108.4	9166.9
RDS3	0.486226	0.00752666	0.0197334	176.729	189.302	222.291	141.562	129.02	148.805
MMT1	0.485174	0.00348741	0.0103387	722.648	653.602	594.311	512.707	495.472	400.628
HIP1	0.485171	2.83e-05	0.000145314	3957.44	4304.05	4304.15	3036.32	3151.13	2788.55
WAR1	0.484939	0.000355884	0.0014442	894.751	970.811	1014.71	744.106	682.731	630.439
RFA2	0.484746	0.0575854	0.107347	486.7	739.3	737.13	377.498	413.043	611.068
OTU1	0.483848	0.0101699	0.0254183	459.867	612.672	627.713	363.886	391.54	458.741
ATG36	0.482108	0.0371238	0.0745362	226.695	250.697	241.871	175.137	123.644	215.723
CST9	0.479433	0.0182875	0.0414047	235.022	353.022	281.031	216.88	187.258	217.484
SSY5	0.479304	0.000124295	0.000565243	1282.45	1474.76	1277.31	987.302	965.858	939.495
IDP1	0.478709	0.000803629	0.00294896	6538.99	6281.49	6368.11	4196.94	4260.35	5312.95
snR9	0.477519	0.00193756	0.00635268	1229.7	1314.88	1164.44	828.499	805.479	1029.31
YEL075C	0.477355	0.284519	0.391824	15.7298	21.7441	27.6424	9.07447	18.8154	18.4905
RIB5	0.477265	0.0102609	0.0256027	567.2	645.928	770.532	429.222	444.402	550.313
YPT1	0.476603	1.94e-05	0.000103398	3629.89	4139.06	3965.53	2786.77	2780.2	2864.27
SLY41	0.476484	0.000473018	0.00186724	1186.22	1253.48	1436.25	882.038	974.817	928.049
ETT1	0.476033	0.0132032	0.0315401	1882.96	2647.67	2697.44	1722.33	1936.2	1536.48
PIG1	0.476033	0.114551	0.188205	250.752	125.348	131.301	109.801	119.164	137.358
NMA1	0.474721	0.00021313	0.000913567	1069.63	1238.14	1245.06	843.018	880.74	831.193
YML082W	0.474622	0.000362576	0.00146834	1037.24	1184.41	1146.01	860.26	819.814	742.263
ART10	0.474367	0.0395993	0.0786558	297.017	401.626	268.362	225.954	189.946	279.119
AHA1	0.474164	0.136872	0.217946	1871.85	1079.53	1026.22	759.533	743.657	1361.26
RPL43A	0.473427	0.00654567	0.0175804	23617	32644.3	27269.2	19042.8	18441.8	22676.4
PMT3	0.473202	0.0160608	0.0371851	2066.16	1433.83	1463.89	1085.31	1149.53	1342.76
BUD17	0.47176	0.0172574	0.0394517	386.769	547.44	597.767	371.146	368.244	363.647
HCM1	0.471416	0.0178353	0.0405353	1364.8	1999.18	2146.89	1302.19	1391.44	1279.37
RPL7B	0.471157	0.0193289	0.0433332	2861.91	4424.29	4472.31	2740.49	2907.43	2832.57
POS5	0.47064	0.000472631	0.00186696	805.923	858.253	773.987	636.12	584.174	538.867
CRF1	0.468844	0.0189899	0.0427832	583.855	926.043	830.423	572.599	553.711	562.64
YBR090C	0.468505	0.016587	0.0381951	571.826	377.324	442.278	324.866	324.342	358.364
TUB4	0.468137	0.00209043	0.00676369	729.125	910.694	843.093	544.468	612.845	635.722
YGR266W	0.467987	0.000397227	0.00159887	1102.01	960.578	920.261	709.623	721.257	727.294
LGE1	0.467354	0.0037287	0.0109827	506.131	612.672	522.902	425.593	347.637	412.955
POT1	0.466857	0.0662495	0.119996	129.54	175.232	148.578	131.58	118.268	77.4841
tK(UUU)G1	0.466584	0.202135	0.298727	37.0114	42.2092	31.0977	37.2053	17.0235	25.5345
MIS1	0.465555	0.00314257	0.00946274	5580.39	6912.07	7498	4658.83	5185.88	4630.56
CHS3	0.464709	0.00338006	0.0100656	3343.98	4516.38	4278.81	3087.13	2832.17	2874.84
DGA1	0.462859	0.000793614	0.00291942	734.676	874.881	815.45	547.19	601.197	609.307
snR44	0.461789	0.0012888	0.00442076	1201.02	1171.62	1128.73	878.409	930.019	734.338
IZH4	0.461768	0.57659	0.668785	156.373	1080.81	1187.47	681.493	720.361	358.364
YLL054C	0.461002	0.0037455	0.0110268	794.82	657.44	662.266	477.317	574.318	486.037
KCC4	0.459339	0.0111668	0.0274368	455.24	613.951	593.16	374.776	380.788	451.697
OST5	0.459093	0.00648313	0.0174756	911.406	972.09	945.6	594.378	639.724	823.269
SEC22	0.458247	0.000147105	0.000657106	1427.71	1656.39	1486.93	1090.75	1113.69	1120.88
TNA1	0.458044	0.163531	0.252151	2797.14	6973.46	7454.23	4314.91	4332.92	3890.06
AVT7	0.455933	0.00221423	0.00709533	2578.77	2157.78	2120.4	1580.77	1572.43	1847.29
YMR187C	0.455284	0.00394794	0.0115199	280.361	244.301	268.362	179.674	195.322	204.276
MPT5	0.454714	0.00770403	0.0201135	3108.03	4246.5	4127.93	2949.2	2892.2	2534.96
KRE2	0.454371	0.00610607	0.0166481	6840.63	9324.39	9430.66	6253.22	6347.06	6078.1
KRE1	0.453764	0.000230714	0.000980453	4693.97	5181.49	5194.47	3494.58	3514	3993.07
RFA1	0.453754	0.0325127	0.0669525	896.601	1193.37	1192.08	684.215	712.298	998.489
VMA1	0.453482	0.000555179	0.00214874	37555.5	32508.7	35036.7	23550.1	25132.9	28071.3
CAF120	0.453423	0.00047733	0.00188149	1294.47	1284.18	1099.94	907.447	864.613	914.841
YBR137W	0.452563	0.107515	0.178721	297.942	193.139	214.228	135.21	145.147	235.974
THI22	0.451041	0.0321275	0.0662052	319.223	424.65	448.037	267.697	348.533	254.465
PSP1	0.451008	0.000823756	0.00301351	1549.85	1403.13	1359.08	1022.69	979.297	1153.46
YET2	0.450994	0.15027	0.235431	36.0861	51.1626	49.5259	33.5755	40.3187	25.5345
AXL2	0.450742	0.0126783	0.0305442	1102.01	1391.62	1384.42	861.167	855.653	1119.12
YAH1	0.450597	0.000395441	0.00159384	1835.77	1676.85	1531.85	1262.26	1235.55	1194.84
VBA2	0.450021	0.0318376	0.065699	509.832	617.789	711.791	489.114	503.536	353.081
YFT2	0.449903	0.00765198	0.020009	346.057	439.998	427.305	274.956	287.607	324.025
PSF3	0.447746	0.0282051	0.0593365	222.068	327.441	300.611	216.88	184.57	220.125
PFK1	0.447714	1.06e-05	5.89e-05	47634.6	48820.6	47857	33892.2	34515.5	37401.9
snR56	0.446639	0.433463	0.540782	6.477	31.9766	39.16	15.4266	20.6074	20.2515
HOL1	0.446203	0.0219468	0.048113	1107.57	1551.51	1733.41	1055.36	1121.76	1045.16
YNK1	0.445739	0.0511616	0.0978279	2538.98	1941.62	1838.22	1298.56	1337.69	2004.02
SOL1	0.444723	0.0347813	0.0706447	235.022	369.65	300.611	238.659	222.201	202.515
SLM4	0.444089	0.000699996	0.00262875	529.263	592.207	547.089	392.924	424.691	407.672
CTR2	0.443544	0.00659519	0.0176814	1461.95	1217.67	1242.76	987.302	1074.27	824.149
GTF1	0.443307	0.00144838	0.00490864	400.648	422.092	369.717	299.457	284.919	292.326
ROM1	0.44226	0.0644774	0.11772	367.338	638.254	560.91	417.426	324.342	409.433
DUN1	0.441386	0.0227946	0.0497849	299.792	369.65	361.655	212.343	245.496	300.251
ARR2	0.441264	0.0688726	0.124217	65.6952	97.209	84.0789	58.0766	61.8221	60.7546
YDL211C	0.440717	0.0154872	0.0361197	265.557	305.697	231.505	214.157	200.698	176.1
NMA2	0.44018	0.000247049	0.00103946	606.062	615.23	617.347	448.279	440.818	465.785
AIM2	0.438689	0.00781708	0.0203869	754.107	855.695	879.949	568.969	551.023	715.848
VPS36	0.436356	0.00687619	0.0183026	578.303	662.556	565.517	460.076	383.476	490.439
SHM2	0.433921	0.029501	0.0615614	18601.9	25068.4	25648.7	15501	15182.2	20628.4
GCV3	0.433241	0.0621554	0.114288	1761.74	2050.34	2039.78	1186.03	1183.58	1963.52
ALR2	0.433172	0.00475303	0.0134769	331.252	347.906	375.476	281.309	263.416	235.974
CKS1	0.432418	0.000324583	0.00132898	926.21	1021.97	928.323	726.865	719.465	684.15
ECM30	0.431849	0.00277627	0.00852608	2232.71	2881.73	2752.72	1942.84	1958.59	1928.3
YDR344C	0.430914	0.110434	0.182653	157.298	299.301	292.549	205.083	178.298	170.817
REX3	0.430747	0.00218938	0.00703088	469.12	532.091	552.848	394.739	390.644	366.289
SAY1	0.43012	0.00193867	0.00635279	478.372	511.626	524.054	368.423	349.429	405.031
RPS9A	0.429747	0.0046015	0.0131304	2522.33	2495.46	2630.63	1652.46	1823.3	2202.13
PPE1	0.429323	0.00700103	0.0185933	286.838	268.604	238.416	195.101	190.842	204.276
snR33	0.429012	0.0120338	0.0292764	1010.41	1194.65	1302.65	771.33	839.526	993.206
DLD2	0.428915	0.00306048	0.00925307	990.98	1194.65	1164.44	788.571	792.935	905.156
RBK1	0.428518	0.011497	0.0281664	861.44	773.834	700.274	556.265	509.808	670.062
MHO1	0.428483	0.118564	0.193407	158.224	299.301	296.004	161.526	187.258	209.559
PRS3	0.428419	0.0269181	0.0571076	2378.91	3004.52	3489.85	2249.56	2455.86	1886.91
GPI19	0.427973	0.0169662	0.0389079	290.54	361.975	320.191	269.512	245.496	206.918
MCP1	0.427213	0.0042841	0.0123234	293.315	266.046	275.272	196.916	215.033	209.559
PEA2	0.426642	0.00130136	0.0044587	686.562	732.904	712.943	503.633	502.64	579.37
DFR1	0.426104	0.0196003	0.0438259	406.2	452.789	352.44	342.107	257.144	302.012
ATO3	0.425814	0.094637	0.160915	1190.84	1712.67	2163.02	1394.75	1393.24	982.64
LSM5	0.42496	0.00608809	0.0166067	616.24	776.393	754.407	573.506	507.12	516.854
RSN1	0.42386	0.0293489	0.0613086	9327.8	8325.44	8448.2	7160.66	7432.09	4864.77
FAF1	0.423852	0.0284659	0.0598428	615.315	590.928	573.58	485.484	505.328	336.352
YLR283W	0.423268	0.102558	0.17202	231.321	199.534	172.765	130.672	116.476	203.396
NUD1	0.423255	0.0124506	0.0301299	693.039	837.788	840.789	548.098	535.791	683.269
DGK1	0.423206	0.00821857	0.0213123	1348.14	1774.06	1732.26	1232.31	1266.9	1119.12
TES1	0.422331	0.0422291	0.0829365	400.648	598.603	594.311	404.721	350.325	432.326
CWC25	0.419744	0.0158319	0.0367125	303.494	239.185	274.12	200.546	223.993	187.547
DMC1	0.418991	0.103279	0.173013	122.138	223.836	158.944	135.21	129.02	111.824
FBA1	0.418455	0.0044077	0.0126259	187543	210697	236971	145138	157761	172381
UPS2	0.418092	0.0710803	0.127387	189.683	161.162	116.328	117.968	107.517	125.031
FAP7	0.418078	0.00166636	0.00556482	431.183	427.208	420.395	312.162	337.781	307.295
YLR162W	0.417939	0.157486	0.244736	98.0802	112.558	62.1954	82.5777	52.8623	68.6791
UMP1	0.417925	0.00416945	0.0120472	1944.02	2556.85	2241.34	1680.59	1688.01	1675.59
snR14	0.417069	0.0583997	0.108558	166.551	237.906	254.54	157.896	184.57	149.685
HEM15	0.416929	0.00935959	0.0237224	2522.33	3282.08	3139.71	2076.24	2149.44	2471.57
YBL059W	0.416712	0.0541389	0.102433	184.132	166.278	145.123	124.32	100.349	147.044
MNT4	0.416073	0.00844168	0.0218052	470.045	569.184	595.463	421.963	377.204	424.402
TMT1	0.415758	0.0545151	0.102785	191.534	282.673	196.952	150.636	183.674	167.295
GPT2	0.414574	0.023787	0.051501	1057.6	1320	1069.99	813.98	746.345	1024.9
RSM7	0.414484	0.00731073	0.0192864	801.297	918.369	935.234	602.545	634.348	753.709
LCB5	0.414455	0.00907869	0.0231487	443.212	541.045	475.679	337.57	351.221	405.031
SUF23	0.414348	0.275067	0.382208	30.5344	21.7441	35.7047	29.0383	21.5033	15.849
ALG13	0.413585	0.0331201	0.067874	168.402	158.604	149.73	103.449	116.476	138.239
TOD6	0.413102	0.0199232	0.0443475	1562.81	1282.9	1202.44	1110.71	1076.06	854.967
MIX14	0.412566	0.229074	0.330965	117.511	54.9998	58.7401	53.5394	52.8623	68.6791
FAR1	0.412371	0.00922406	0.023459	2160.54	2331.74	2074.33	1501.82	1493.58	1937.98
IRR1	0.411995	0.026256	0.0560298	658.803	910.694	852.307	567.154	558.19	692.955
ATG1	0.41185	0.00680516	0.0181379	564.424	685.579	651.9	480.947	432.754	514.213
HEM1	0.411626	0.0485233	0.0935965	6735.15	8762.88	9472.12	6817.65	7062.95	4890.31
YDR541C	0.410834	0.00283943	0.00866857	550.545	509.068	567.821	377.498	412.147	434.968
YDR246W-A	0.410828	0.288994	0.39679	23.1321	51.1626	47.2224	31.7606	36.7348	22.0125
POL30	0.409984	0.0805567	0.140844	678.234	1096.16	1126.43	613.434	761.576	806.539
THI6	0.409509	0.0278002	0.0585677	346.057	474.533	472.224	296.735	322.55	352.201
tL(CAA)L	0.408876	0.456879	0.563838	18.5057	16.6278	17.2765	23.5936	10.7517	5.28301
ATG19	0.408653	0.13676	0.217944	509.832	360.696	343.226	263.16	232.953	419.119
ILV1	0.408438	0.00817022	0.0212147	7028.47	8542.88	9325.85	6392.96	6574.64	5789.3
VCX1	0.407429	0.00279809	0.00856613	3130.24	3763.01	3735.18	2639.76	2849.19	2522.64
YJL068C	0.406811	0.14762	0.232198	1270.42	1123.02	1291.13	710.531	689.898	1378.87
FRK1	0.406021	0.00389069	0.0113865	1205.65	1129.41	998.581	872.056	873.573	771.319
SAM1	0.405918	0.0691664	0.124634	18369.7	26804.1	28394.5	20024.6	20759.7	14740.5
CAF16	0.405532	0.00240265	0.00760475	493.177	491.161	453.796	374.776	341.365	369.811
LYS14	0.405332	0.0116793	0.0285306	794.82	1045	1017.01	746.829	735.593	672.703
CPR1	0.404981	0.00126062	0.00435175	40521.9	39125.3	42078.6	28431.2	29428.2	34073.6
YCR007C	0.404835	0.0780106	0.137078	113.81	170.116	178.524	113.431	110.205	124.151
SML1	0.404695	0.000199271	0.000865402	3624.34	3376.73	3289.44	2521.79	2694.19	2558.74
BDS1	0.404514	0.035014	0.0709717	437.66	622.905	641.534	431.945	449.778	402.389
CPR3	0.403925	0.0200542	0.0445891	1606.29	1468.37	1856.65	1056.27	1244.5	1426.41
ACS1	0.402813	0.00461249	0.0131554	477.447	399.068	438.823	336.663	329.718	330.188
PBP2	0.402693	0.0289363	0.0606172	428.407	414.417	305.218	307.624	284.919	276.477
YML119W	0.40251	0.0297228	0.0619374	306.269	280.115	256.844	238.659	223.993	176.1
DAT1	0.401559	0.0132662	0.0316651	668.981	871.043	706.033	613.434	533.999	551.194
IDP2	0.401525	0.0673047	0.121611	86.0515	97.209	108.266	80.7628	65.4059	73.9621
YDL157C	0.400914	0.0197681	0.0440941	544.993	668.951	740.586	448.279	529.519	501.005
tW(CCA)G1	0.39934	0.250347	0.35539	24.9827	31.9766	34.553	28.1309	21.5033	19.371
KTR1	0.399187	0.000681301	0.00256828	5069.64	4746.61	4962.96	3467.35	3703.05	4037.1
ERG27	0.398647	0.00932362	0.0236572	2462.18	3184.87	3236.46	2198.74	2228.28	2309.56
MOT1	0.398412	0.0190474	0.0428638	4415.46	3197.66	3298.66	2638.86	2745.26	2896.85
CPR2	0.398103	0.0174246	0.0397998	608.838	729.067	821.209	540.838	506.224	589.936
RTN1	0.398013	0.00502105	0.0141174	14896.2	18811.2	18803.7	13156.2	13616.1	13076.3
SCS3	0.396802	0.0213916	0.047039	1099.24	958.02	944.448	724.143	655.851	900.753
PDB1	0.396714	0.000935409	0.00336193	10135.6	10562.5	11143.3	7495.51	7955.33	8734.57
BUL3	0.396669	0.0568216	0.106223	95.3044	92.0927	109.418	74.4106	79.7415	71.3206
URA8	0.396355	0.00149928	0.00506956	1716.4	1900.69	1976.43	1343.02	1405.78	1499.49
POP6	0.394892	0.0498697	0.0957583	251.678	193.139	222.291	169.693	142.46	196.352
REX2	0.394591	0.0211275	0.0465228	1580.39	2100.23	1926.9	1502.73	1528.53	1232.7
YJL118W	0.394186	0.0109639	0.0270254	565.349	723.951	672.631	531.764	479.345	479.873
RPL39	0.393694	0.000228949	0.000973649	7405.98	7259.97	7339.05	5627.99	5222.62	5899.36
RPB11	0.392911	0.00699511	0.0185888	1907.94	2252.43	2289.71	1791.3	1631.56	1488.05
BUD20	0.392623	0.048782	0.0940038	332.177	406.743	392.752	328.496	307.318	225.408
SCH9	0.392536	0.00205871	0.00667262	4040.72	3901.15	3488.7	3067.17	2957.6	2683.77
SDH6	0.392161	0.412664	0.520878	131.39	57.5579	56.4365	42.65	37.6308	107.421
SPO1	0.391364	0.0531078	0.100835	139.718	168.837	192.345	113.431	135.292	132.075
DUG1	0.391274	0.00899812	0.022963	8462.66	7371.25	7708.77	5451.94	5592.66	6906.65
EDC1	0.39109	0.012329	0.0298722	362.712	454.068	439.975	328.496	323.446	304.654
RPB10	0.390926	0.0316853	0.0654707	749.481	736.742	882.253	536.301	726.633	543.269
ARK1	0.390275	0.00471764	0.0134039	1014.11	1236.86	1174.8	893.835	821.606	896.351
CCS1	0.38997	0.0222469	0.0487347	1633.13	2203.83	2316.2	1571.7	1567.95	1554.09
YGL188C-A	0.388665	0.174638	0.266247	78.6492	63.9533	50.6777	46.2798	41.2147	60.7546
AIM45	0.388585	0.0271419	0.0574457	2294.71	1734.41	1779.48	1361.17	1394.13	1683.52
MCD1	0.388041	0.0129158	0.0309581	503.355	492.44	503.322	323.959	413.939	407.672
YBR292C	0.387515	0.104006	0.173959	66.6205	76.7439	74.8648	48.0947	62.718	55.4716
COX18	0.386623	0.050087	0.0960512	346.982	464.301	487.197	296.735	315.382	379.496
APE2	0.386164	0.00933453	0.023669	5642.39	5057.42	5446.7	3708.74	3881.35	4765.27
CTI6	0.385038	0.0200441	0.0445834	668.056	888.95	757.862	643.38	583.278	544.15
COQ6	0.385033	0.120122	0.195788	2068.94	1262.44	1296.89	1109.81	999.009	1436.98
RIM21	0.384431	0.012471	0.030167	1012.26	1267.55	1038.89	921.966	791.143	827.671
SOD1	0.384085	0.0161107	0.0372717	8943.81	11665.1	12055.5	8167.93	8039.56	8819.98
SWT21	0.383916	0.044094	0.0860304	261.856	336.394	345.53	261.345	206.074	254.465
HUA2	0.383694	0.0841756	0.145926	139.718	188.023	167.006	127.043	102.141	148.805
GZF3	0.383505	0.0097078	0.0244693	787.418	794.3	747.496	644.287	629.868	511.571
PSF2	0.383195	0.0338213	0.0689778	223.919	251.976	230.353	182.397	153.211	205.157
PPR1	0.383049	0.0421418	0.0828198	412.677	555.114	581.642	382.943	439.026	364.528
ERG4	0.382998	0.00434783	0.0124725	5253.77	4686.5	5311.95	3536.32	3879.56	4281
GUA1	0.38256	0.136066	0.216896	18686.1	31101.8	33082.2	22979.3	24084.6	16502.4
LSM7	0.381974	0.0149984	0.03515	515.384	457.905	472.224	366.609	327.03	416.477
SEN34	0.379172	0.104441	0.17449	170.252	296.743	247.63	181.489	192.634	173.459
PET130	0.378917	0.0835452	0.145175	93.4538	111.279	110.57	94.3745	74.3657	73.0816
YNL115C	0.378241	0.116957	0.191364	661.579	518.021	483.742	374.776	341.365	564.401
PAC1	0.377955	0.00417119	0.0120472	762.435	766.16	719.854	617.971	586.862	525.659
ECM18	0.377531	0.0435495	0.0851357	160.074	209.767	195.8	140.654	155.899	137.358
SDS23	0.377205	0.0011736	0.00409656	1379.6	1505.46	1363.69	1065.34	1066.21	1138.49
PIN2	0.376228	0.00888121	0.0227134	305.344	331.278	325.95	260.437	236.537	243.899
TOP3	0.376164	0.0109675	0.0270254	386.769	345.348	336.316	262.252	270.583	291.446
THI74	0.375632	0.0287563	0.0603253	233.172	267.325	292.549	198.731	222.201	189.308
YOR381W-A	0.375333	0.429595	0.53731	14.8046	26.8604	28.7942	21.7787	23.2953	8.80501
PCA1	0.374796	0.0363345	0.0731982	667.131	869.764	794.719	686.03	584.174	526.54
ESL2	0.373976	0.00606397	0.0165637	1034.47	1267.55	1196.68	914.706	862.821	920.124
MDH3	0.372475	0.0231166	0.0502876	1193.62	1335.34	1394.79	915.614	925.539	1188.68
FCY22	0.372452	0.0423193	0.0830039	431.183	391.394	351.289	258.622	293.879	354.842
GIS3	0.372442	0.105108	0.175357	662.504	1163.95	1102.24	763.163	733.801	763.395
PFK26	0.372375	0.018216	0.0412743	483.924	474.533	494.108	341.2	346.741	434.087
IML3	0.372368	0.0197151	0.044001	313.672	347.906	389.297	281.309	279.543	250.062
RHO3	0.369805	0.0105939	0.0262463	1746.01	2165.46	1837.07	1561.72	1520.46	1364.78
TIM17	0.369803	0.00603542	0.0165085	1746.01	1973.6	2092.76	1565.35	1543.76	1387.67
PPM1	0.36928	0.0130573	0.0312544	530.188	434.882	486.045	382.035	350.325	392.704
RPL4B	0.36866	0.0281278	0.0591949	18374.3	25727.1	24877	17985.6	18322.6	17113.4
CDC42	0.368626	0.00115406	0.00404977	2530.65	2883.01	2805.7	2090.76	2153.92	2119.37
YCR087C-A	0.367787	0.172772	0.263822	1211.2	1794.53	1789.84	1485.49	1412.05	817.986
ECM3	0.367691	0.0609488	0.112557	1305.58	1831.62	2034.02	1292.2	1436.24	1277.61
MSS4	0.367199	0.00342146	0.0101736	1858.9	2157.78	2052.45	1487.31	1555.41	1660.63
KHA1	0.367178	0.000429045	0.00171052	2073.56	2088.71	2106.58	1590.75	1574.22	1694.97
PEX7	0.366838	0.0436779	0.0853306	371.965	528.254	491.804	382.035	348.533	346.918
YCR085W	0.366712	0.311688	0.420218	30.5344	33.2557	28.7942	31.7606	24.1912	15.849
BLS1	0.36644	0.16128	0.249265	49.0401	61.3951	64.4989	41.7426	43.0066	50.1886
YHL008C	0.365995	0.0357612	0.0721663	1003.93	1403.13	1352.17	1039.93	936.291	938.615
APC1	0.365225	0.0207556	0.0458568	936.389	727.788	727.916	600.73	628.972	629.559
PEX4	0.364897	0.0596387	0.110481	288.689	437.44	380.083	288.568	277.751	290.565
PDX3	0.364829	0.0745417	0.132432	1060.38	864.648	869.583	639.75	618.221	913.08
SIL1	0.364102	0.0544203	0.102657	990.055	837.788	776.29	574.414	639.724	810.061
SRO9	0.3632	0.0209139	0.046116	8293.33	10094.4	8487.36	7591.7	7286.04	6014.71
NNF1	0.36314	0.0530135	0.100688	151.747	159.883	161.247	104.356	128.124	134.717
YNL092W	0.362924	0.192683	0.287765	60.1435	69.0695	101.355	55.3543	54.6543	68.6791
YOL131W	0.362902	0.59643	0.685741	3.70114	14.0697	23.0353	7.25957	17.0235	7.04401
YBR219C	0.362222	0.407383	0.515717	34.2355	15.3488	23.0353	17.2415	25.9832	14.088
SAP1	0.360652	0.0620631	0.114154	322.925	324.883	308.673	230.491	207.865	306.415
FUN19	0.360557	0.282566	0.389857	260.93	734.183	606.981	432.852	396.916	416.477
RME2	0.359674	0.129967	0.208742	204.488	340.231	319.039	230.491	248.184	192.83
COS6	0.35938	0.00724473	0.0191464	1474.9	1528.48	1695.4	1113.44	1241.82	1306.66
TDA2	0.35866	0.0757339	0.134029	246.126	185.464	178.524	156.081	146.043	175.22
ECM7	0.358135	0.00331105	0.0098849	1104.79	1179.3	1080.36	924.688	879.844	819.747
EXG2	0.357197	0.0127251	0.0306321	2213.28	1912.2	1791	1460.99	1490	1669.43
YMR114C	0.357064	0.0865528	0.149349	209.114	296.743	230.353	205.083	161.275	206.918
CYS3	0.356622	0.000253984	0.00106562	18985	19306.2	18753.1	15268.7	15111.5	14170.8
MDE1	0.356412	0.0121428	0.0295053	1832.06	2350.92	2099.67	1698.74	1607.37	1598.99
IMP2	0.356297	0.0543966	0.102657	227.62	239.185	304.066	185.119	199.802	216.603
UBC8	0.356286	0.139864	0.22164	155.448	136.86	112.873	100.727	85.1173	131.195
YMR31	0.355966	0.27601	0.383036	200.787	116.395	118.632	96.1894	85.1173	160.251
MST28	0.354315	0.0290655	0.0608235	362.712	354.301	408.877	258.622	326.134	295.849
DSK2	0.354157	0.00203132	0.00660542	2259.55	2371.39	2576.5	1845.75	1854.66	1937.1
MEP1	0.3541	0.0906814	0.154854	492.252	739.3	717.55	583.488	470.385	469.307
YJR085C	0.354077	0.0519947	0.0992214	1400.88	1284.18	1233.54	915.614	890.596	1260
YRR1	0.353965	0.0394113	0.0784398	347.907	443.836	460.706	302.18	344.949	331.069
YOR342C	0.353124	0.00893041	0.0228098	1707.15	1520.81	1485.78	1343.02	1206.87	1142.01
TIF6	0.353061	0.14607	0.230064	4173.96	6427.3	6776.99	4914.73	5206.49	3483.26
YNL190W	0.352528	0.0552425	0.103859	28849.5	39098.5	36997	29953	29327.8	22911.5
YGL081W	0.351987	0.226529	0.328006	43.4884	51.1626	56.4365	35.3904	33.151	49.3081
EPL1	0.351566	0.0411216	0.0811099	803.147	1143.48	1053.87	802.183	768.744	778.363
TPS1	0.35134	0.0786573	0.138092	3567.9	2883.01	2672.1	2194.21	2034.75	2923.26
YHR173C	0.351188	0.262888	0.368701	50.8907	93.3718	67.9542	40.8351	58.2382	66.0376
MPC1	0.351098	0.0125343	0.0302584	1189.92	1074.41	946.752	853	810.854	854.967
SEC4	0.351056	0.000824464	0.00301424	2971.09	3278.24	3181.18	2461.9	2447.79	2482.13
VTC5	0.350221	0.0594474	0.110196	880.871	1051.39	1055.02	694.197	695.274	952.703
OAF1	0.349582	0.0137782	0.0326772	802.222	1000.23	927.172	713.253	685.418	741.382
RSR1	0.34953	0.0142285	0.0335628	471.895	558.952	510.232	385.665	393.332	428.804
GLO2	0.349219	0.0976769	0.164998	542.217	668.951	630.016	424.685	404.083	615.471
YDR182W-A	0.348719	0.384959	0.494068	20.3563	20.465	18.4283	19.0564	13.4396	14.088
RAD27	0.347129	0.0627969	0.115358	572.751	817.323	825.816	549.005	589.549	601.383
VMA9	0.346741	0.00648906	0.0174837	3418.93	2868.94	3074.06	2516.35	2532.02	2315.72
LPD1	0.346561	0.0799396	0.13993	2976.64	2389.29	2482.06	1794.02	1804.49	2574.59
RLM1	0.345792	0.0243938	0.0526229	1358.32	1594.99	1379.82	1283.13	1010.66	1114.71
NME1	0.345461	0.0449222	0.0873879	3168.18	2730.8	3689.11	2313.99	2865.32	2367.67
YPL113C	0.345335	0.0793788	0.139194	271.109	392.673	352.44	252.27	298.359	247.421
CBP4	0.34434	0.0834606	0.145152	395.097	283.952	284.486	282.216	235.641	243.018
FRM2	0.344178	0.260211	0.36607	40.7125	34.5348	46.0706	33.5755	36.7348	25.5345
NSR1	0.343832	0.338196	0.446394	5033.55	10010	10102.1	7919.29	8279.68	3613.58
YDL009C	0.34362	0.311715	0.420218	30.5344	39.651	59.8918	35.3904	28.6711	37.8616
ATX1	0.343587	0.0743085	0.132136	264.632	207.209	244.174	176.952	220.409	168.176
SPT4	0.343378	0.00797952	0.0207649	579.228	596.044	611.588	449.186	505.328	453.458
IDI1	0.343341	0.0379091	0.0758565	2192.93	3019.87	2930.09	2060.81	2205.88	2149.3
CDC15	0.343135	0.0497512	0.0955924	823.504	1083.37	914.502	789.479	634.348	798.615
YIP3	0.343042	0.0122411	0.0296712	2364.1	2939.29	2690.53	2215.08	2006.08	2078.86
SMX2	0.342936	0.26087	0.366737	83.2757	48.6045	73.713	68.0585	53.7583	41.3836
STE14	0.342795	0.00655197	0.0175854	656.027	652.323	662.266	479.132	533.999	540.628
SPO21	0.342383	0.235207	0.338426	41.6378	66.5114	71.4095	49.0021	47.4865	44.0251
CDC13	0.3422	0.00730769	0.0192864	564.424	620.347	577.035	484.577	455.154	449.056
ZIM17	0.342187	0.0586613	0.109011	450.614	443.836	454.948	313.069	317.174	434.087
RRN7	0.342062	0.0153134	0.0357613	444.137	456.626	466.465	356.627	392.436	329.308
DPB2	0.341694	0.0183152	0.0414401	470.045	579.417	506.777	403.814	403.187	419.119
POM33	0.340424	0.0277199	0.0584399	797.596	1050.11	998.581	728.68	760.68	756.351
VTH2	0.339375	0.380231	0.490255	20.3563	42.2092	39.16	19.9638	26.8792	32.5786
MET4	0.33889	0.00884728	0.0226364	1272.27	1501.62	1412.07	1158.81	1102.94	1046.04
LPP1	0.338371	0.0395107	0.0785571	372.89	350.464	362.806	257.715	268.792	332.83
DFG16	0.338051	0.0270213	0.0572925	954.894	1192.09	1146.01	920.151	898.66	784.527
ICL1	0.338027	0.153594	0.239502	480.223	844.183	752.103	529.042	491.889	619.873
YKG9	0.337865	0.124721	0.201789	422.855	395.231	347.833	261.345	261.624	399.748
RUP1	0.337586	0.0381064	0.0761786	978.026	1334.07	1268.09	972.783	935.395	922.766
SIT4	0.337018	0.0105733	0.026206	1133.47	1321.27	1348.72	960.079	1030.37	1018.74
BAP2	0.336862	0.269074	0.375868	6955.37	15820.8	16784.7	10720.6	10476.6	10124
RPC10	0.335586	0.0562452	0.105323	1231.55	1440.23	1362.54	1226.87	1104.73	864.652
YBR197C	0.335192	0.0171458	0.0392384	507.056	569.184	471.072	407.444	418.419	399.748
LCB3	0.335099	0.0766908	0.13525	777.24	597.323	594.311	470.057	482.033	610.188
ALY1	0.334336	0.00894909	0.0228477	813.326	949.066	862.673	717.79	686.314	676.225
YFL041W-A	0.334333	0.547922	0.646387	6.477	15.3488	14.973	10.8894	11.6476	6.16351
HOS4	0.33386	0.0105295	0.0261256	809.624	886.392	854.61	678.77	620.012	723.772
IMP2'	0.333651	0.0196777	0.0439658	551.47	599.882	608.133	515.43	429.17	450.817
DDI1	0.333159	0.0626559	0.115137	592.182	816.044	775.139	536.301	555.503	639.244
AIM39	0.332635	0.161999	0.250164	306.269	280.115	237.264	205.99	165.755	282.641
SRB6	0.332184	0.0598085	0.110761	264.632	356.859	292.549	233.214	232.953	257.987
YDR476C	0.332012	0.0742516	0.132074	1201.02	1404.41	1500.75	1197.83	1196.12	867.294
OSW2	0.33186	0.139813	0.221619	88.8274	122.79	118.632	77.133	94.973	88.9307
RPS30A	0.331647	0.00272277	0.00838132	18688	16560.1	16907.9	13841.3	13353.6	14251.8
SLS1	0.331533	0.0417565	0.0821713	582.004	761.044	625.409	562.617	486.513	513.332
EST1	0.331319	0.0716308	0.128257	215.591	268.604	293.7	194.194	200.698	221.886
YSA1	0.331169	0.0862156	0.148941	1233.41	1080.81	1142.55	774.052	822.502	1151.7
YPL108W	0.330582	0.102728	0.172209	131.39	156.046	115.177	113.431	107.517	98.6162
TOF1	0.330138	0.0233523	0.0506705	731.901	772.555	735.979	535.394	572.526	673.584
YLH47	0.329522	0.0193705	0.0434102	791.119	941.392	928.323	705.994	659.435	750.187
CNB1	0.329069	0.0422813	0.0829888	495.028	488.603	431.912	370.238	330.614	426.163
RPS27B	0.328418	0.0294273	0.0614292	14415	15868.1	18874	12282.3	13964.6	12901.1
RFU1	0.328133	0.0104463	0.025978	1569.28	1464.53	1560.64	1233.22	1320.66	1106.79
LSB1	0.326487	0.031425	0.0650735	1363.87	1784.3	1612.47	1190.57	1268.7	1334.84
ERP4	0.326438	0.0170773	0.0391119	1076.11	1211.27	1228.93	860.26	923.747	1018.74
RPP2B	0.326296	0.0456294	0.0885317	6217.92	5954.05	7524.49	4567.18	5321.18	5821
snR191	0.326122	0.022987	0.0500608	1602.59	1858.48	2030.56	1390.21	1545.55	1443.14
EUG1	0.325711	0.0535912	0.101558	2309.51	1747.2	1696.55	1486.4	1474.77	1631.57
NRD1	0.325209	0.263811	0.369821	2055.98	3021.15	2779.21	2444.66	2577.71	1247.67
MCM3	0.324755	0.0553398	0.104009	2631.51	3514.87	3241.07	2636.13	2675.37	2181.88
GTR1	0.323055	0.0287223	0.0602752	391.396	369.65	373.172	274.049	301.942	331.069
RPP1A	0.322755	0.0356423	0.0719751	14690.8	17603.8	18172.6	12023.7	13374.2	14950.9
MCM5	0.322209	0.0326855	0.0671919	1010.41	842.904	871.887	670.603	808.167	702.64
YLR046C	0.322108	0.0770796	0.135775	328.476	264.767	320.191	225.047	283.127	223.647
YPS7	0.321985	0.048017	0.0927403	2666.67	3495.69	3197.3	2608.91	2675.37	2201.25
snR43	0.321654	0.109136	0.180808	516.309	824.997	704.881	526.319	568.046	540.628
VRG4	0.321621	0.00732855	0.0193163	4312.75	4295.1	4607.06	3228.7	3571.34	3773.83
LYS5	0.320971	0.139337	0.221219	224.844	341.51	346.682	232.306	268.792	228.05
YPL068C	0.320946	0.064803	0.11806	352.534	418.254	342.075	308.532	326.134	255.345
EAF6	0.320811	0.0708011	0.127002	486.7	633.137	609.284	513.615	467.697	401.509
SIP2	0.320308	0.12227	0.198526	274.81	349.185	335.164	221.417	229.369	316.1
UME1	0.31998	0.0703845	0.126379	328.476	240.464	314.432	239.566	235.641	234.213
YIA6	0.319902	0.121526	0.197588	414.528	666.393	565.517	462.798	405.875	448.175
SDS24	0.319537	0.245669	0.350088	1075.18	2128.36	1689.64	1338.48	1023.2	1557.61
TAF13	0.319349	0.139725	0.221598	123.063	172.674	145.123	134.302	114.684	103.019
KAR2	0.318641	0.29359	0.401345	12652.3	6883.93	6986.61	5510.02	6208.19	9549.92
tE(UUC)K	0.318513	0.587678	0.677677	14.8046	11.5116	17.2765	21.7787	8.06375	5.28301
PDE1	0.318152	0.14276	0.225748	555.171	748.253	701.426	515.43	426.483	664.779
YBL039W-A	0.31808	0.316289	0.425034	46.2643	31.9766	32.2495	29.0383	33.151	27.2955
ERP3	0.317992	0.240241	0.343755	305.344	283.952	301.763	179.674	190.842	344.276
PAN6	0.317988	0.053654	0.101645	1433.27	1799.64	1733.41	1427.41	1412.95	1142.01
YGL230C	0.317058	0.548792	0.647098	8.32757	11.5116	19.58	13.6117	8.95972	8.80501
SPE2	0.316922	0.0576586	0.107416	1482.31	1977.43	2012.14	1507.27	1515.09	1368.3
SEC12	0.314736	0.128182	0.206432	485.775	372.208	313.28	346.645	290.295	306.415
DLD1	0.31443	0.0722223	0.129006	482.074	534.649	593.16	405.629	383.476	504.527
RPL37B	0.314303	0.00264987	0.00821996	10875.8	10469.1	11710	8886.63	8961.51	8736.34
SPT23	0.313486	0.0376251	0.0754152	1317.61	1719.06	1585.98	1243.2	1174.62	1299.62
STN1	0.313285	0.0386386	0.0771086	249.827	269.883	262.603	221.417	196.218	211.32
SUI1	0.313243	0.00711189	0.0188456	3341.2	3165.69	3244.53	2732.32	2720.17	2396.73
TRM13	0.313118	0.0787152	0.138153	638.447	805.811	896.074	631.583	680.043	570.565
2024-05-01	0.312025	0.109133	0.180808	162.85	177.79	185.434	130.672	167.547	125.031
FZF1	0.311428	0.096272	0.163321	386.769	516.742	544.785	430.13	361.973	373.333
YPL257W	0.311087	0.241806	0.345495	121.212	205.93	171.613	154.266	144.251	102.138
LCB4	0.310269	0.00987206	0.0247886	1040.95	1107.67	1147.16	925.596	894.18	837.357
YLR036C	0.3102	0.050744	0.0971858	372.89	313.371	310.977	276.771	249.08	279.999
SLX4	0.310078	0.0338021	0.0689749	288.689	283.952	271.817	214.157	232.953	234.213
YHC1	0.309973	0.153434	0.239315	359.936	469.417	368.565	378.405	340.469	246.54
GCY1	0.309158	0.169346	0.259634	115.661	162.441	149.73	98.9117	110.205	134.717
HOP1	0.308957	0.256261	0.362073	87.9021	62.6742	86.3825	47.1872	72.5737	72.2011
SFL1	0.308451	0.00583904	0.016075	1214.9	1282.9	1196.68	1026.32	958.69	997.608
PDS5	0.308136	0.104267	0.174248	833.682	1112.79	1069.99	701.456	780.391	952.703
NBP35	0.308	0.103747	0.173672	187.833	249.418	247.63	166.97	189.05	195.471
CMR1	0.30679	0.0934019	0.158906	223.919	291.627	310.977	228.677	216.825	221.006
CWC23	0.304651	0.0811025	0.141631	284.063	254.534	225.746	216.88	184.57	218.364
YGR039W	0.304314	0.239218	0.34258	56.4424	63.9533	70.2577	49.9096	60.9261	43.1446
RDS2	0.303824	0.0660241	0.119698	229.471	274.999	277.576	197.823	210.553	223.647
ERF2	0.303621	0.187361	0.281444	145.27	246.86	216.532	167.878	163.067	160.251
YIF1	0.303577	0.0211567	0.0465697	2724.04	3348.59	3152.38	2409.27	2489.91	2572.83
TAD3	0.302892	0.115103	0.18885	348.832	520.58	427.305	357.534	321.654	369.811
MSS1	0.302095	0.130026	0.208779	157.298	219.999	179.676	164.248	137.084	148.805
tE(UUC)C	0.302081	0.567817	0.661711	8.32757	21.7441	13.8212	16.334	8.95972	9.68552
RPS21A	0.301642	0.0396628	0.0787292	2179.05	1859.76	2313.9	1558.09	1798.22	1798.86
MRPL4	0.301597	0.0229294	0.0500086	447.838	480.929	438.823	365.701	356.597	386.54
APJ1	0.301181	0.253136	0.358408	260.005	420.812	465.314	284.031	263.416	381.257
TIM12	0.300703	0.128274	0.206524	144.344	131.744	115.177	96.1894	114.684	107.421
SUP16	0.300487	0.366326	0.47685	25.908	39.651	34.553	24.5011	31.359	24.654
HIF1	0.29906	0.150821	0.236108	452.464	643.37	732.523	492.744	465.905	525.659
TRR1	0.297971	0.00507359	0.0142315	8433.05	9234.85	8816.77	7311.3	7390.87	6838.86
SPP2	0.297188	0.209232	0.30738	109.184	172.674	179.676	127.95	121.852	124.151
GOT1	0.296574	0.0561473	0.105194	448.763	456.626	498.715	344.83	365.556	432.326
ARA2	0.296351	0.0432049	0.0844899	356.235	396.51	392.752	325.773	322.55	283.521
RFC4	0.296173	0.0412485	0.0813333	371.039	428.487	370.869	332.126	303.734	316.1
MRPL39	0.295962	0.224892	0.326041	533.89	424.65	422.698	313.069	305.526	507.169
DIB1	0.295935	0.0962514	0.163321	281.287	232.79	283.334	193.286	212.345	244.779
YMR102C	0.295839	0.192873	0.287904	1183.44	1817.55	1968.37	1462.8	1441.62	1142.01
AYR1	0.295817	0.299526	0.407858	1120.52	712.439	795.87	571.692	562.67	1008.17
YDL085C-A	0.29552	0.186997	0.281027	533.89	529.533	467.617	357.534	338.677	551.194
MAD2	0.295389	0.197753	0.293859	214.666	250.697	202.711	170.6	141.564	231.572
RPO41	0.295234	0.0147451	0.0346247	2792.51	2366.27	2473.99	2085.31	2084.03	2053.33
TRS23	0.295084	0.112009	0.184794	433.033	633.137	582.794	461.89	420.211	459.622
CYB5	0.293458	0.146715	0.231019	1214.9	812.206	921.413	800.368	907.619	699.999
TOK1	0.293176	0.030008	0.0625096	923.435	1088.48	1108	875.686	816.23	852.325
YNG1	0.292739	0.159	0.246766	207.264	314.65	279.879	232.306	225.785	194.591
DAS2	0.292715	0.0496795	0.0954857	377.516	396.51	351.289	326.681	314.486	277.358
BXI1	0.292488	0.299108	0.407569	379.367	686.858	609.284	412.888	357.493	596.1
YDR524W-A	0.29134	0.0232359	0.0504549	3547.54	3073.59	3646.49	2680.6	2959.39	2751.57
SWF1	0.291287	0.246929	0.351547	244.275	418.254	390.449	294.013	331.51	233.333
CIP1	0.290783	0.443928	0.551291	619.016	2049.06	1822.09	1097.1	1431.76	1140.25
MPS3	0.290729	0.109663	0.181528	606.987	848.02	867.28	649.732	601.197	645.408
MDM36	0.290463	0.171705	0.262642	327.551	255.813	233.809	227.769	184.57	257.106
STP1	0.290266	0.0251816	0.0540477	1194.54	1366.04	1285.37	1023.6	988.257	1131.44
ARC40	0.290132	0.0431505	0.0844114	4483.93	4012.43	4144.05	3211.45	3183.39	3943.77
PRS1	0.289609	0.207406	0.305226	3789.04	6131.84	6188.44	4620.72	4858.86	3698.11
YKL071W	0.28848	0.242828	0.346538	234.097	360.696	313.28	227.769	314.486	199.874
NOP10	0.28805	0.226701	0.328175	2786.96	4181.26	4261.53	3546.3	3334.81	2314.84
EMP24	0.287991	0.0293126	0.0612572	5147.36	4823.36	4980.24	3750.48	3900.17	4595.34
ARO8	0.287864	0.00151169	0.00510864	13256.6	13623.3	13254.5	10881.2	10892.3	11100.5
tD(GUC)G1	0.287307	0.486304	0.591551	23.1321	21.7441	17.2765	21.7787	17.9194	11.4465
SPC1	0.28718	0.0265018	0.0564124	542.217	523.138	507.929	413.796	456.946	419.119
GPI11	0.286966	0.258974	0.364762	818.877	465.58	479.135	446.464	450.674	550.313
RSC9	0.286149	0.0234852	0.0509179	1437.89	1655.11	1689.64	1267.7	1352.02	1300.5
SEM1	0.28549	0.0742215	0.13206	1594.27	1412.09	1258.88	1206.9	1024.1	1269.68
AHC1	0.285458	0.0554937	0.1042	780.941	970.811	799.326	743.199	666.603	681.508
ESS1	0.284165	0.0447826	0.0871448	889.199	943.95	976.698	783.127	680.043	843.52
CDC25	0.283779	0.00966363	0.0243683	3012.73	2909.87	3128.2	2446.48	2369.85	2618.61
LST7	0.283575	0.0890776	0.152736	224.844	253.255	270.665	189.656	201.594	222.767
NPP1	0.283423	0.0754054	0.133647	1002.08	1256.04	1339.5	999.099	927.331	1027.55
NEJ1	0.283131	0.309967	0.418716	352.534	204.65	231.505	178.767	189.05	281.76
tE(UUC)J	0.283087	0.534616	0.634469	17.5804	12.7907	17.2765	16.334	14.3355	8.80501
HEM25	0.282311	0.198808	0.29528	155.448	141.976	108.266	104.356	103.037	126.792
AIM11	0.282298	0.108702	0.180382	205.413	235.348	219.987	160.618	176.506	205.157
ERG10	0.282184	0.0884566	0.15186	4654.18	6195.79	6451.04	4678.8	4587.38	4958.98
GVP36	0.28183	0.0130243	0.0312005	3798.3	3970.22	4183.21	3218.71	3128.73	3482.38
CHS1	0.281687	0.0231816	0.0503738	3962.07	4100.68	3710.99	3465.54	2946.85	3272.82
LIA1	0.280695	0.212429	0.311077	3677.08	5740.44	5386.81	4363	4578.42	3243.77
YLR050C	0.280271	0.126446	0.204182	362.712	388.836	382.386	274.049	279.543	379.496
GDI1	0.280026	0.0320971	0.0661654	3440.21	3371.62	2862.14	2592.58	2586.67	2788.55
FMP41	0.279557	0.0391811	0.0780078	1604.44	1761.27	1687.34	1404.73	1236.44	1520.63
YJL055W	0.27942	0.0838482	0.145485	925.285	1115.34	1037.74	790.386	767.848	976.476
NPR1	0.279117	0.0443755	0.0865512	977.101	1189.53	1031.98	924.688	831.462	877.86
DDL1	0.279107	0.0760346	0.134361	296.091	345.348	348.985	283.123	248.184	283.521
COQ9	0.278743	0.0306119	0.0635892	956.745	816.044	871.887	716.883	708.714	756.351
MDJ1	0.278075	0.0655469	0.119087	615.315	727.788	627.713	493.651	533.999	596.1
KIN82	0.277599	0.193486	0.288601	229.471	287.79	245.326	207.805	165.755	254.465
YPL247C	0.277007	0.371623	0.481529	366.413	933.718	755.559	564.432	546.543	583.772
GSP1	0.276968	0.0835335	0.145175	14616.7	18899.5	18594.1	14754.2	15395.5	12856.2
CDC34	0.276655	0.0290338	0.0607787	1351.84	1493.95	1365.99	1219.61	1194.33	1061.88
GLG2	0.276282	0.316736	0.425538	612.539	393.952	374.324	342.107	297.463	501.886
PBI1	0.276231	0.414024	0.522344	126.764	154.767	143.971	145.191	146.939	58.9936
YNL146C-A	0.276089	0.476559	0.5822	21.2816	23.0232	23.0353	17.2415	24.1912	14.088
OPI3	0.275174	0.0906123	0.154815	587.556	622.905	605.829	489.114	429.17	582.011
BSC2	0.275042	0.120625	0.196445	226.695	216.162	211.925	153.359	185.466	202.515
MFM1	0.274847	0.178741	0.271378	111.034	134.302	148.578	100.727	105.725	117.987
BIT2	0.274625	0.217699	0.317854	137.867	191.86	201.559	149.729	163.963	124.151
AGP1	0.274512	0.0924269	0.157473	487.625	647.207	620.802	500.003	461.425	487.798
CDC123	0.274509	0.0718026	0.128526	361.786	448.952	423.85	326.681	354.805	337.232
RPS2	0.274333	0.0215655	0.0473819	51977.9	54641.7	59789.3	42892.3	47734.7	46964.2
tV(UAC)D	0.274235	0.382307	0.491833	49.0401	48.6045	51.8295	39.9277	55.5503	28.176
YET1	0.273916	0.104047	0.173978	1355.54	1092.32	1146.01	902.002	921.059	1150.82
BET1	0.273352	0.0859945	0.148645	385.844	315.929	313.28	272.234	292.087	277.358
HER2	0.272836	0.367969	0.478323	61.9941	39.651	46.0706	38.1128	34.9429	50.1886
MER1	0.272797	0.215216	0.314771	173.028	150.93	132.453	117.968	153.211	107.421
CLA4	0.272437	0.160689	0.248607	1143.65	1293.13	1279.61	1119.79	1178.2	778.363
ERP1	0.271962	0.0802613	0.14041	5248.22	4296.38	4370.95	3548.12	3626.89	4351.44
SNN1	0.270813	0.203131	0.299901	134.166	180.348	195.8	142.469	153.211	125.912
HEL1	0.270746	0.0771099	0.135777	383.068	470.696	456.099	362.979	340.469	380.377
RIM1	0.270464	0.027119	0.0574313	2127.23	1885.34	2007.53	1556.27	1765.96	1670.31
YMR085W	0.27045	0.394988	0.503783	68.4711	129.186	115.177	115.246	68.9898	73.9621
MID2	0.270169	0.102103	0.171451	1758.04	2173.13	2123.86	1853.01	1431.76	1734.59
RPS30B	0.269582	0.0617777	0.113833	3830.68	3362.66	4027.73	2757.73	3204	3347.67
BUD16	0.269025	0.0646574	0.117903	628.269	573.021	541.33	495.466	516.08	435.848
THI21	0.269024	0.244431	0.348491	178.58	276.278	247.63	214.157	209.657	157.61
VTI1	0.268596	0.111888	0.184698	371.965	368.371	395.056	280.401	292.087	369.811
MAC1	0.268414	0.187647	0.281746	337.729	535.928	450.341	350.274	356.597	390.062
RHO1	0.267839	0.0780585	0.137122	5607.23	4801.61	4825.9	3766.81	4087.42	4800.49
GLN1	0.267643	0.319369	0.427732	6064.32	9498.34	10929.1	6248.68	6237.76	9518.22
CLN1	0.267187	0.129848	0.208607	990.98	1245.81	1171.35	895.65	825.19	1109.43
YFR018C	0.266932	0.131367	0.210252	987.279	684.3	792.415	714.161	688.106	648.049
VTS1	0.266916	0.0953151	0.162022	2001.39	1689.65	1820.94	1617.98	1676.36	1288.17
MRPS12	0.266349	0.441737	0.549488	95.3044	58.837	39.16	57.1692	46.5905	58.1131
YOR008C-A	0.266302	0.487569	0.592524	51.816	53.7207	76.0166	64.4287	61.8221	24.654
CPR8	0.266179	0.144964	0.228444	1184.36	901.741	815.45	845.74	818.022	751.068
YKL222C	0.266039	0.0649359	0.11823	356.235	379.882	323.646	287.661	290.295	302.893
YND1	0.265934	0.114865	0.188563	1050.2	1371.16	1407.46	1058.08	1148.64	975.596
TRM5	0.26592	0.106627	0.177542	1357.39	1855.92	1756.44	1358.45	1460.43	1311.95
GAL11	0.26558	0.0520073	0.0992214	1630.35	1988.95	1736.86	1560.81	1498.96	1393.83
MCM4	0.265449	0.0274257	0.0579019	2006.94	1889.18	1719.59	1593.48	1566.16	1513.58
DOC1	0.26445	0.208036	0.305926	158.224	237.906	229.201	163.34	180.09	175.22
ARG2	0.2634	0.128774	0.207081	322.925	248.139	264.906	232.306	218.617	247.421
SDH8	0.263399	0.201088	0.297625	417.304	475.812	446.885	310.347	330.614	474.59
IDH2	0.263267	0.473691	0.579616	7113.59	3361.38	3394.25	2697.84	3139.49	5719.74
HCH1	0.26248	0.341806	0.450414	2215.13	1318.72	1321.08	1099.83	1184.47	1764.53
YPR098C	0.261999	0.224721	0.326041	520.01	387.557	419.243	302.18	347.637	457.861
MTR2	0.261973	0.0326774	0.0671919	815.176	905.578	908.743	754.996	731.113	705.282
PRE10	0.261917	0.0752956	0.133492	2428.87	3173.36	2983.07	2445.57	2310.71	2401.13
BOL2	0.261786	0.0331446	0.0678857	1104.79	974.648	973.242	833.036	850.277	864.652
FEN2	0.261187	0.069686	0.125351	423.781	447.673	490.652	404.721	378.1	353.081
CDH1	0.260905	0.0955644	0.162306	789.268	1052.67	958.269	813.98	763.368	757.231
MCD4	0.26078	0.032704	0.0672067	2491.79	2196.16	2312.75	1829.41	1946.95	2068.3
SMM1	0.260466	0.238035	0.341256	762.435	1119.18	1211.66	960.079	899.556	721.131
SLI1	0.259187	0.165108	0.25412	208.189	168.837	181.979	148.821	142.46	176.981
SYN8	0.259084	0.0423624	0.083061	698.59	739.3	808.54	635.213	634.348	606.666
MOB2	0.258835	0.12711	0.205096	569.05	761.044	745.193	590.748	533.103	608.427
CMP2	0.258191	0.0912023	0.155565	1137.18	1398.02	1181.71	1001.82	955.106	1149.05
YOS1	0.2581	0.0549639	0.103467	755.033	667.672	656.507	579.859	549.231	611.068
MEU1	0.258039	0.2972	0.405347	1913.49	3415.1	3303.27	2497.29	2677.16	2041.88
SER33	0.25714	0.0351002	0.071098	1689.57	1488.83	1740.32	1383.86	1392.34	1341
NCA2	0.256612	0.259698	0.365522	288.689	387.557	293.7	245.918	223.097	341.635
ADD66	0.256531	0.0667851	0.120746	487.625	437.44	446.885	362.979	373.62	412.955
YGL185C	0.256242	0.249123	0.35394	283.137	283.952	251.085	225.047	172.027	287.924
BOL3	0.255902	0.252695	0.35787	221.143	184.185	169.31	136.117	145.147	200.754
RAD57	0.25554	0.172698	0.26382	177.655	222.557	248.781	182.397	183.674	176.1
FRE8	0.254709	0.043752	0.0854473	1014.11	1001.51	1112.61	877.501	927.331	817.105
SLG1	0.254351	0.14367	0.226946	1795.05	2375.22	2454.41	2008.18	1876.16	1667.67
PPZ2	0.2538	0.118075	0.192822	433.959	512.905	457.251	387.48	346.741	442.012
ROG1	0.253345	0.0591729	0.10979	546.844	548.719	578.187	468.243	504.432	431.446
HNT3	0.252681	0.242288	0.345934	119.362	92.0927	108.266	102.541	85.1173	81.8866
YPL261C	0.252558	0.312726	0.420817	76.7987	83.1392	69.106	49.0021	70.7818	72.2011
TPO4	0.251203	0.279396	0.38656	1923.67	3105.57	3001.5	2411.09	1821.51	2512.95
TSC10	0.250763	0.152714	0.238442	1111.27	1592.44	1528.39	1182.4	1169.24	1202.77
YPR011C	0.250702	0.06962	0.125337	321.074	341.51	355.896	287.661	284.919	282.641
GDS1	0.250509	0.134599	0.214961	3257	2510.81	2501.64	2118.89	2273.08	2561.38
MGA2	0.250436	0.22222	0.323422	1434.19	2128.36	2114.64	1716.89	1692.49	1361.26
AYT1	0.250352	0.397405	0.50612	99.0055	199.534	191.193	143.377	154.107	112.704
YIM1	0.249459	0.267641	0.374042	993.756	721.393	820.057	663.344	565.358	905.156
PCL2	0.249458	0.158101	0.245499	260.005	305.697	343.226	231.399	255.352	276.477
SPR1	0.249449	0.376269	0.486276	114.735	184.185	191.193	133.395	173.819	103.899
RPB8	0.249372	0.0214302	0.047102	3456.87	3494.41	3353.94	2978.24	2989.86	2701.38
LSM6	0.248754	0.0253037	0.0542604	1304.65	1390.34	1421.28	1188.76	1127.13	1147.29
TEP1	0.248607	0.353606	0.46293	49.0401	75.4649	73.713	57.1692	59.1341	49.3081
[truncated: 3,944 more rows]

## Sheet: wt v tup1 cyc8
ID	log2FoldChange	pvalue	padj	tup1 cyc8-1	tup1 cyc8 -2	tup1 cyc8 -3	wt1-4-12	wt4-4-12	wt4
PAU20	12.5727	2.06e-36	5.17e-35	37139.5	18684.3	31022.4	9.28831	5.00508	0
PAU19	12.0834	5.36e-32	1.17e-30	3791.17	2049.68	4982.5	0	2.50254	0
PAU13	12.054	1.07e-84	5.78e-83	103732	55064.3	96997.7	22.7986	32.533	4.88144
PAU24	11.6782	1.86e-281	5.53e-279	141488	129970	215250	62.485	64.2319	21.9665
PAU5	11.3018	8.43e-277	2.38e-274	68232.9	36231.8	67873.2	24.4874	30.8647	13.0172
URA3	11.1516	6.57e-21	9.69e-20	730.238	702.309	596.333	0	0.834181	0
PAU12	10.8384	1.67e-91	9.43e-90	68712.3	53555.4	82486.9	37.9976	60.061	13.8307
GEX1	10.1544	8.28e-17	1.01e-15	193.641	104.273	226.345	0	0	0
PAU15	9.4934	4.61e-60	1.76e-58	1348.49	1129.62	1717.9	2.53318	3.33672	0
DSF1	9.36483	0	0	15787.6	11672.4	14165.5	26.1761	15.0153	21.9665
FLO11	9.14951	0	0	82469	83735.3	83699.9	160.434	165.168	114.714
DAN1	9.07666	1.31e-33	3.05e-32	45684.2	31376	42245.3	97.1051	108.443	15.4579
PAU1	8.76736	6.5e-13	6.29e-12	81.656	49.0697	69.6447	0	0	0
PAU11	8.71571	1.61e-46	5.01e-45	953.042	503.986	990.987	2.53318	2.50254	0.813573
YNR071C	8.69529	2.77e-225	4.97e-223	37036.8	21552.8	21824.9	72.6177	77.5788	43.9329
TIR2	8.50665	0	0	26883.5	17591.5	23010.3	74.3065	63.3977	48.0008
HSP26	8.40349	1.56e-38	4.12e-37	34125.2	32478	36209.5	49.8191	61.7294	192.003
RCK1	8.13518	0	0	13295.9	19482.7	18110.5	64.1738	51.7192	65.0858
MAN2	8.10854	3.46e-240	6.42e-238	19866.9	11555.9	13943.5	60.7962	41.709	61.8316
YLR012C	7.96236	3.39e-20	4.91e-19	184.309	258.638	177.014	2.53318	0	0
ERR3	7.94284	9.16e-32	1.98e-30	279.963	400.735	339.518	0	0.834181	3.25429
HSP12	7.85405	1.48e-21	2.28e-20	10546.5	18099.5	11816.4	17.7322	35.8698	121.222
IMA1	7.85027	0	0	15525.1	13184.4	15542.4	64.1738	55.8901	71.5944
YER053C-A	7.69956	1.02e-29	2.06e-28	4663.72	1818.64	2427.41	6.75514	10.0102	26.0343
HXT6	7.67676	7.02e-197	1.04e-194	12474.7	6740.94	8952.25	37.1532	46.7141	53.6958
MAL12	7.43401	6.52e-282	2.04e-279	10791.4	7405.43	9541.33	51.5079	63.3977	45.5601
YCL048W-A	7.39365	3.61e-15	4e-14	340.622	1626.45	261.168	3.37757	4.1709	5.69501
IMA2	7.35084	0	0	16704.5	14478.6	16846.8	97.1051	113.449	83.798
DAK2	7.32031	0	0	10987.4	11437.3	9844.57	67.5514	75.9104	58.5773
PAU18	7.30689	1.82e-11	1.56e-10	116.651	46.0028	101.565	0.844392	0.834181	0
FLO1	7.29233	0	0	46783	36833.9	44960	285.404	317.823	217.224
PIR3	7.22321	0	0	10685.3	11540.6	11687.3	81.906	84.2522	61.018
HXT17	7.1316	2.71e-200	4.12e-198	22220.9	12132.5	17906	147.769	117.619	107.392
DIT1	7.08351	0	0	13775.4	13621.9	9655.95	91.1943	90.0915	91.9338
TIR4	6.97887	6.14e-116	4.61e-114	40066.2	27970.7	37290.4	376.599	319.491	139.121
VBA3	6.97568	1.39e-10	1.11e-09	93.3211	39.8691	76.8994	1.68878	0	0
PAU17	6.81599	5.96e-154	6.43e-152	4293.94	2743.81	4653.14	26.1761	41.709	35.7972
PHM7	6.7062	6.14e-128	5.28e-126	7768.98	10913.9	15410.4	108.082	76.7446	141.562
HBN1	6.68528	0	0	9287.78	11027.4	10606.3	91.1943	100.936	108.205
YML083C	6.67817	5.15e-274	1.33e-271	2855.63	2646.69	2746.61	23.643	29.1963	27.6615
HXT13	6.64431	1.87e-176	2.3e-174	16404.7	10316.9	13689.5	170.567	97.5991	135.867
RNR3	6.63067	1.32e-266	3.14e-264	18481.1	12298.1	13928.9	145.235	168.504	137.494
GAC1	6.55577	8.41e-218	1.47e-215	24790.8	18520.7	23593.6	235.585	176.012	299.395
PAU14	6.44866	2.29e-07	1.28e-06	26.8298	22.4903	29.0186	0.844392	0	0
AQY1	6.43238	7.13e-212	1.14e-209	3238.24	2561.84	2526.07	36.3089	33.3672	26.8479
TIR1	6.40553	2.08e-103	1.38e-101	321909	276799	306897	4646.69	4263.5	1772.78
SUC2	6.3034	0	0	154477	126558	150459	1757.18	1856.05	1850.07
FLO9	6.29949	0	0	20872.4	17112	19963.4	252.473	267.772	215.597
SGA1	6.28049	1.63e-298	5.68e-296	4029.14	3644.44	3752.11	54.8855	38.3723	53.6958
YFL015C	6.27126	1.17e-12	1.1e-11	60.6587	75.649	55.1354	0.844392	0	1.62715
PAU7	6.22826	3.38e-131	3.08e-129	2941.95	1790.02	2440.47	33.7757	39.2065	22.78
HXT4	6.20712	3.23e-17	4.02e-16	68521	41806.3	50316.9	468.637	281.119	1424.57
SNO4	6.16418	4.88e-12	4.42e-11	43.161	67.4708	68.1938	0.844392	0	1.62715
YAR062W	6.10439	6.17e-19	8.39e-18	97.9872	86.8942	101.565	1.68878	1.66836	0.813573
PUT4	6.04461	3.99e-247	8.17e-245	2849.79	2531.18	2961.35	47.2859	45.0458	34.1701
FLO5	6.01182	2.26e-212	3.73e-210	36038.3	23870.3	29239.2	475.393	526.368	379.939
FDH1	6.00691	1.84e-51	6.15e-50	290.462	296.462	266.972	5.91074	5.00508	2.44072
HSP31	5.95993	7.03e-276	1.9e-273	15497.1	10927.2	12225.6	197.588	205.208	218.038
THI4	5.94962	5.66e-78	2.77e-76	1149.02	2379.88	1513.32	38.842	23.3571	19.5258
HUG1	5.93255	2.17e-193	3e-191	3953.32	3106.72	4521.1	70.0845	65.9003	53.6958
YFL019C	5.92121	1.2e-63	4.83e-62	442.109	370.067	343.871	6.75514	3.33672	8.9493
GAT4	5.8649	2.95e-98	1.82e-96	617.086	574.524	699.349	12.6659	11.6785	8.13573
SPS100	5.83123	1.68e-240	3.21e-238	2986.28	3439.99	2991.82	59.9518	62.5636	43.1194
COS4	5.80446	6.77e-23	1.09e-21	108.486	115.518	100.114	1.68878	1.66836	2.44072
GAP1	5.80148	4.14e-245	8.18e-243	10714.4	7638.51	10555.5	180.7	162.665	174.918
YMR244W	5.8004	6.28e-109	4.38e-107	954.208	772.847	726.917	18.5766	14.1811	11.39
SHC1	5.76024	4.53e-180	5.72e-178	4632.23	3582.08	3601.21	92.0387	68.4028	57.7637
HXT7	5.75824	NA	NA	15302.3	12257.2	13241.2	79.3728	30.8647	643.536
VBA5	5.74147	8.11e-283	2.67e-280	5348.47	4438.76	4297.66	92.0387	82.5839	88.6795
YBR201C-A	5.73927	2.81e-190	3.62e-188	10947.7	7947.24	8715.75	201.81	181.851	133.426
YFL051C	5.70589	1.55e-141	1.48e-139	2422.85	2046.61	1916.68	48.9747	48.3825	25.2208
PAU8	5.65476	3.19e-17	3.99e-16	106.153	48.0474	140.74	2.53318	2.50254	0.813573
TDH1	5.63051	3.24e-85	1.78e-83	133120	127688	132023	1806.15	1922.79	4200.48
YML131W	5.62669	0	0	17309.9	13573.9	14592	306.514	316.154	297.768
SPG4	5.60384	1.03e-32	2.28e-31	229.803	656.307	240.855	5.06635	8.34181	9.76288
FLO10	5.4556	2.02e-70	9.16e-69	15445.8	7416.67	7338.81	277.805	251.088	159.46
YMR206W	5.41856	1.38e-127	1.16e-125	2000.57	1530.36	1329.05	34.6201	34.2014	44.7465
HXT15	5.41473	1.12e-159	1.28e-157	1883.92	1407.69	1526.38	38.842	35.0356	39.0515
PDC5	5.33134	0	0	12395.4	11518.1	11717.7	299.759	313.652	271.733
PAU4	5.31672	2.24e-41	6.2e-40	279.963	195.256	288.735	5.91074	11.6785	1.62715
PAU9	5.24047	1.51e-09	1.1e-08	166.811	106.318	265.521	10.1327	3.33672	0.813573
YPL277C	5.22835	1.43e-167	1.69e-165	2232.71	2153.95	1954.41	54.0411	42.5432	72.408
COX26	5.1869	2.62e-61	1.02e-59	431.61	457.983	560.06	10.9771	5.83926	22.78
MAL32	5.17566	4.57e-174	5.53e-172	2113.72	1700.06	1804.96	55.7299	57.5585	42.3058
FMP48	5.16524	4.9e-53	1.68e-51	3549.7	3363.32	4867.88	64.1738	77.5788	186.308
DAN4	5.11647	1.89e-126	1.56e-124	6257.18	3655.69	4854.82	157.901	139.308	128.545
PRR2	5.11178	2.12e-252	4.5e-250	2056.56	2042.52	2073.38	53.1967	62.5636	62.6451
YPL278C	5.09519	5.37e-94	3.18e-92	587.923	547.944	480.259	16.8878	12.5127	17.8986
YPS6	5.09144	2.82e-136	2.61e-134	4307.94	3326.51	3051.31	130.036	85.0864	98.4423
YJL028W	5.07886	3.83e-08	2.37e-07	22.1638	31.6908	30.4696	1.68878	0.834181	0
YHR210C	5.06637	1.21e-73	5.68e-72	4447.92	2050.7	2697.28	85.2836	79.2472	109.832
THI5	5.0585	4.6e-25	8.16e-24	81.656	126.763	152.348	3.37757	3.33672	4.06787
CYC7	5.05711	2.96e-81	1.52e-79	1109.35	1140.87	1002.59	30.3981	17.5178	49.628
PAU10	5.05624	2.6e-21	3.97e-20	138.815	67.4708	126.231	0.844392	5.83926	3.25429
XBP1	5.02845	3.51e-109	2.48e-107	3400.39	5151.29	5487.43	129.192	121.79	178.986
HXK1	4.99293	NA	NA	29662.1	28154.7	30352	287.938	174.344	2306.48
GPH1	4.99004	1.72e-15	1.98e-14	15666.3	20114.5	16105.3	328.468	295.3	1008.83
ANB1	4.96196	6.41e-68	2.75e-66	9442.93	5818.84	8724.45	292.16	329.501	148.07
EGO4	4.96169	4.13e-59	1.57e-57	939.044	1024.33	513.63	18.5766	28.3621	32.5429
DIT2	4.956	5.44e-104	3.67e-102	1142.02	1667.35	1394.35	39.6864	59.2268	36.6108
YHR022C	4.95189	2.94e-192	3.88e-190	1998.24	1635.66	1844.13	59.9518	61.7294	55.323
YAL064W	4.93595	6.54e-33	1.47e-31	185.476	141.075	130.584	7.59953	2.50254	4.88144
YAR068W	4.93553	5.92e-143	5.85e-141	1023.03	909.833	886.52	27.0205	32.533	32.5429
PAU3	4.93406	4.07e-37	1.04e-35	177.31	159.476	145.093	5.91074	6.67345	3.25429
YNL194C	4.88756	1.34e-151	1.42e-149	2328.36	2570.02	3363.26	87.8168	96.765	94.3745
TMA10	4.83357	2e-10	1.59e-09	3266.24	2973.83	2917.82	86.9724	26.6938	207.461
CTT1	4.82883	5.53e-125	4.43e-123	3594.03	4872.21	4828.7	161.279	118.454	187.935
YCT1	4.7946	1.49e-266	3.4e-264	8400.07	10511.1	9573.25	361.4	346.185	318.921
OYE3	4.76277	1.62e-146	1.63e-144	1787.1	1511.96	1530.73	59.9518	71.7395	46.3737
IMA5	4.71817	3.22e-86	1.8e-84	2543	1438.35	1638.1	67.5514	79.2472	66.713
PRY1	4.68162	8.34e-117	6.34e-115	84406.6	47846	65009	2756.94	2479.18	2450.48
AQY3	4.68098	2.72e-155	3.04e-153	2797.3	2411.57	2385.33	94.5719	80.0813	121.222
HXT10	4.67989	1.91e-25	3.47e-24	94.4876	251.482	163.955	7.59953	5.00508	7.32216
TIR3	4.67689	2.87e-123	2.27e-121	11067.9	7370.67	10256.6	433.173	381.221	307.531
PDR15	4.672	3.17e-268	7.84e-266	27131.9	23543.2	27685.2	985.405	942.624	1145.51
YHR213W	4.6553	3.69e-25	6.58e-24	107.319	89.961	95.7615	3.37757	3.33672	4.88144
FRE4	4.62536	3.15e-50	1.04e-48	19125	19806.8	20102.7	950.785	1070.25	370.989
YPR015C	4.60833	1.7e-74	8.09e-73	2424.02	1426.09	1652.61	85.2836	86.7548	53.6958
ECM12	4.60437	6.64e-120	5.18e-118	753.568	661.418	686.291	27.0205	31.6989	27.6615
NCA3	4.59725	1.96e-128	1.71e-126	4534.24	3772.23	2869.94	155.368	155.992	150.511
THI22	4.5618	2.65e-56	9.67e-55	9391.6	3868.32	5840	249.096	324.496	235.123
CWP1	4.55122	3.97e-09	2.73e-08	39474.8	44397.8	41853.6	943.186	723.235	3696.06
SPI1	4.51765	3.58e-78	1.77e-76	7015.41	10312.8	5709.42	257.54	385.391	362.854
USV1	4.4584	1.43e-117	1.1e-115	2258.37	2067.06	2475.29	102.171	76.7446	130.172
RSB1	4.4564	5.43e-165	6.32e-163	4671.89	3372.52	3876.89	176.478	178.515	187.935
YGR067C	4.387	2.02e-130	1.81e-128	1594.62	2167.24	2054.52	88.6611	85.0864	104.137
ZNF1	4.36573	6.43e-116	4.77e-114	2107.89	1558.98	1778.84	100.483	70.0712	93.5609
YMR317W	4.35444	1.67e-43	4.89e-42	22395.9	16003.9	15224.6	1090.95	1102.79	427.939
MPC3	4.34862	1.47e-11	1.28e-10	1126.85	951.747	799.464	48.1303	14.1811	78.9166
IME1	4.33805	7.82e-98	4.78e-96	1382.32	1310.57	1429.17	55.7299	54.2217	93.5609
THI12	4.32191	2.73e-22	4.32e-21	71.1573	92.0056	120.427	5.06635	3.33672	5.69501
FMP16	4.26482	3.55e-37	9.12e-36	419.945	981.393	462.847	27.0205	35.8698	34.1701
MAL11	4.22298	1.39e-43	4.09e-42	3301.23	1483.33	1767.24	148.613	86.7548	115.527
YMR279C	4.21432	5.8e-93	3.37e-91	7480.85	4441.83	5189.98	287.938	300.305	333.565
SPO20	4.18617	2.82e-81	1.45e-79	530.764	531.588	480.259	28.7093	36.7039	19.5258
YER188W	4.17299	1.35e-69	5.99e-68	893.55	585.769	905.382	38.842	52.5534	40.6787
YGR066C	4.17249	1.16e-46	3.64e-45	460.773	918.011	522.336	39.6864	33.3672	32.5429
DDR2	4.16794	6.77e-09	4.52e-08	137.649	446.738	290.186	11.8215	7.50763	29.2886
INH1	4.16737	8.42e-08	5.02e-07	3816.83	2673.27	3148.52	99.6382	59.2268	377.498
ENA1	4.15604	2.57e-101	1.67e-99	4717.38	7539.35	6788.91	379.976	369.542	318.921
COS111	4.14275	6.81e-147	6.96e-145	8957.66	7471.88	8693.99	520.99	384.557	516.619
HSP33	4.12847	7.85e-14	8.08e-13	39.6615	71.5599	47.8808	3.37757	4.1709	1.62715
YGL258W-A	4.12468	5.44e-22	8.51e-21	123.65	82.805	201.68	6.75514	10.0102	6.50858
YIR035C	4.11321	7.81e-84	4.17e-82	12429.2	9506.22	11487	695.779	782.461	453.16
YJR115W	4.10158	6.89e-101	4.44e-99	3933.48	3121.03	3942.18	253.318	160.997	226.173
YJL218W	4.05174	1.3e-55	4.63e-54	1124.52	693.109	813.973	65.8626	35.8698	56.9501
CSR2	4.03096	3.24e-105	2.21e-103	5340.3	3508.48	4390.52	262.606	246.083	301.022
NRG1	4.02858	8.14e-128	6.9e-126	7456.36	8392.95	7993.19	584.319	489.664	387.261
BAG7	4.02381	7.61e-142	7.4e-140	1404.48	1288.08	1392.89	94.5719	87.589	69.1537
SOR2	3.96517	5.7e-46	1.75e-44	260.133	197.301	217.64	17.7322	11.6785	13.8307
FSH1	3.96498	2.17e-150	2.25e-148	27039.8	19675.9	21933.7	1396.62	1433.12	1566.13
YOR389W	3.95613	8.68e-101	5.53e-99	3116.92	3114.9	2669.72	227.141	204.374	142.375
RTN2	3.94765	1.76e-12	1.65e-11	1004.37	3789.61	1871.7	147.769	111.78	172.477
GTT1	3.89557	2.61e-69	1.14e-67	5596.93	7434.05	5958.98	333.535	367.874	574.383
THI2	3.89055	3.98e-73	1.84e-71	872.552	647.106	645.665	48.9747	39.2065	57.7637
YPS5	3.86522	2.15e-24	3.64e-23	143.481	131.875	295.99	12.6659	12.5127	13.8307
YAL064W-B	3.83929	7.23e-56	2.6e-54	318.458	253.527	297.441	21.9542	22.5229	16.2715
ATG39	3.83836	1.46e-73	6.82e-72	531.93	542.833	610.842	35.4645	30.0305	52.0687
LEE1	3.83755	1.19e-91	6.78e-90	848.056	1071.35	879.265	69.2401	52.5534	74.0352
YNL195C	3.82153	1.18e-69	5.25e-68	956.541	1379.06	1597.48	92.0387	85.0864	100.883
PET18	3.81877	4.72e-56	1.71e-54	599.588	368.022	522.336	35.4645	34.2014	35.7972
ISF1	3.81808	5.96e-30	1.21e-28	4158.62	2021.06	2618.93	201.81	116.785	305.09
RNR2	3.79236	3.76e-196	5.44e-194	86345.4	68891.7	82102.4	5533.3	5650.74	5945.59
HMS1	3.7865	7.01e-116	5.13e-114	1425.48	1194.03	1137.53	94.5719	81.7497	96.0016
LDS2	3.78641	4.61e-57	1.72e-55	331.29	280.106	352.577	24.4874	17.5178	27.6615
THI7	3.76605	4.86e-112	3.47e-110	15703.6	11234.9	11513.1	909.41	1029.38	887.608
MSC1	3.7631	3.45e-31	7.22e-30	2033.23	5192.18	3543.18	249.096	186.856	357.159
ALP1	3.76213	4.96e-75	2.37e-73	638.083	535.677	515.081	45.5972	31.6989	47.1872
PHO89	3.74674	2.06e-65	8.47e-64	21819.6	31759.3	34311.6	2580.46	2304.01	1662.94
YMR082C	3.73897	3.49e-13	3.44e-12	45.494	43.9582	43.528	3.37757	2.50254	4.06787
HOR7	3.71573	1.97e-11	1.69e-10	28486.3	21300.3	21008	1184.68	1080.26	3123.31
RNR4	3.70797	2.66e-200	4.12e-198	107018	94164.7	118395	8190.6	8127.42	8136.54
GUP2	3.70751	1.3e-82	6.85e-81	1491.97	1316.7	1201.37	112.304	119.288	75.6623
FIT3	3.69316	1.81e-12	1.7e-11	112425	157991	174363	14935.6	15791.9	3659.45
GEX2	3.6925	1.22e-66	5.15e-65	1424.31	1086.69	1037.42	93.7275	68.4028	112.273
YDR034W-B	3.65239	1.57e-05	6.44e-05	47.8271	245.348	111.722	10.1327	4.1709	17.8986
DDR48	3.65112	8.64e-254	1.9e-251	44742.8	41066.2	47188.7	3438.36	3473.53	3674.1
YCR102C	3.6481	4.75e-45	1.42e-43	733.737	406.869	560.06	52.3523	46.7141	36.6108
PLB1	3.64584	2.28e-101	1.5e-99	20171.4	15655.3	19130.5	1334.14	1294.65	1761.39
MAL33	3.64322	1.15e-68	5.02e-67	5034.67	3375.58	3560.59	330.157	254.425	373.43
YGL262W	3.62759	1.32e-10	1.05e-09	25.6633	58.2702	49.3317	1.68878	5.83926	3.25429
GDB1	3.61734	1.07e-64	4.35e-63	4467.75	7348.18	6738.13	494.814	427.101	589.84
MSN4	3.60964	5.31e-46	1.64e-44	8324.24	7918.61	7568.06	592.763	419.593	938.05
GRE2	3.60484	1.62e-214	2.75e-212	10083.3	9671.83	10353.9	857.902	872.553	744.419
SOR1	3.58632	1.3e-33	3.04e-32	297.461	207.524	172.661	19.421	21.6887	15.4579
RGI1	3.55943	8.89e-08	5.29e-07	6664.29	4295.64	6935.46	580.942	151.821	785.098
SPS4	3.53627	4.9e-27	9.37e-26	253.133	135.964	159.603	13.5103	15.0153	18.7122
YMR007W	3.52452	7.42e-41	2.01e-39	473.605	290.329	346.773	40.5308	30.0305	26.0343
TDA8	3.50867	2.02e-66	8.45e-65	421.111	394.602	404.81	45.5972	29.1963	32.5429
IMA4	3.50336	5.08e-08	3.12e-07	40.828	24.5348	18.8621	1.68878	2.50254	3.25429
ALD3	3.50258	1.23e-09	9.08e-09	612.42	1720.5	496.219	70.9289	90.0915	88.6795
FMP45	3.5005	6.87e-46	2.1e-44	661.413	1106.11	800.915	68.3957	61.7294	96.8152
GOR1	3.49886	2.06e-47	6.55e-46	963.54	1156.2	1136.08	80.2172	69.237	138.307
HXT9	3.49677	3.65e-45	1.1e-43	213.472	224.903	275.677	20.2654	18.352	24.4072
MRK1	3.49111	1.03e-84	5.62e-83	2484.67	1675.52	2128.52	184.922	198.535	175.732
RTA1	3.48495	2.69e-61	1.04e-59	1077.86	932.323	1493.01	116.526	100.102	96.0016
TIP1	3.47832	2.28e-57	8.56e-56	67263.5	65628.6	61640	6978.05	6640.91	3836
NQM1	3.47487	5.68e-22	8.87e-21	202.973	470.251	201.68	29.5537	20.8545	28.4751
YJL213W	3.45233	9.23e-37	2.35e-35	1151.35	794.315	761.739	66.707	60.8952	119.595
MCH2	3.44007	8.19e-47	2.58e-45	263.632	292.373	264.07	33.7757	17.5178	24.4072
YJR061W	3.43095	4.47e-154	4.91e-152	2980.44	2990.18	3360.36	282.871	315.32	266.852
ADR1	3.40908	2.14e-63	8.58e-62	7385.2	8459.4	9155.38	700.845	621.465	1030.8
CRC1	3.39832	8.69e-25	1.52e-23	124.817	105.295	92.8597	9.28831	8.34181	13.0172
SMP1	3.39613	3.07e-93	1.8e-91	1200.34	953.791	1020.01	108.082	89.2573	104.137
FIT2	3.38044	1.26e-06	6.37e-06	36075.6	58101.5	62880.5	6641.14	7065.51	1374.94
GPP2	3.37905	9.51e-24	1.58e-22	7240.55	6711.3	7105.21	444.995	411.251	1167.48
ECM13	3.37231	2.21e-63	8.77e-62	481.77	417.092	390.301	37.1532	49.2167	38.2379
TOS8	3.36874	5.95e-67	2.54e-65	1372.99	898.588	1040.32	105.549	108.443	106.578
YAP6	3.36662	9.67e-95	5.79e-93	970.539	1068.29	873.461	103.016	96.765	82.9845
YOR314W	3.34983	5.5e-11	4.57e-10	52.4931	37.8245	53.6845	0.844392	4.1709	8.9493
THI20	3.34199	1.66e-96	1e-94	2142.89	1822.73	2098.05	179.855	180.183	237.563
SUT1	3.33628	4.62e-130	4.08e-128	4334.77	5021.46	4795.33	523.523	463.804	414.109
STL1	3.33197	1.19e-43	3.53e-42	1957.41	1207.32	1439.32	175.634	173.51	108.205
YFR054C	3.3284	2.01e-31	4.28e-30	388.449	281.128	232.149	33.7757	36.7039	19.5258
RIM8	3.3249	1.73e-139	1.63e-137	1878.09	2006.74	2098.05	204.343	179.349	213.156
HXT2	3.30932	2.1e-42	5.98e-41	87087.3	81077.4	88376.3	9047.66	5373.79	11457.5
REE1	3.30652	1.02e-82	5.41e-81	13186.3	9585.96	11677.1	1011.58	1118.64	1351.34
HSP32	3.3003	8.24e-08	4.92e-07	26.8298	28.624	26.1168	3.37757	0	4.88144
RGM1	3.29994	4.99e-52	1.68e-50	2133.55	1983.23	1739.67	225.453	236.907	132.612
ODC1	3.29618	1.67e-100	1.04e-98	1384.65	1225.72	1083.85	128.348	125.961	122.036
FAT3	3.28816	3.49e-80	1.75e-78	3183.42	4735.22	3705.68	377.443	391.231	421.431
ALD4	3.26031	1.51e-05	6.23e-05	4533.07	12610.9	8093.3	580.942	404.578	1648.3
SOL4	3.23719	1.83e-35	4.44e-34	1874.59	1746.06	1700.49	175.634	115.951	272.547
RTC2	3.2342	1.88e-24	3.2e-23	163.312	223.88	268.422	19.421	15.0153	34.9836
SET4	3.22617	5.81e-28	1.13e-26	1552.63	870.986	983.732	132.57	157.66	74.0352
SDP1	3.21797	5.02e-72	2.29e-70	1153.68	1021.26	1349.37	145.235	127.63	105.765
PCK1	3.21075	2.22e-63	8.77e-62	674.245	854.63	658.723	81.906	65.0661	89.493
TPO2	3.18456	5.61e-53	1.91e-51	12890	9511.33	8309.49	982.872	1383.91	1011.27
CAT8	3.1776	4.97e-65	2.03e-63	1944.58	1790.02	1980.52	201.81	162.665	266.852
PDC6	3.17296	8.92e-36	2.19e-34	223.971	306.685	239.404	21.9542	37.5381	26.0343
MAL31	3.16974	1.09e-34	2.59e-33	3310.57	2092.62	2527.52	367.31	188.525	325.429
YML122C	3.15006	1.06e-17	1.37e-16	85.1555	138.008	76.8994	9.28831	10.0102	14.6443
GSY2	3.14824	1.61e-07	9.24e-07	8351.07	9247.58	10906.7	762.486	515.524	1937.12
HEM13	3.14819	3.32e-23	5.4e-22	47454.9	21256.4	32589.4	4683.84	4472.88	2269.87
YOR387C	3.14765	2.01e-30	4.13e-29	180.81	140.053	172.661	16.0434	15.0153	24.4072
ARN1	3.09827	1e-35	2.45e-34	7149.56	8908.19	9478.94	1079.98	1280.47	621.57
SMA1	3.09563	2.17e-15	2.46e-14	59.4922	82.805	55.1354	7.59953	6.67345	8.9493
ATO2	3.09513	6.69e-41	1.82e-39	541.262	607.237	694.996	75.9953	47.5483	91.9338
TFS1	3.08292	9.14e-25	1.59e-23	967.04	1799.22	1449.48	119.904	131.801	245.699
YHR214W	3.04969	2.44e-50	8.07e-49	293.961	372.112	365.635	37.9976	45.8799	40.6787
DIA3	3.04664	1.07e-25	1.96e-24	270.631	601.103	397.555	56.5743	50.885	46.3737
DUR3	3.04378	6.26e-86	3.47e-84	1108.19	907.789	915.538	121.592	119.288	114.714
GLK1	3.0353	2.39e-09	1.69e-08	21612	27134.5	23817.1	2232.57	1652.51	4966.05
PGM2	3.03444	6.15e-09	4.14e-08	3957.98	3981.8	4316.52	404.464	244.415	846.93
GIT1	3.0233	3.68e-53	1.27e-51	384.95	318.953	342.42	37.1532	44.2116	47.1872
PRX1	2.99692	3.86e-48	1.24e-46	1705.44	1765.49	1764.33	192.521	168.504	294.513
RGI2	2.99411	1.17e-09	8.66e-09	32.6624	47.0251	31.9205	4.22196	3.33672	6.50858
YNR014W	2.99189	6.8e-57	2.52e-55	3346.73	4800.65	3905.91	560.676	407.914	546.721
YLR149C	2.98176	1.69e-43	4.91e-42	984.538	941.524	1478.5	139.325	125.961	165.155
PDR11	2.97587	2.19e-78	1.09e-76	4774.54	3568.79	4454.36	586.008	561.404	479.195
GIP2	2.97368	3.5e-82	1.82e-80	739.57	655.284	745.779	86.9724	86.7548	98.4423
CIN5	2.96843	3.44e-41	9.39e-40	992.703	1276.83	1362.43	188.299	166.836	109.019
YAR066W	2.95828	5.78e-30	1.17e-28	156.313	187.078	178.465	16.8878	20.0203	30.1022
ENO1	2.95685	1.05e-45	3.17e-44	86261.4	89980.5	93824.5	9156.59	9897.55	15728.8
SIP18	2.9473	2.16e-06	1.05e-05	37.3284	105.295	21.764	3.37757	5.83926	12.2036
GLC3	2.92879	4.12e-22	6.48e-21	6025.04	4989.77	7157.45	830.037	419.593	1136.56
GRE1	2.91693	2.3e-16	2.77e-15	228.637	678.797	327.911	61.6406	53.3876	48.8144
YAT1	2.91345	2.4e-38	6.29e-37	569.259	842.362	893.774	86.9724	94.2624	124.477
YHR033W	2.91042	9.57e-101	6.04e-99	2372.69	2320.59	1951.5	277.805	306.978	299.395
HBT1	2.90799	9.29e-26	1.72e-24	2146.39	4507.25	2108.2	393.487	384.557	389.702
YPR145C-A	2.90731	2.68e-23	4.37e-22	330.123	198.323	246.658	41.3752	40.8749	21.1529
YBR296C-A	2.90365	1.15e-22	1.83e-21	95.6541	99.1616	110.271	12.6659	12.5127	15.4579
MTH1	2.89736	1.6e-05	6.56e-05	4526.07	3412.39	3279.11	376.599	185.188	943.745
YHR139C-A	2.8966	9.92e-12	8.73e-11	72.3239	43.9582	101.565	5.91074	10.8443	12.2036
HXT8	2.89473	7.99e-50	2.6e-48	1447.64	928.234	1266.66	178.167	158.494	152.952
BIO5	2.89161	2.88e-18	3.79e-17	2000.57	1290.12	950.361	249.096	218.555	104.137
RTS3	2.88897	2.52e-37	6.5e-36	3111.09	5182.98	4335.39	614.717	432.106	658.181
HAL1	2.87787	1.7e-55	6.02e-54	767.566	898.588	995.339	128.348	96.765	136.68
DDI2	2.87614	1.55e-26	2.94e-25	146.981	125.741	149.446	24.4874	18.352	14.6443
GDH1	2.86509	4.52e-77	2.2e-75	18099.6	15328.1	16735.1	2081.43	2067.93	2735.23
JEN1	2.8601	7.57e-114	5.48e-112	1780.1	2001.63	1926.84	267.672	242.747	275.801
GSC2	2.85962	1.25e-33	2.93e-32	19401.5	16340.2	19047.8	1982.63	1973.67	3591.93
tX(XXX)L	2.8536	6.7e-06	2.97e-05	16.3312	24.5348	18.8621	1.68878	4.1709	2.44072
PNS1	2.84928	2.18e-23	3.58e-22	2487.01	2998.36	4239.62	405.308	297.803	645.977
YEL067C	2.83923	2.04e-68	8.85e-67	832.891	873.031	925.695	134.258	134.303	99.2559
EMI2	2.83492	1.73e-22	2.74e-21	8934.33	7985.06	8939.19	1103.62	686.531	1833.79
PRB1	2.83229	2.66e-56	9.67e-55	15541.5	21446.5	21025.5	2815.2	2261.46	3068.8
YPC1	2.81907	1.01e-39	2.7e-38	1243.5	937.435	1146.24	139.325	125.127	206.648
GSY1	2.80681	1.12e-06	5.7e-06	5544.44	4109.58	6401.51	808.927	292.797	1192.7
SOM1	2.79508	5.25e-92	3.02e-90	946.043	899.61	885.069	130.881	121.79	140.748
YOR186W	2.77745	6.66e-33	1.49e-31	177.31	197.301	171.21	26.1761	30.8647	22.78
YPR196W	2.775	4.47e-21	6.73e-20	1650.62	753.424	770.445	158.746	167.67	137.494
YAL063C-A	2.76973	8.43e-07	4.37e-06	27.9963	22.4903	29.0186	0.844392	5.83926	4.88144
AUS1	2.75514	2.11e-41	5.87e-40	9250.45	5215.69	7478.1	1096.02	1114.47	1039.75
GPD1	2.73172	2.66e-25	4.78e-24	11162.4	12505.6	12681.1	1449.82	1277.96	2744.18
HPA3	2.71319	2.3e-52	7.8e-51	813.06	818.85	1030.16	120.748	125.127	159.46
YHR177W	2.70501	2.43e-56	8.94e-55	1021.87	735.022	892.323	132.57	135.971	137.494
UGP1	2.70066	3.68e-31	7.69e-30	28504.9	26087.7	24906.7	3380.95	3064.78	5782.88
VEL1	2.69113	3.05e-32	6.68e-31	283.463	212.635	206.032	37.9976	35.8698	34.9836
PAI3	2.67261	1.87e-12	1.74e-11	143.481	306.685	113.173	27.8649	23.3571	37.4244
OM14	2.66883	7.32e-22	1.13e-20	2894.12	3714.98	2851.08	413.752	326.165	747.674
PEX9	2.66723	9.06e-32	1.97e-30	205.306	224.903	197.327	42.2196	29.1963	27.6615
YGR161W-C	2.65809	6.25e-21	9.24e-20	470.105	781.025	755.936	99.6382	70.9054	147.257
BIO3	2.63097	5.99e-35	1.44e-33	699.908	551.011	548.452	118.215	101.77	70.7809
YIL015C-A	2.61373	2.09e-25	3.78e-24	612.42	381.312	507.826	69.2401	66.7345	109.019
YCL042W	2.61369	4.78e-16	5.67e-15	1664.62	1900.43	1912.33	237.274	166.002	491.398
MET28	2.60946	8.49e-33	1.89e-31	208.806	246.371	191.523	37.1532	32.533	36.6108
HPF1	2.6054	6.55e-26	1.22e-24	9526.92	15413	20610.5	2568.64	2284.82	2631.1
PHD1	2.58977	4.24e-53	1.46e-51	9516.42	6999.58	6944.16	1313.03	1157.84	1426.19
YHL044W	2.58888	7.32e-43	2.11e-41	548.261	422.203	429.476	85.2836	79.2472	68.3401
BDH2	2.58079	2.4e-41	6.61e-40	3692.02	2274.58	2698.73	499.88	488.83	459.669
TKL2	2.56489	0.000136915	0.000478719	712.74	3120.01	864.756	283.716	271.943	238.377
SDD1	2.55724	1.24e-25	2.27e-24	190.142	240.237	204.581	30.3981	48.3825	29.2886
ICS2	2.55467	2.16e-24	3.64e-23	2266.54	1969.94	2259.1	298.07	266.938	540.213
YRO2	2.54869	1.15e-06	5.84e-06	5012.51	2323.65	1804.96	357.178	570.58	634.587
SCW10	2.53617	3.82e-107	2.64e-105	46508.9	40138	48011.3	7690.72	7569.36	7954.3
HSP30	2.53529	0.00260993	0.00661405	5031.17	860.763	1307.29	320.869	662.339	258.716
IRT1	2.52195	2.62e-41	7.2e-40	1991.24	1414.84	1389.99	269.361	314.486	251.394
TSL1	2.50915	5.53e-06	2.49e-05	12976.3	13079.1	21774.1	2413.27	1397.25	4590.99
STP4	2.50415	3.1e-25	5.55e-24	17671.5	10410.9	9137.97	2304.35	2344.05	1912.71
YEF1	2.49393	2.53e-31	5.33e-30	393.115	382.334	325.009	80.2172	68.4028	47.1872
DCS2	2.48762	1.02e-17	1.31e-16	436.276	507.053	558.609	57.4186	71.7395	138.307
YPR078C	2.48658	3.18e-17	3.98e-16	117.818	208.546	237.953	35.4645	30.8647	34.1701
PBI2	2.4785	5.68e-28	1.11e-26	2160.38	2060.93	1928.29	291.315	295.3	516.619
YBR285W	2.46672	1.61e-12	1.51e-11	58.3257	105.295	107.369	11.8215	19.1862	17.8986
ICY1	2.46606	2.17e-18	2.88e-17	1486.14	1835	1398.7	222.919	194.364	436.889
SIP4	2.46089	1.32e-11	1.15e-10	55.9927	57.2479	50.7826	6.75514	10.8443	12.2036
YBR182C-A	2.45972	6.4e-10	4.89e-09	50.1601	49.0697	42.077	7.59953	12.5127	5.69501
KNH1	2.45377	8.68e-50	2.81e-48	621.752	625.638	671.782	128.348	127.63	94.3745
YBR085C-A	2.45363	1.46e-75	7.03e-74	3305.9	4184.21	3772.42	662.848	675.686	717.571
TPO1	2.44767	1.25e-50	4.17e-49	7919.46	5830.09	5696.36	1236.19	1227.08	1101.58
ACA1	2.44502	2.53e-80	1.28e-78	2793.8	2319.56	2608.78	495.658	444.618	477.567
HXT5	2.44145	6.55e-54	2.3e-52	1011.37	900.633	805.267	172.256	147.65	180.613
YPS3	2.4392	2.71e-60	1.04e-58	10675.9	12204	14180	2515.44	2203.07	2114.48
YLL053C	2.43885	1.91e-20	2.79e-19	633.417	385.401	419.319	79.3728	117.619	68.3401
SNZ3	2.43219	4.07e-40	1.09e-38	390.782	364.956	467.2	81.0616	78.413	66.713
YMR181C	2.43011	3.29e-39	8.74e-38	4556.4	4379.47	4104.69	905.188	923.438	591.468
YOR032W-A	2.42617	4.23e-12	3.85e-11	89.8216	64.4039	82.7031	16.8878	7.50763	19.5258
THI13	2.41444	2.89e-18	3.8e-17	92.1546	124.719	129.133	21.1098	25.0254	18.7122
YHR140W	2.40924	3.23e-22	5.09e-21	304.46	256.593	256.815	37.9976	43.3774	72.408
YER121W	2.39087	1.49e-09	1.09e-08	99.1537	151.298	153.799	29.5537	9.17599	38.2379
TDA6	2.38867	0.00415366	0.0100008	3006.11	737.067	726.917	279.494	452.126	122.036
YER158C	2.37189	1.41e-35	3.45e-34	3249.91	2513.8	2571.05	504.946	439.613	665.503
AQY2	2.35365	1.91e-35	4.62e-34	734.904	495.808	618.097	124.97	124.293	112.273
YOR343C	2.35223	1.08e-19	1.53e-18	120.151	158.454	175.563	25.3318	27.528	35.7972
YNL208W	2.34788	7.7e-34	1.82e-32	7487.85	8681.24	9857.63	1455.73	1484.84	2171.43
REC8	2.34731	9.65e-16	1.12e-14	79.3229	84.8496	89.9578	20.2654	15.0153	14.6443
UTR5	2.33436	3.74e-13	3.68e-12	67.6578	69.5153	68.1938	17.7322	11.6785	11.39
PRY2	2.3307	8.36e-55	2.95e-53	18534.7	17229.6	19712.4	3312.55	3350.07	4364.82
PEX18	2.32789	1.06e-18	1.43e-17	102.653	99.1616	116.075	19.421	23.3571	20.3393
TSA2	2.3172	1.56e-29	3.12e-28	818.893	1102.02	663.076	182.389	166.836	170.037
BOP2	2.31449	5.66e-24	9.51e-23	293.961	462.073	504.924	83.5948	82.5839	87.0523
IGD1	2.31448	5.44e-33	1.23e-31	841.056	836.229	842.992	173.945	123.459	209.088
HES1	2.31001	2.98e-11	2.54e-10	503.934	679.819	783.503	162.123	177.68	56.9501
WSC4	2.30936	1.12e-19	1.57e-18	4027.97	2298.1	2711.79	485.525	532.207	805.437
UBI4	2.30771	3.12e-13	3.09e-12	2194.21	4064.6	3351.65	500.724	438.779	1001.51
MMO1	2.30664	1.31e-31	2.8e-30	1342.66	979.348	848.795	228.83	196.032	216.41
SED1	2.29985	2.09e-17	2.63e-16	120522	189312	168434	28617.3	22098.3	46412.7
ECM4	2.29702	6.73e-12	5.98e-11	346.455	703.332	594.882	86.9724	75.9104	171.664
TOH1	2.27928	2.77e-70	1.24e-68	11338.5	12494.4	14445.5	2625.21	2690.23	2569.26
NRG2	2.27057	2.17e-31	4.6e-30	2289.87	2394.19	2291.02	607.962	353.693	484.076
UGX2	2.26832	5.99e-17	7.4e-16	108.486	100.184	116.075	25.3318	15.8494	26.0343
GAT2	2.24329	1.7e-48	5.46e-47	4554.07	3499.28	3981.36	902.655	738.25	900.625
15S_RRNA	2.24176	5.85e-05	0.000219721	2684.15	652.217	1726.61	326.78	361.2	382.379
BNS1	2.23186	1.64e-31	3.5e-30	389.616	436.515	480.259	89.5055	75.9104	112.273
YMR090W	2.22961	7.58e-13	7.28e-12	282.296	442.649	204.581	51.5079	58.3926	88.6795
RIM4	2.22105	7.15e-54	2.49e-52	1117.52	1349.42	1401.6	278.649	262.767	288.005
FMP40	2.21405	5.13e-42	1.45e-40	1028.87	1166.43	1080.94	199.276	225.229	281.496
AFR1	2.21268	8.62e-24	1.44e-22	838.723	1091.8	1356.62	255.006	184.354	269.293
YDL241W	2.20653	6.49e-16	7.61e-15	2467.18	1746.06	2144.48	574.186	540.549	262.784
ECM38	2.20636	3.06e-33	7.03e-32	2502.17	1634.63	1992.13	469.482	395.402	462.923
CMC4	2.19605	1.14e-29	2.28e-28	283.463	328.153	253.913	59.9518	70.9054	58.5773
WTM1	2.19541	7.79e-14	8.03e-13	21574.7	15372.1	17055.7	2821.96	2807.85	6160.38
BRP1	2.19341	3.98e-15	4.4e-14	107.319	87.9165	113.173	16.8878	22.5229	27.6615
YGL007C-A	2.18937	2.17e-05	8.78e-05	19.8307	68.4931	31.9205	10.1327	7.50763	8.9493
QCR10	2.18822	7.97e-13	7.64e-12	1545.63	1073.4	948.91	184.922	194.364	403.532
PTR2	2.18372	2.43e-13	2.42e-12	21259.7	17969.7	18627.1	3044.03	2860.41	6829.95
LYS1	2.17882	1.65e-21	2.52e-20	2876.62	2232.67	1910.88	448.372	417.925	684.215
YOL160W	2.1493	1.65e-07	9.45e-07	33.8289	44.9805	46.4298	5.06635	10.8443	12.2036
THI72	2.1414	2.09e-42	5.98e-41	498.101	424.248	441.083	104.705	104.273	100.069
RTC3	2.13913	5.01e-12	4.53e-11	216.972	345.532	266.972	40.5308	52.5534	95.1881
STR3	2.13624	2.03e-09	1.45e-08	93.3211	223.88	219.091	43.9084	27.528	50.4415
YCR062W	2.13006	3.26e-15	3.63e-14	2679.48	2127.37	2513.01	399.397	428.769	843.675
DOG2	2.12884	4.43e-22	6.94e-21	892.383	1096.91	1143.33	243.185	168.504	304.276
GSM1	2.12457	3.62e-21	5.47e-20	449.108	442.649	610.842	113.149	86.7548	144.002
GAL3	2.12007	2.16e-30	4.41e-29	320.791	319.975	320.656	90.3499	65.0661	65.8994
SAE3	2.11982	0.000386631	0.00120924	26.8298	16.3566	14.5093	5.91074	5.83926	1.62715
YHR138C	2.10786	1.09e-27	2.12e-26	1579.46	1775.71	1710.65	347.889	316.989	510.11
YIL012W	2.10739	2.19e-07	1.23e-06	36.1619	78.7159	75.4485	20.2654	14.1811	9.76288
UPC2	2.10012	1e-31	2.15e-30	3695.52	3351.05	3328.44	959.229	848.362	612.621
YDR010C	2.09438	6.68e-09	4.47e-08	47.8271	47.0251	50.7826	8.44392	15.0153	10.5765
YJL027C	2.0904	0.000112949	0.000400591	23.3303	28.624	26.1168	10.9771	5.83926	1.62715
ICL2	2.08255	3.05e-32	6.68e-31	573.925	682.886	689.193	136.791	137.64	184.681
FMO1	2.08205	2.23e-32	4.91e-31	327.79	286.24	297.441	75.1509	75.9104	64.2723
YMR315W-A	2.07661	1.59e-13	1.61e-12	83.989	119.607	97.2125	27.0205	25.8596	18.7122
MAL13	2.07221	1.22e-43	3.59e-42	1129.19	894.499	1111.41	255.006	234.405	255.462
SDH1	2.06868	1.63e-11	1.4e-10	1294.83	1189.94	1144.79	219.542	177.68	467.805
YBR230W-A	2.05967	2.01e-15	2.28e-14	125.983	136.986	98.6634	31.2425	23.3571	32.5429
SPG1	2.03467	1.12e-05	4.74e-05	37.3284	40.8914	30.4696	9.28831	14.1811	3.25429
SFC1	2.03387	2.39e-14	2.53e-13	138.815	121.652	103.016	32.9313	35.0356	21.1529
KDX1	2.03182	4.81e-25	8.52e-24	347.621	481.496	454.142	112.304	87.589	113.9
RRT6	2.02729	8.54e-17	1.04e-15	270.631	382.334	264.07	54.0411	81.7497	89.493
YIL046W-A	2.02621	2.14e-06	1.05e-05	38.495	48.0474	27.5677	13.5103	7.50763	7.32216
PAU2	2.02416	3.93e-13	3.85e-12	125.983	92.0056	132.035	35.4645	29.1963	21.1529
ALD6	2.02065	0.0206829	0.0409105	25274.9	38596.3	36107.9	3803.99	2898.78	17936.8
UIP4	2.0188	3.28e-15	3.64e-14	116.651	158.454	155.25	32.9313	28.3621	44.7465
ZRG8	2.01343	2.73e-33	6.31e-32	2188.38	1885.09	1809.31	487.214	399.573	570.315
STF1	2.0125	0.000755955	0.00219423	628.751	894.499	629.705	113.993	90.0915	329.497
REG2	2.00996	1.29e-24	2.23e-23	384.95	298.507	329.362	81.0616	70.9054	99.2559
QDR1	2.00785	2.82e-62	1.11e-60	1504.8	1606.01	1619.24	423.885	383.723	368.549
VHR1	2.00714	1e-34	2.4e-33	5592.27	4299.73	4019.08	1233.66	1043.56	1183.75
BNA2	2.00671	1.99e-15	2.27e-14	171.478	302.596	282.932	55.7299	63.3977	69.1537
CMR3	2.00242	1.99e-18	2.66e-17	3113.43	1806.38	1947.15	634.138	605.615	474.313
YJR151W-A	1.99034	2.62e-06	1.26e-05	66.4913	39.8691	31.9205	13.5103	14.1811	7.32216
RPM2	1.98289	5.51e-19	7.53e-18	1270.33	1307.5	1256.51	287.093	236.907	445.838
YSR3	1.97525	9.91e-24	1.65e-22	2029.73	1832.96	2170.59	587.697	578.921	367.735
YBL029W	1.96588	2.97e-13	2.95e-12	985.704	509.098	497.67	156.212	166.836	187.122
SNZ2	1.96314	1.05e-23	1.73e-22	319.625	297.485	284.383	70.0845	65.0661	96.0016
HXT12	1.95364	1.54e-24	2.64e-23	275.297	287.262	336.616	85.2836	63.3977	82.9845
YER084W	1.94848	7.93e-15	8.61e-14	117.818	104.273	101.565	27.8649	32.533	23.5936
YPR064W	1.94414	2.36e-05	9.5e-05	31.4959	29.6462	24.6658	7.59953	4.1709	10.5765
HXT3	1.94055	5.49e-31	1.14e-29	88413.6	59271	73737.8	20796.5	18212.7	18674.8
GUT2	1.93223	9.26e-13	8.85e-12	1486.14	2947.25	2653.75	663.692	450.458	742.792
SRX1	1.93027	9.82e-11	7.97e-10	76.9899	132.897	126.231	32.0869	33.3672	22.78
GPG1	1.92558	1.92e-15	2.19e-14	213.472	283.173	178.465	47.2859	66.7345	64.2723
MOH1	1.92481	7.24e-11	5.92e-10	106.153	178.9	104.467	36.3089	39.2065	27.6615
GTO3	1.92444	1.45e-09	1.06e-08	520.265	889.387	709.506	245.718	216.053	96.8152
BSC4	1.92439	6.02e-05	0.000225161	39.6615	42.9359	20.3131	5.06635	14.1811	8.13573
tS(AGA)D2	1.91741	7.35e-08	4.42e-07	40.828	51.1142	59.4882	16.0434	14.1811	9.76288
YDR018C	1.91679	3.59e-20	5.18e-19	167.978	180.944	217.64	53.1967	50.0508	46.3737
SPO73	1.91669	6.34e-16	7.44e-15	234.469	356.777	274.226	66.707	65.9003	96.8152
NCE102	1.91246	6.8e-17	8.35e-16	12990.3	10847.5	12914.7	2480.82	2736.11	4545.43
YNL033W	1.9099	5.12e-20	7.32e-19	180.81	191.167	200.229	52.3523	59.2268	40.6787
SDH2	1.90796	1.12e-13	1.14e-12	1750.94	1269.68	1551.05	327.624	301.973	588.213
APT2	1.90541	2.12e-42	6.02e-41	2492.84	2508.69	2346.16	676.358	729.908	555.67
MIG3	1.9052	7.41e-39	1.96e-37	1586.46	1286.03	1553.95	398.553	356.195	426.312
AAC3	1.90401	6.37e-17	7.84e-16	620.585	379.268	523.787	141.858	156.826	108.205
YOL085C	1.90236	1.49e-15	1.73e-14	139.982	114.496	137.839	32.0869	41.709	30.9158
RNP1	1.89863	0.000132121	0.000463871	22.1638	43.9582	36.2733	11.8215	12.5127	3.25429
snR74	1.8976	8.24e-06	3.58e-05	190.142	51.1142	177.014	28.7093	39.2065	43.9329
YIL055C	1.89656	1.15e-22	1.83e-21	628.751	845.429	725.466	238.963	160.997	191.19
YDL022C-A	1.89573	9.85e-05	0.000354884	18.6642	35.78	31.9205	8.44392	4.1709	10.5765
RAD16	1.8906	9.88e-34	2.33e-32	1047.53	1239.01	1107.06	284.56	273.611	357.159
YIR016W	1.89052	1.11e-41	3.12e-40	652.081	628.705	599.235	155.368	182.686	169.223
GAL4	1.88986	8.24e-46	2.51e-44	1644.78	1355.55	1469.79	420.507	377.884	407.6
QCR9	1.88613	1.17e-32	2.58e-31	1451.14	1327.95	1372.58	321.713	351.19	449.906
YOL163W	1.88488	1.39e-08	8.99e-08	80.4895	116.54	104.467	37.9976	29.1963	14.6443
HPA2	1.88442	0.00025525	0.000832125	16.3312	34.7577	21.764	5.06635	5.83926	8.9493
CCP1	1.87967	1.43e-20	2.09e-19	7540.35	5898.58	5602.05	1513.15	1450.64	2210.48
PET9	1.87835	2.37e-17	2.97e-16	10351.6	9274.16	9509.41	2085.65	2160.53	3678.16
ARG3	1.87661	2.06e-13	2.06e-12	92.1546	130.852	124.78	30.3981	35.0356	29.2886
VID24	1.87546	5.54e-19	7.55e-18	4179.62	4260.88	2898.96	939.808	860.04	1291.14
YOR338W	1.87494	7.82e-20	1.11e-18	456.107	466.162	307.598	101.327	118.454	116.341
ESBP6	1.87157	1.19e-41	3.33e-40	2221.04	2004.7	1804.96	511.701	533.876	602.858
PUT1	1.87055	5.22e-09	3.55e-08	394.282	512.164	663.076	118.215	88.4232	222.105
SCS7	1.86732	3.9e-15	4.31e-14	10418.1	5447.75	6778.75	1839.09	1941.14	2426.07
BDH1	1.86043	6.96e-25	1.22e-23	3037.6	2971.78	3424.2	751.509	748.26	1097.51
PHM8	1.85614	3.35e-21	5.09e-20	963.54	630.749	754.485	189.988	214.384	244.072
PDR10	1.85365	3.34e-50	1.09e-48	1876.92	1831.93	1854.29	559.832	457.131	522.314
YBR056W-A	1.8505	6.58e-43	1.9e-41	1296	1187.89	1459.64	358.022	352.024	382.379
MHT1	1.84775	1.4e-18	1.88e-17	304.46	401.758	364.184	81.0616	91.7599	124.477
RPM1	1.84517	4.47e-16	5.32e-15	355.787	397.669	236.502	81.906	99.2675	95.1881
RRT8	1.84207	4.59e-21	6.86e-20	1024.2	761.602	1163.65	244.029	261.933	315.666
YMR122W-A	1.84184	6.35e-19	8.62e-18	12456	11144.9	13503.8	2833.78	2895.44	4621.1
MBR1	1.8414	9.57e-41	2.58e-39	1118.69	927.212	1108.51	285.404	305.31	288.818
YNL034W	1.83792	1.64e-23	2.71e-22	221.638	224.903	249.56	61.6406	71.7395	61.018
21S_RRNA	1.83173	6.1e-09	4.11e-08	12127.1	5529.54	16793.1	3034.74	3174.06	3468.26
REC114	1.8308	6.01e-14	6.22e-13	374.451	239.215	288.735	64.1738	84.2522	104.951
NDI1	1.82493	4.31e-17	5.35e-16	1853.59	1446.53	2053.07	438.239	412.919	658.994
THI11	1.8206	4.78e-14	4.97e-13	111.985	162.543	156.701	41.3752	36.7039	43.9329
YOR029W	1.81999	0.000112462	0.00039934	19.8307	32.7131	23.2149	8.44392	6.67345	6.50858
HXT11	1.81547	4.79e-20	6.86e-19	192.475	193.212	242.306	60.7962	60.061	56.9501
ZPS1	1.80883	3.15e-09	2.2e-08	521.432	1069.31	570.216	234.741	244.415	138.307
MTL1	1.8076	1.16e-17	1.48e-16	992.703	1147	1236.19	360.555	224.395	379.125
snR83	1.80188	1.88e-65	7.78e-64	317510	339341	299308	96226.1	89088.8	88913.8
GAD1	1.79721	1.82e-09	1.31e-08	1091.86	1402.57	1057.73	249.94	233.571	538.585
YLR460C	1.78736	2.39e-15	2.7e-14	369.785	279.084	381.595	117.37	108.443	72.408
NDE2	1.78736	5.76e-11	4.78e-10	171.478	345.532	251.011	75.1509	85.0864	62.6451
YGP1	1.78439	1.04e-07	6.12e-07	3317.57	5515.22	1733.86	886.611	939.287	1242.33
COX9	1.78332	1.42e-17	1.79e-16	4960.02	3506.44	3263.15	1058.02	960.142	1389.58
YPR010C-A	1.78135	3.26e-13	3.23e-12	822.392	678.797	690.644	160.434	173.51	303.463
BIO2	1.77932	3.64e-19	5.01e-18	2253.7	1352.48	1611.99	531.122	478.82	510.11
ERG25	1.77872	3.92e-38	1.02e-36	28349.8	24502.1	28857.6	8248.86	8650.45	6913.74
CYC3	1.77638	6.43e-24	1.08e-22	1081.36	1183.81	1037.42	401.086	287.792	275.801
YMR321C	1.77586	5.61e-09	3.8e-08	58.3257	73.6045	60.9392	19.421	21.6887	15.4579
FRD1	1.77504	1.74e-44	5.18e-43	6965.25	6337.14	6973.18	1742.82	2031.23	2149.46
COX4	1.77327	2.05e-14	2.18e-13	1462.81	1267.63	1363.88	314.958	318.657	563.806
YLR281C	1.765	3.99e-09	2.74e-08	88.655	72.5822	78.3503	19.421	18.352	32.5429
TPS2	1.76439	1.4e-13	1.42e-12	5356.63	6168.46	9725.6	2175.15	1671.7	2407.36
AGP3	1.76336	2.17e-26	4.1e-25	404.78	335.309	333.714	106.393	105.941	104.137
YMR196W	1.76083	2.57e-14	2.71e-13	1412.65	2304.23	1831.08	483.837	449.623	703.741
PYC1	1.75973	2.76e-08	1.74e-07	8853.84	11730.7	7939.5	2014.72	1850.21	4558.45
GIS1	1.75905	1.75e-24	2.98e-23	3392.22	3574.93	4098.88	1201.57	854.201	1213.04
FAA1	1.75881	3.02e-17	3.79e-16	6244.35	7322.62	6249.16	1658.39	1578.27	2618.89
PCL5	1.75818	2.39e-34	5.66e-33	3034.1	3981.8	3419.85	1003.14	1107.79	974.661
SET6	1.75355	9.82e-11	7.97e-10	496.935	252.504	269.873	99.6382	107.609	95.1881
YPL264C	1.75329	1.35e-11	1.18e-10	118.984	127.786	145.093	27.8649	36.7039	51.2551
YGR204C-A	1.75326	1.03e-07	6.04e-07	82.8225	65.4262	78.3503	18.5766	15.0153	33.3565
PDR12	1.75156	0.000633349	0.0018732	12276.4	4793.49	4834.51	1888.9	2013.71	2602.62
NNR1	1.74832	3.34e-09	2.33e-08	1034.7	1245.14	964.87	222.075	235.239	508.483
YAL065C	1.74497	1.03e-14	1.11e-13	138.815	119.607	129.133	39.6864	42.5432	33.3565
IRC18	1.74477	0.000318702	0.00101608	17.4977	28.624	29.0186	5.06635	6.67345	10.5765
YIL060W	1.73653	1.79e-16	2.16e-15	277.63	207.524	300.343	69.2401	88.4232	77.2894
AHT1	1.73473	4.53e-08	2.8e-07	79.3229	71.5599	49.3317	17.7322	18.352	24.4072
YMR103C	1.73211	7.63e-18	9.9e-17	276.464	308.73	375.791	92.8831	81.7497	113.9
SUP17	1.72634	0.000266588	0.000866703	18.6642	35.78	24.6658	5.91074	10.0102	8.13573
PIC2	1.72488	1.45e-09	1.06e-08	2023.9	815.783	1179.61	375.754	412.085	427.939
ERG28	1.72119	1.12e-12	1.06e-11	3542.7	1710.28	2640.7	732.932	869.216	791.607
DUR1%2C2	1.72106	9.67e-32	2.09e-30	5624.93	4237.37	4682.16	1499.64	1557.42	1354.6
DAL3	1.71766	3.44e-11	2.91e-10	101.487	85.8719	85.605	30.3981	23.3571	29.2886
BIO4	1.71578	1.73e-09	1.25e-08	71.1573	70.5376	73.9975	17.7322	26.6938	21.1529
YHR050W-A	1.7123	0.00128083	0.00352182	96.8206	19.4234	52.2336	10.9771	15.8494	24.4072
NDE1	1.71109	1.04e-47	3.31e-46	9939.86	8331.62	9722.7	2829.56	2951.33	2768.59
tT(UGU)G2	1.7098	4.95e-05	0.00018715	24.4968	40.8914	29.0186	9.28831	9.17599	10.5765
PST2	1.70961	8e-15	8.67e-14	2312.03	2605.8	2566.7	613.873	618.962	1055.2
FMP33	1.70804	3.04e-11	2.58e-10	165.645	257.616	268.422	72.6177	53.3876	85.4252
YNL234W	1.70543	6.48e-31	1.34e-29	1659.95	1295.23	1500.26	476.237	477.986	411.668
SUE1	1.70323	1.46e-06	7.3e-06	54.8261	108.362	110.271	20.2654	38.3723	25.2208
LPX1	1.69851	2.55e-46	7.92e-45	928.545	982.415	909.734	289.626	291.963	288.005
RIP1	1.69781	4.59e-11	3.85e-10	1964.41	1514	1620.69	428.107	377.884	765.572
AGP1	1.69553	1.16e-24	2.01e-23	1337.99	1254.34	1770.14	465.26	429.603	450.719
MDG1	1.69472	4.5e-14	4.7e-13	1068.53	1176.65	928.597	282.027	252.757	445.838
AAD10	1.69222	2.54e-10	1.99e-09	163.312	104.273	110.271	37.1532	34.2014	45.5601
ATG34	1.69106	1.04e-06	5.3e-06	158.646	335.309	239.404	59.9518	51.7192	115.527
GPM2	1.68925	3.31e-07	1.81e-06	251.967	310.774	253.913	48.9747	65.9003	138.307
SRL1	1.68854	2.61e-33	6.05e-32	18645.6	18652.6	19639.8	5414.24	5321.24	6928.39
YEL068C	1.68639	8.32e-29	1.64e-27	601.921	590.88	667.429	168.034	195.198	213.97
INO1	1.68297	6.4e-11	5.29e-10	327.79	456.961	435.28	146.924	153.489	79.7302
YFR035C	1.68277	1.29e-15	1.5e-14	480.604	427.315	448.338	101.327	142.645	178.173
ATG33	1.67879	6.62e-11	5.44e-10	851.555	1208.34	931.498	256.695	232.736	445.024
UBP11	1.66388	1.93e-23	3.16e-22	739.57	836.229	872.01	286.249	208.545	277.428
NCE103	1.66365	1.86e-06	9.14e-06	622.918	2167.24	1205.72	433.173	373.713	454.787
SPG5	1.65857	3.47e-26	6.53e-25	1668.11	2045.59	2064.68	553.921	571.414	704.554
DDI3	1.65166	3.86e-12	3.51e-11	106.153	101.206	103.016	30.3981	30.8647	37.4244
YLR177W	1.64592	1.17e-19	1.64e-18	2399.52	1709.26	2437.57	702.534	607.284	781.03
ZRT1	1.64326	0.00653451	0.0149037	10903.4	9837.44	8157.14	4128.23	4117.52	1005.58
AMS1	1.64186	1.8e-29	3.6e-28	1279.67	1680.64	1392.89	458.505	457.131	480.008
MKK2	1.64099	2.15e-21	3.29e-20	1075.53	766.713	780.601	275.272	281.119	284.751
FMS1	1.63567	1.33e-36	3.37e-35	1103.52	1000.82	1035.97	351.267	304.476	354.718
CYB2	1.63166	4.83e-26	9.06e-25	681.244	561.234	552.805	180.7	206.877	192.003
GND2	1.62935	7.92e-10	5.93e-09	195.974	380.29	274.226	86.9724	78.413	109.832
EXG1	1.62834	1.51e-36	3.81e-35	30357.4	26984.2	29237.7	8507.25	8949.92	10547.2
GUT1	1.62456	7e-22	1.09e-20	1409.15	1783.89	1748.37	528.589	452.126	621.57
COR1	1.62272	1.5e-13	1.51e-12	5509.44	4125.94	4146.76	1259.83	1226.25	1989.19
SDH4	1.61828	1.37e-11	1.2e-10	1746.27	1794.11	1553.95	432.329	433.774	793.234
QCR2	1.61785	3.32e-10	2.58e-09	2972.28	2525.04	2421.61	656.092	651.495	1272.43
ATR1	1.61768	1.15e-10	9.27e-10	2593.16	1377.02	1439.32	597.829	663.174	501.975
RPI1	1.61699	1.44e-27	2.79e-26	1662.28	1291.15	1658.42	484.681	532.207	485.703
ACH1	1.61274	1.13e-24	1.96e-23	1319.33	1319.77	1276.82	373.221	391.231	515.805
DAL1	1.60683	9.57e-13	9.09e-12	160.979	215.702	210.385	74.3065	50.0508	68.3401
COA2	1.6044	4.65e-18	6.09e-17	1076.69	737.067	799.464	263.45	276.114	319.734
SPO24	1.60313	5.99e-12	5.37e-11	5103.5	6864.64	4641.53	1448.13	1569.93	2449.67
HOP2	1.60246	0.000179982	0.000611169	20.9972	33.7354	36.2733	8.44392	9.17599	12.2036
YLR365W	1.60094	0.00440502	0.0105457	20.9972	33.7354	26.1168	13.5103	11.6785	1.62715
UTR4	1.59543	3.41e-38	8.9e-37	1278.5	1261.5	1307.29	383.354	432.106	457.228
AIM26	1.59532	1.87e-08	1.19e-07	90.9881	86.8942	95.7615	32.9313	19.1862	38.2379
TPC1	1.59413	1.37e-25	2.5e-24	687.077	681.864	578.922	232.208	223.56	190.376
SNO3	1.59393	9.67e-10	7.18e-09	85.1555	74.6268	97.2125	27.0205	27.528	30.1022
CWP2	1.59356	1.65e-10	1.31e-09	91783.6	78716.9	91672.8	23501.1	21051.4	42318.8
ROX1	1.59352	3.56e-16	4.28e-15	2448.51	2583.31	1578.61	747.287	739.918	704.554
AIM17	1.59329	0.00291683	0.00732915	2721.48	3076.05	4561.73	889.989	648.158	1894.81
YDR209C	1.59003	2.58e-25	4.65e-24	1647.12	1354.53	1513.32	465.26	454.628	579.264
IZH3	1.58212	7.23e-25	1.27e-23	3371.22	2571.05	2566.7	977.806	874.221	990.118
FIS1	1.57805	5.11e-25	9.03e-24	759.4	718.666	809.62	248.251	222.726	294.513
ARG5%2C6	1.57715	1.62e-17	2.05e-16	865.553	1229.81	857.501	314.114	310.315	366.108
ATH1	1.5764	2.77e-12	2.57e-11	831.724	1079.53	1239.1	314.114	281.953	459.669
APE1	1.57502	1.45e-07	8.39e-07	1280.83	1759.35	1552.5	374.91	352.858	813.573
UBP9	1.57404	1.42e-16	1.73e-15	725.572	676.752	632.606	213.631	181.851	288.005
YGL088W	1.5735	5.44e-19	7.45e-18	563.426	493.763	433.829	188.299	171.841	141.562
YJR120W	1.57146	1.51e-18	2.02e-17	950.709	838.273	829.933	285.404	236.907	358.786
YML100W-A	1.57094	0.000944412	0.00267707	19.8307	25.5571	39.1752	8.44392	5.83926	13.8307
RMI1	1.56969	4.5e-11	3.78e-10	395.448	573.502	490.415	141.858	129.298	220.478
ACO1	1.56712	0.00724274	0.016312	16653.2	15086.9	14400.5	2977.33	3230.78	9363.41
TOS6	1.55564	2.39e-18	3.16e-17	6941.92	6171.53	5980.74	1888.9	1875.24	2731.16
tK(UUU)K	1.5489	0.00911367	0.0199204	17.4977	21.468	11.6075	10.1327	2.50254	4.88144
SUP19	1.54835	0.00184138	0.00485522	15.1647	21.468	21.764	5.91074	7.50763	6.50858
FDH2	1.54096	1.65e-08	1.06e-07	128.317	99.1616	101.565	37.1532	49.2167	26.8479
YJL114W	1.54075	1.18e-05	4.99e-05	34.9954	44.9805	40.6261	13.5103	14.1811	13.8307
ERG3	1.53979	1.07e-13	1.1e-12	32720.7	21706.2	28711	10419.8	10886.1	7287.99
YOR29-13	1.53244	3.03e-10	2.37e-09	484.103	467.184	429.476	172.256	100.102	205.02
YJR154W	1.53056	1.97e-11	1.69e-10	155.146	131.875	132.035	40.5308	45.0458	59.3908
ADI1	1.53018	5.57e-21	8.26e-20	1614.46	1378.04	1153.49	456.816	455.463	523.941
MCH4	1.52683	1.15e-14	1.24e-13	585.59	720.711	539.747	188.299	186.856	266.038
YBR139W	1.52308	6.99e-08	4.22e-07	2972.28	3464.52	3337.14	842.703	788.301	1769.52
PIL1	1.52015	1.58e-14	1.69e-13	13806.9	19328.3	16542.1	5125.46	4904.15	7290.43
JHD2	1.51637	4.83e-29	9.61e-28	610.087	583.724	545.55	191.677	205.208	211.529
RAD54	1.5092	1.75e-27	3.38e-26	1035.86	892.454	828.482	321.713	319.491	327.87
YJL077W-B	1.50888	3.68e-11	3.11e-10	137.649	146.187	111.722	45.5972	53.3876	40.6787
IRC10	1.50002	1.52e-14	1.62e-13	432.777	367	432.378	159.59	166.002	109.832
YDL218W	1.49753	6.43e-06	2.86e-05	150.48	323.042	129.133	76.8397	65.0661	72.408
SNO2	1.49178	3.44e-09	2.38e-08	95.6541	109.384	92.8597	36.3089	27.528	42.3058
YPR027C	1.49064	1.38e-18	1.85e-17	425.778	329.176	378.693	145.235	131.801	126.104
YHL042W	1.48943	1.47e-12	1.39e-11	190.142	167.655	169.759	65.0182	73.4079	49.628
LSC2	1.48283	5.71e-09	3.85e-08	1865.26	2157.02	1931.19	564.898	517.192	1047.88
YNL144C	1.48011	3.19e-08	2e-07	1974.91	1201.18	1398.7	646.804	347.019	645.977
THI6	1.47962	2.31e-30	4.71e-29	871.386	815.783	828.482	276.116	300.305	325.429
YLR122C	1.4796	6.81e-14	7.04e-13	162.145	196.279	171.21	70.0845	60.061	60.2044
YIR042C	1.47883	2.95e-14	3.11e-13	167.978	187.078	179.916	72.6177	62.5636	56.9501
SCM4	1.47185	1.01e-11	8.91e-11	1320.49	801.471	893.774	399.397	382.889	305.09
HAP4	1.4715	2.74e-09	1.92e-08	3977.81	2895.11	2618.93	1014.96	848.362	1559.62
tX(XXX)D	1.46888	0.00113713	0.00316879	23.3303	42.9359	27.5677	16.8878	10.0102	7.32216
ADY2	1.46298	1.33e-12	1.25e-11	155.146	204.457	168.308	67.5514	66.7345	57.7637
KTR5	1.45984	2.57e-15	2.89e-14	919.213	1015.13	1001.14	388.42	412.919	266.038
AIM33	1.45476	4e-13	3.92e-12	222.804	172.766	179.916	65.8626	66.7345	77.2894
TPO4	1.45462	2.3e-08	1.46e-07	7349.04	3473.72	6340.57	2243.55	1695.89	2321.94
YHL009W-B	1.45096	0.000175321	0.000596132	37.3284	27.6017	44.9789	10.1327	13.3469	16.2715
YDL124W	1.44567	3.29e-15	3.66e-14	3679.18	5442.64	5021.68	1603.5	1585.78	2003.02
ERG1	1.44453	2.89e-13	2.88e-12	27217.1	17669.2	24941.5	8974.2	9656.48	7024.39
ATP2	1.44395	1.48e-23	2.45e-22	27810.9	27588.4	27157.1	8992.77	9320.3	12031.1
RHO5	1.43816	7.5e-13	7.22e-12	2092.73	1980.16	1255.06	645.115	637.314	685.029
TDA4	1.43728	9.46e-20	1.34e-18	1623.79	1544.67	1555.4	672.136	602.278	470.245
YKL107W	1.43548	9.08e-08	5.38e-07	104.986	139.031	147.995	46.4416	63.3977	34.9836
IRC4	1.43278	3.88e-11	3.27e-10	144.648	157.432	146.544	62.485	60.8952	43.1194
EDC2	1.43075	4.02e-33	9.17e-32	1248.17	1179.72	1304.39	439.928	452.96	490.585
QCR7	1.4268	9.62e-10	7.15e-09	2513.84	2470.86	2154.63	721.111	682.36	1252.09
YER187W	1.42582	2.23e-05	9e-05	45.494	67.4708	56.5864	26.1761	23.3571	13.8307
MDH1	1.42426	2.6e-10	2.04e-09	1634.29	1865.67	1761.43	525.212	523.031	912.015
FAA2	1.41987	6.76e-13	6.52e-12	523.765	652.217	623.901	195.055	191.862	285.564
PTK1	1.41887	3.11e-25	5.55e-24	2475.34	2982	2687.13	1092.64	1051.07	903.066
COX5B	1.41384	1.41e-06	7.07e-06	1213.17	1345.33	1197.02	356.333	308.647	744.419
PEX21	1.41365	1.12e-17	1.44e-16	474.771	546.922	443.985	157.901	199.369	193.63
KIN82	1.41305	5.37e-11	4.46e-10	466.606	445.716	642.763	193.366	154.323	235.123
ATP15	1.41273	9.63e-18	1.24e-16	4178.45	3507.46	3351.65	1242.1	1253.77	1649.93
AAC1	1.41266	6.67e-15	7.25e-14	271.798	326.109	243.757	106.393	100.102	110.646
CYC1	1.4117	9.19e-06	3.96e-05	983.371	637.905	766.092	200.965	216.053	480.008
MCR1	1.41128	4.01e-16	4.8e-15	2436.85	3216.11	2463.68	1047.05	855.869	1149.58
ASK10	1.40849	1.38e-17	1.76e-16	4466.58	6396.43	5493.23	2255.37	2038.74	1867.96
UTH1	1.40844	5.59e-29	1.11e-27	32797.7	36029.4	37113.4	14103.9	14062.6	11743.1
YGR201C	1.40707	5.35e-06	2.42e-05	303.294	771.825	384.497	168.034	195.198	187.935
PST1	1.40707	2.35e-19	3.26e-18	6521.98	6003.88	6057.64	2137.16	2039.57	2830.42
SSE2	1.40676	9.07e-08	5.38e-07	1164.18	1128.6	1034.51	276.116	361.2	617.502
VHS1	1.4049	1.74e-07	9.93e-07	3837.83	1744.02	2025.5	982.872	996.012	894.117
RFX1	1.40029	5.17e-23	8.35e-22	719.739	740.134	689.193	309.047	251.088	254.648
YBR241C	1.39517	1.13e-07	6.62e-07	793.229	1126.56	1001.14	306.514	267.772	536.145
PNC1	1.39437	5.21e-07	2.78e-06	5343.8	6856.46	6101.17	1958.99	1494.85	3508.13
RDL1	1.39059	5.13e-21	7.64e-20	2992.11	3480.88	3334.24	1092.64	1199.55	1448.16
MET3	1.3902	1.3e-05	5.43e-05	643.916	1904.52	1030.16	481.303	439.613	445.024
ROM1	1.38945	7.95e-14	8.16e-13	900.549	773.869	1128.83	388.42	301.973	378.311
ECM34	1.38928	7.86e-10	5.9e-09	255.467	188.1	226.345	92.0387	100.102	63.4587
MBB1	1.38923	2.77e-08	1.74e-07	80.4895	95.0724	98.6634	29.5537	35.0356	39.8651
YLR415C	1.38412	1.98e-09	1.41e-08	101.487	143.12	127.682	47.2859	45.0458	50.4415
MET10	1.38387	3.07e-06	1.45e-05	1481.47	4037	2369.37	982.872	1015.2	1025.1
YLR297W	1.38204	0.0449696	0.0798891	1792.93	425.27	787.856	408.686	537.212	207.461
YMR085W	1.38108	8.58e-09	5.66e-08	190.142	193.212	242.306	107.238	64.2319	68.3401
GAT1	1.37873	6.2e-17	7.64e-16	1824.43	1462.89	1542.34	580.097	544.72	732.216
GLG1	1.37866	8.91e-09	5.87e-08	776.898	684.931	896.676	309.892	201.038	395.397
YPS1	1.37801	5.53e-20	7.89e-19	12605.3	14470.4	16295.4	6289.03	5396.31	5001.03
CIS3	1.37672	3.49e-36	8.7e-35	42822.7	37982	44384	16557.7	15640.9	16009.5
GDH3	1.37569	1.46e-20	2.13e-19	676.578	622.571	580.373	246.562	264.435	213.97
PAU6	1.3743	5.18e-06	2.35e-05	117.818	79.7382	98.6634	43.9084	46.7141	23.5936
QCR8	1.3725	1.95e-13	1.96e-12	2204.71	1554.89	1513.32	602.896	671.515	762.318
BSC1	1.37014	5.83e-07	3.08e-06	6013.38	4698.42	3991.51	2343.19	2238.11	1107.27
RIE1	1.36923	2.67e-31	5.62e-30	2807.8	2772.44	2486.9	998.071	1006.86	1118.66
YKL102C	1.36773	0.00237317	0.00607376	17.4977	42.9359	40.6261	16.0434	14.1811	8.9493
SCW4	1.3655	3.08e-36	7.7e-35	45744.8	38921.4	43712.2	16506.2	16470.9	16845.8
HEF3	1.36538	3.6e-12	3.28e-11	255.467	285.217	233.6	119.904	99.2675	82.1709
tV(AAC)E2	1.3609	0.0151982	0.0312284	16.3312	14.312	18.8621	7.59953	9.17599	2.44072
YGR153W	1.35727	2.05e-07	1.16e-06	117.818	226.947	175.563	64.1738	71.7395	67.5266
GLR1	1.35587	4.91e-36	1.21e-34	3342.06	3541.19	3757.91	1325.7	1436.46	1394.46
YPR063C	1.35234	1.19e-37	3.08e-36	4649.72	4263.95	4542.87	1747.05	1673.37	1849.25
YOL162W	1.34697	0.000261865	0.000852283	67.6578	50.0919	78.3503	39.6864	21.6887	15.4579
YPR127W	1.34662	6.87e-17	8.41e-16	916.88	1102.02	838.639	334.379	374.547	415.736
HSP42	1.34623	9.27e-10	6.9e-09	1782.43	1172.56	1723.71	494.814	577.253	767.199
ULI1	1.34606	3.51e-07	1.91e-06	75.8234	81.7828	114.624	37.9976	33.3672	34.9836
ATP7	1.34586	2.49e-20	3.62e-19	2675.98	2546.51	2639.25	911.099	962.645	1218.73
FET4	1.34467	8.55e-06	3.71e-05	10361	9450	8376.23	4579.14	4701.44	1818.34
CUE4	1.34406	1.16e-20	1.7e-19	820.059	757.513	902.48	319.18	296.134	360.413
HED1	1.34369	0.00082874	0.00239029	24.4968	29.6462	34.8224	9.28831	14.1811	11.39
YPT53	1.34247	2.43e-06	1.17e-05	59.4922	77.6936	79.8013	27.0205	23.3571	34.9836
YHR007C-A	1.34173	0.000164405	0.000563215	59.4922	74.6268	34.8224	27.8649	20.8545	18.7122
RSF2	1.3417	7.15e-21	1.05e-19	6922.09	5378.24	5528.05	2485.89	2371.58	2177.12
ALT1	1.33599	1.76e-15	2.01e-14	6770.45	7378.85	7848.09	2604.1	2524.23	3584.6
PEP4	1.33361	2.47e-16	2.97e-15	18352.8	24493.9	20507.5	7676.37	7726.18	9735.22
SDS24	1.33175	1.11e-10	8.98e-10	3003.77	2446.33	3708.58	1245.48	952.634	1439.21
YDR042C	1.32847	6.61e-10	5.03e-09	129.483	123.696	129.133	54.0411	55.8901	42.3058
YNR065C	1.32825	4.99e-26	9.33e-25	1028.87	972.192	1089.65	424.729	427.935	377.498
YHR097C	1.32263	7.35e-10	5.54e-09	1053.36	1014.11	1240.55	450.905	312.818	558.111
RAD51	1.32141	4.39e-15	4.81e-14	775.732	778.981	866.206	295.537	279.451	392.956
BUL3	1.31823	4.83e-11	4.04e-10	199.474	171.744	149.446	69.2401	74.2421	65.8994
ICT1	1.3169	4.5e-19	6.18e-18	1987.74	1590.67	2077.73	812.305	711.556	745.233
RRT13	1.31577	6.17e-09	4.15e-08	171.478	133.919	149.446	63.3294	47.5483	71.5944
ALD2	1.31456	6.48e-12	5.78e-11	645.082	762.624	538.296	244.029	227.731	311.598
tG(GCC)P2	1.3138	0.032497	0.0604477	11.6651	25.5571	7.25466	6.75514	6.67345	4.88144
PRM7	1.31238	9.59e-06	4.11e-05	17431.2	11771.6	9843.12	6615.81	6078.67	3028.12
HEM14	1.31232	1.12e-19	1.57e-18	619.419	548.967	564.413	252.473	207.711	237.563
AMF1	1.31183	1.09e-25	2e-24	586.756	618.482	600.686	247.407	240.244	240.004
FRK1	1.31101	2.26e-28	4.46e-27	1929.41	2029.23	1838.33	811.461	813.326	712.69
YJR149W	1.30794	1.52e-11	1.32e-10	384.95	304.641	282.932	109.771	139.308	144.002
UBX6	1.30661	6.74e-13	6.51e-12	852.722	601.103	819.777	282.871	288.627	346.582
YNR066C	1.30595	5.1e-17	6.31e-16	594.922	480.474	625.352	224.608	225.229	236.75
DIC1	1.30362	2.9e-11	2.47e-10	897.049	1283.99	1183.96	402.775	406.246	554.043
SEO1	1.30287	0.000290669	0.000934825	41.9945	53.1588	87.0559	32.0869	20.0203	21.1529
GSP2	1.30251	3.94e-07	2.14e-06	507.433	560.212	502.023	155.368	169.339	311.598
YBR053C	1.30141	8.16e-06	3.55e-05	1460.48	1213.45	1233.29	377.443	373.713	833.912
ATP19	1.2998	1.35e-14	1.45e-13	2631.66	2213.25	1813.67	976.961	816.663	912.015
TPO3	1.29786	0.0185994	0.0372239	5283.14	1925.98	2383.88	1360.32	1708.4	833.099
MHF1	1.2974	1.8e-13	1.81e-12	464.272	357.8	383.046	144.391	161.831	183.868
SUT2	1.29431	7.22e-25	1.27e-23	1157.18	1139.85	1125.92	490.592	490.498	414.922
SCC4	1.29346	4.32e-16	5.16e-15	578.591	475.362	538.296	216.164	241.912	191.19
POR2	1.2897	7.34e-27	1.4e-25	1722.94	1525.25	1611.99	670.447	700.712	616.688
SIT1	1.28942	0.0216635	0.0425379	5295.97	10402.8	8782.49	4013.39	4603.01	1399.35
tA(UGC)E	1.28809	0.00278435	0.00702306	25.6633	50.0919	29.0186	15.1991	19.1862	8.9493
SDH3	1.28425	4.51e-09	3.08e-08	3555.53	2824.57	2756.77	1052.11	1015.2	1684.1
YOR376W-A	1.28415	1.68e-15	1.93e-14	376.784	310.774	374.34	152.835	135.971	146.443
SUL2	1.28367	7.67e-05	0.000282983	494.602	1503.78	813.973	396.864	392.899	366.108
NAT4	1.28303	1.06e-07	6.24e-07	265.965	349.621	194.425	106.393	129.298	98.4423
MPH3	1.28301	2.5e-07	1.39e-06	103.82	121.652	156.701	56.5743	58.3926	41.4922
ARG7	1.28278	1.33e-21	2.05e-20	1045.2	983.438	951.811	366.466	406.246	452.347
NTH1	1.27787	1.35e-10	1.08e-09	1797.6	2458.59	2344.71	856.213	735.747	1130.05
YNL134C	1.2771	9.51e-13	9.05e-12	2546.5	2241.87	2050.17	850.303	804.984	1166.66
ATP17	1.27588	1.42e-17	1.79e-16	1731.11	1461.87	1553.95	572.498	637.314	750.114
CAT2	1.2752	1.2e-12	1.14e-11	251.967	304.641	349.675	123.281	121.79	128.545
YJL045W	1.27496	5.25e-09	3.56e-08	176.144	235.125	161.053	85.2836	68.4028	83.798
TMA17	1.27308	5.05e-11	4.21e-10	528.431	699.243	581.824	227.141	213.55	308.344
LAP2	1.27051	4.55e-21	6.83e-20	5220.15	5450.82	5210.3	2053.56	1986.18	2543.23
MEI4	1.26954	2.56e-09	1.8e-08	157.479	122.674	130.584	61.6406	54.2217	54.5094
YOR289W	1.26927	1.58e-13	1.59e-12	431.61	515.231	406.261	169.723	176.846	215.597
SUR1	1.26889	3.9e-09	2.69e-08	4653.22	4234.3	4316.52	1671.9	1340.53	2466.75
SRL3	1.26731	8.22e-06	3.57e-05	650.915	965.036	1173.8	459.349	239.41	459.669
MEF2	1.26524	2.03e-07	1.15e-06	311.459	346.554	253.913	110.615	96.765	172.477
snR3	1.26377	4.12e-17	5.12e-16	3611.53	3608.66	3326.99	1505.55	1211.23	1675.96
PMC1	1.26162	3.09e-15	3.45e-14	2315.53	2117.15	2280.87	853.68	811.658	1134.12
KNS1	1.25944	4.72e-28	9.28e-27	2271.2	2439.17	2362.12	960.074	925.106	1069.04
YNL193W	1.25356	3.77e-19	5.19e-18	1013.7	986.504	947.459	377.443	385.391	473.5
YDR541C	1.25348	6.42e-22	9.99e-21	855.055	880.187	977.928	351.267	383.723	401.905
SNZ1	1.25235	4.01e-11	3.38e-10	214.639	262.727	237.953	85.2836	115.951	99.2559
	1.25116	1.56e-05	6.42e-05	34892.8	21211.4	56487.7	16825.4	15746	14728.1
TDA10	1.25116	8.67e-10	6.47e-09	766.4	886.321	857.501	331.002	267.772	455.601
YCR050C	1.24805	9.33e-13	8.9e-12	293.961	384.379	380.144	160.434	147.65	137.494
ALG14	1.24589	9.39e-16	1.1e-14	501.601	450.827	510.728	183.233	199.369	233.495
BUB2	1.24167	2.38e-19	3.3e-18	822.392	801.471	673.233	322.558	334.506	315.666
EFM1	1.24065	2.78e-15	3.12e-14	2632.82	2554.69	3062.92	1228.59	1297.15	964.898
COX5A	1.2401	1.21e-10	9.7e-10	3933.48	2557.76	2853.98	1217.61	1217.07	1521.38
PUN1	1.23838	7.53e-10	5.67e-09	2748.31	4084.03	4788.08	1641.5	1586.61	1696.3
LAM4	1.23775	1.21e-15	1.41e-14	2005.24	2208.13	2457.88	857.902	866.714	1103.21
KAR2	1.23761	2.2e-09	1.57e-08	15795.8	14388.7	16344.8	5127.15	5780.04	8824.01
YIR014W	1.23688	4.35e-12	3.94e-11	232.136	214.68	216.189	80.2172	100.936	100.069
FET3	1.23281	9.09e-07	4.68e-06	42998.9	70728.8	62352.4	28050.7	30079.7	16789.7
MPH2	1.22936	0.012181	0.0256147	12.8317	25.5571	21.764	6.75514	8.34181	10.5765
POG1	1.22789	3.56e-12	3.25e-11	653.248	572.479	555.707	308.203	214.384	238.377
JID1	1.22614	4.44e-11	3.73e-10	201.807	205.479	203.131	102.171	75.9104	82.9845
YCL049C	1.22357	1.36e-14	1.46e-13	1188.68	1332.04	1513.32	613.029	624.801	488.957
YKR075C	1.22248	0.0638386	0.108223	1652.95	1969.94	1387.09	770.085	214.384	1162.6
GRH1	1.22071	7.72e-18	1e-16	2299.2	2408.5	2330.2	987.094	868.382	1164.22
EHT1	1.22018	3.88e-21	5.86e-20	3377.06	2787.77	3223.97	1237.03	1404.76	1387.14
YBL029C-A	1.21569	8.61e-09	5.67e-08	829.391	661.418	734.172	254.162	282.787	420.617
LSP1	1.21546	1.41e-08	9.11e-08	5000.84	6452.66	6009.76	2189.51	1979.51	3351.11
snR51	1.21539	0.0289995	0.0546621	79.3229	17.3788	37.7242	10.9771	15.0153	31.7294
OYE2	1.21213	2.79e-23	4.55e-22	18818.2	17806.1	19516.5	8436.32	8648.79	7146.43
AKR2	1.21184	2.15e-18	2.86e-17	3129.76	2644.65	2604.42	1286.01	1257.94	1073.92
YLR345W	1.20636	6.1e-07	3.22e-06	779.231	775.914	946.008	327.624	253.591	501.975
GID8	1.20544	1.17e-06	5.93e-06	159.812	119.607	149.446	48.9747	55.8901	80.5437
YMR253C	1.20489	8.66e-18	1.12e-16	899.382	951.747	824.129	416.285	403.743	341.701
CRH1	1.20398	4.67e-14	4.86e-13	11669.8	16656.1	14355.5	6258.63	5671.59	6597.26
YMR252C	1.20128	2.13e-15	2.42e-14	531.93	517.276	454.142	204.343	206.043	244.072
RDR1	1.19848	1.63e-19	2.27e-18	577.424	518.298	570.216	247.407	246.083	231.868
ATG29	1.19613	1.28e-06	6.44e-06	149.314	94.0502	108.82	48.9747	51.7192	52.8823
COX8	1.19564	2e-14	2.13e-13	2342.36	1758.33	1726.61	833.415	830.844	880.286
YPK2	1.1956	4.62e-13	4.51e-12	1289	1310.57	1654.06	646.804	526.368	682.588
tV(CAC)H	1.19421	0.00921258	0.0200996	25.6633	26.5794	42.077	21.9542	11.6785	7.32216
PHO3	1.19407	1.67e-06	8.26e-06	25804.5	12089.5	17994.5	8750.43	8612.08	7064.26
ATP16	1.19335	6.25e-12	5.59e-11	2707.48	2446.33	2328.75	944.875	969.318	1357.85
YLR111W	1.19188	0.00217246	0.00561092	29.1628	42.9359	27.5677	17.7322	10.8443	15.4579
tI(AAU)P1	1.19143	0.006114	0.0140909	39.6615	64.4039	42.077	34.6201	20.0203	9.76288
SOK2	1.18969	1.8e-12	1.68e-11	2118.39	2644.65	2228.63	1204.1	1008.52	853.438
tK(CUU)K	1.18473	0.0357	0.0656234	13.9982	18.4011	24.6658	12.6659	2.50254	9.76288
tD(GUC)I1	1.18406	0.00807298	0.017977	18.6642	33.7354	24.6658	12.6659	14.1811	7.32216
snR19	1.1836	5.44e-21	8.09e-20	109137	139125	126407	54430.3	54911.6	55606.9
MET13	1.18289	2.67e-06	1.27e-05	1136.18	2394.19	2208.32	879.856	802.482	845.302
YNL058C	1.18275	3.26e-18	4.28e-17	1393.98	1386.22	1672.92	664.536	604.781	690.724
HER1	1.17868	3.65e-16	4.38e-15	2513.84	2787.77	3152.88	1186.37	1148.67	1398.53
MET2	1.17787	1.81e-05	7.35e-05	565.759	1275.81	719.662	422.196	354.527	356.345
SSA4	1.17729	0.000451688	0.00138567	346.455	625.638	378.693	136.791	147.65	313.226
SLI1	1.17694	5.68e-10	4.35e-09	293.961	294.418	397.555	138.48	132.635	163.528
MMP1	1.17674	1.64e-05	6.69e-05	716.239	1734.82	1188.31	519.301	565.575	525.568
RNH203	1.17117	4.98e-11	4.16e-10	579.757	500.919	494.768	221.231	196.032	282.31
YNL092W	1.16787	2.14e-07	1.21e-06	117.818	110.407	146.544	51.5079	50.885	63.4587
COX7	1.16644	2.53e-06	1.21e-05	421.111	301.574	343.871	110.615	153.489	210.715
HXT1	1.16206	1.86e-08	1.19e-07	14673.6	8913.3	8987.07	4695.66	4733.14	5127.95
AIM19	1.15537	5.57e-07	2.96e-06	481.77	615.415	441.083	201.81	182.686	306.717
SNA3	1.15456	8.24e-20	1.17e-18	4642.72	4122.87	4310.72	1836.55	1843.54	2193.39
YOL075C	1.15285	5.33e-15	5.82e-14	1364.82	1337.15	1745.47	642.582	668.179	687.469
YGR045C	1.15166	0.00390943	0.00947402	23.3303	41.9137	42.077	14.3547	21.6887	12.2036
DCS1	1.14861	1.17e-05	4.94e-05	716.239	774.892	786.405	252.473	262.767	511.737
SKN1	1.14687	1.34e-13	1.36e-12	2538.33	1930.07	2587.01	1085.89	1121.14	977.915
AGP2	1.14569	0.000269587	0.000875492	590.256	1086.69	1150.59	371.532	284.456	621.57
SSA3	1.14536	0.000223921	0.000739339	375.617	927.212	419.319	269.361	271.109	239.19
PBI1	1.14237	0.000952764	0.00269684	251.967	163.566	306.147	135.103	136.806	54.5094
ATP1	1.14216	8.84e-12	7.79e-11	11833.1	9835.4	9969.35	4015.08	4574.65	5744.64
YLR179C	1.13827	1.81e-16	2.19e-15	5027.67	4706.6	6146.15	2318.7	2407.45	2486.28
ECM21	1.13822	2.3e-09	1.63e-08	1168.85	1603.96	1680.18	613.029	605.615	803.81
FMP46	1.13711	2.43e-12	2.26e-11	614.753	849.518	782.052	352.956	321.16	347.396
BSC5	1.13464	1.73e-09	1.25e-08	251.967	199.345	204.581	99.6382	89.2573	109.832
SNF3	1.13203	7.02e-11	5.75e-10	586.756	490.697	557.158	267.672	200.203	277.428
GRE3	1.13146	3.43e-06	1.61e-05	1895.58	1427.11	1609.08	585.164	600.61	1064.97
RNA170	1.13083	0.000240006	0.000787728	59.4922	51.1142	73.9975	21.1098	26.6938	35.7972
APA2	1.1308	4.56e-21	6.83e-20	1089.52	1032.51	1104.16	520.99	454.628	497.093
CYT1	1.1297	4.62e-05	0.000176048	768.733	778.981	895.225	280.338	265.269	570.315
YLL056C	1.1295	8.91e-08	5.3e-07	120.151	114.496	121.878	48.9747	60.8952	52.8823
HSP150	1.12898	4.45e-09	3.04e-08	75615.8	121766	117157	51711.4	46395.5	45712.2
MIR1	1.12655	2.05e-30	4.2e-29	5979.55	6420.97	6321.71	2747.65	2948.83	2878.42
SPG3	1.1249	0.0955385	0.152502	53.6596	5.11142	39.1752	6.75514	17.5178	20.3393
SMF1	1.12238	4.28e-15	4.7e-14	1076.69	884.276	1044.67	469.482	416.256	493.839
SUR2	1.11841	3.74e-13	3.68e-12	5791.74	5358.81	5134.85	2668.28	2798.68	2034.75
MPO1	1.11744	1.28e-06	6.46e-06	401.281	252.504	420.77	144.391	155.992	193.63
tR(ACG)J	1.11218	0.0025881	0.00656714	29.1628	36.8022	30.4696	12.6659	14.1811	17.8986
YIL024C	1.11186	8.71e-07	4.5e-06	171.478	255.571	178.465	104.705	97.5991	78.9166
PDI1	1.11086	1.09e-16	1.33e-15	48212	54216.9	59961.2	23756.1	23825	27607
YHR112C	1.11044	4.44e-14	4.65e-13	965.873	1188.92	918.44	485.525	450.458	488.957
YLR125W	1.10801	1.91e-05	7.76e-05	113.152	100.184	143.642	65.0182	60.061	39.8651
ATP14	1.10694	1.51e-26	2.88e-25	2947.78	3285.62	3057.11	1443.91	1413.1	1457.11
YOL118C	1.10643	0.000165104	0.000564955	111.985	205.479	165.406	70.9289	54.2217	99.2559
ADD37	1.1061	1.05e-10	8.49e-10	472.438	508.075	520.885	216.164	199.369	281.496
COX13	1.10354	6.72e-11	5.51e-10	1746.27	1510.94	1331.96	652.715	641.485	842.048
YDR210W-B	1.10307	1.51e-09	1.1e-08	289.295	334.287	396.104	148.613	145.982	178.986
PIR5	1.09647	4.68e-07	2.51e-06	102.653	111.429	126.231	57.4186	48.3825	52.8823
COX19	1.09563	1.68e-15	1.94e-14	1154.85	993.66	954.713	491.436	514.689	446.652
ODC2	1.09541	6.87e-12	6.09e-11	1209.67	1139.85	1098.36	567.431	611.454	435.262
RFS1	1.09526	3.21e-06	1.51e-05	1063.86	1285.01	1168	458.505	415.422	772.081
CUP9	1.09338	1.62e-18	2.17e-17	2236.21	2365.57	2063.23	999.76	982.665	1142.26
MET5	1.09219	4.37e-05	0.000167694	1985.41	4506.23	2925.08	1365.38	1336.36	1715.83
FLC2	1.08975	7.63e-11	6.23e-10	5777.74	7875.68	8287.72	3722.08	3143.19	3443.04
YLR162W	1.08794	0.000508008	0.00153777	163.312	78.7159	162.504	76.8397	49.2167	63.4587
HST2	1.0876	5.4e-18	7.06e-17	2833.46	2500.51	2935.24	1334.98	1186.2	1368.43
MCP1	1.08562	4.25e-10	3.27e-09	408.28	342.465	477.357	183.233	200.203	193.63
TRR4	1.0845	0.0353444	0.0650908	25.6633	17.3788	13.0584	13.5103	6.67345	6.50858
EDS1	1.08402	1.99e-15	2.27e-14	632.25	577.591	642.763	281.182	318.657	273.361
AGX1	1.08321	4.4e-07	2.37e-06	223.971	331.22	301.794	122.437	119.288	162.715
YCH1	1.08311	3.4e-13	3.36e-12	547.095	659.373	684.84	279.494	294.466	318.107
FTR1	1.08277	6.22e-07	3.27e-06	5273.81	8561.63	7813.27	3650.31	3898.96	2671.77
SPS22	1.07988	0.0271374	0.0516786	13.9982	30.6685	15.9603	10.1327	10.0102	8.9493
SYM1	1.07722	6.13e-08	3.71e-07	472.438	335.309	484.611	198.432	177.68	235.123
COX12	1.07719	1.07e-08	7.01e-08	456.107	453.894	433.829	166.345	207.711	262.784
MEP2	1.07636	5.79e-12	5.21e-11	263.632	278.061	261.168	127.503	119.288	134.24
ATG41	1.07624	0.000783243	0.00226567	306.793	858.719	452.691	233.897	291.963	242.445
YPL067C	1.07592	2.71e-09	1.9e-08	390.782	425.27	435.28	169.723	179.349	244.072
YTP1	1.07464	3.1e-15	3.46e-14	614.753	714.577	689.193	303.981	344.517	309.971
YNL018C	1.07418	2.23e-10	1.76e-09	272.964	242.281	262.619	135.947	125.127	108.205
PCM1	1.0741	4.46e-14	4.67e-13	2923.28	3570.84	3622.98	1503.86	1521.55	1779.28
SDD4	1.07383	3.42e-21	5.18e-20	2426.35	2188.71	2521.72	1110.38	1103.62	1174.8
PRM9	1.07342	1.2e-13	1.22e-12	596.089	566.346	557.158	292.16	289.461	235.936
UGA3	1.06604	2.7e-08	1.7e-07	328.957	429.359	281.481	165.501	164.334	168.41
YEL008W	1.06516	3.14e-08	1.97e-07	136.482	149.254	165.406	70.0845	71.7395	73.2216
GAS5	1.06471	1.86e-27	3.58e-26	9988.86	10030.7	9419.45	4512.43	4656.4	4905.85
OSW5	1.0624	5.86e-11	4.85e-10	713.906	996.727	824.129	406.997	381.221	426.312
YHR180W	1.06225	4.29e-07	2.31e-06	149.314	124.719	133.486	65.0182	55.8901	74.0352
ATP5	1.05893	4.15e-15	4.58e-14	2277.03	2147.82	2185.1	931.364	1036.89	1204.09
GPX1	1.0573	0.000151362	0.000523367	54.8261	80.7605	89.9578	34.6201	40.0407	33.3565
YPL088W	1.05595	1.28e-10	1.03e-09	379.117	497.853	449.789	220.386	193.53	224.546
YDL206W	1.05528	1.82e-09	1.31e-08	710.407	531.588	783.503	333.535	331.17	308.344
UBC5	1.0549	9.13e-08	5.41e-07	380.283	565.323	542.649	245.718	206.043	264.411
YGL117W	1.05414	8.58e-06	3.72e-05	190.142	234.103	152.348	97.9495	71.7395	109.019
CIT1	1.04566	0.000461315	0.00140937	2460.18	2594.56	2264.91	851.991	792.472	1901.32
RPR1	1.04388	1.13e-08	7.35e-08	30804.1	49549.1	44125.7	19908.2	20811.1	19655.9
TDA1	1.04291	2.28e-07	1.28e-06	4066.47	4590.06	4988.3	2464.78	1574.93	2582.28
YPL060C-A	1.04247	0.00970093	0.0209874	19.8307	28.624	30.4696	12.6659	11.6785	13.8307
MIM2	1.04018	4.98e-10	3.82e-09	492.269	469.229	544.1	221.231	219.39	290.446
RME1	1.03935	4.78e-07	2.56e-06	1323.99	1520.14	1681.63	629.916	605.615	965.711
tI(AAU)E2	1.03798	0.0330728	0.0613072	16.3312	21.468	20.3131	11.8215	11.6785	4.88144
ECM15	1.03707	2.32e-08	1.47e-07	976.372	1001.84	990.987	418.818	407.914	619.943
DOG1	1.03514	5.97e-07	3.14e-06	142.315	184.011	192.974	73.4621	85.0864	94.3745
YJL144W	1.03352	0.000410881	0.001275	159.812	77.6936	113.173	48.1303	64.2319	58.5773
TEC1	1.0326	0.000389762	0.00121839	1375.32	1360.66	1227.49	547.166	390.397	999.881
tI(AAU)G	1.02904	0.0486411	0.0855657	40.828	107.34	50.7826	59.9518	25.0254	13.0172
POC4	1.02643	2.65e-06	1.27e-05	361.619	234.103	309.049	119.904	154.323	169.223
TPS1	1.02385	1.65e-08	1.06e-07	3866.99	5173.78	4454.36	2041.74	1894.42	2701.06
YGL006W-A	1.02295	3.88e-05	0.000150548	125.983	96.0947	134.937	52.3523	49.2167	73.2216
tP(UGG)O3	1.02289	0.0089937	0.0197001	41.9945	51.1142	27.5677	27.0205	20.8545	12.2036
DCI1	1.02273	9.15e-09	6.01e-08	220.471	233.081	207.483	117.37	115.951	92.7473
PHR1	1.02194	3.3e-06	1.55e-05	376.784	299.529	412.065	147.769	156.826	230.241
YGR121W-A	1.0209	0.00125515	0.00345936	41.9945	69.5153	63.841	27.0205	35.8698	23.5936
MLH2	1.0207	1.08e-10	8.73e-10	459.606	587.814	531.041	233.052	268.606	276.615
YBR284W	1.01978	2.17e-07	1.22e-06	200.64	165.61	203.131	92.0387	107.609	80.5437
snR4	1.01724	2.89e-09	2.02e-08	13663.4	19966.2	19824.1	8694.7	8380.18	9334.12
COX20	1.01368	1.11e-06	5.64e-06	352.287	255.571	293.088	135.947	126.795	183.054
HIS6	1.0133	6.23e-13	6.04e-12	624.085	629.727	613.744	329.313	328.667	267.666
ATP3	1.01321	3.16e-10	2.46e-09	2418.18	2578.2	2357.76	1107.84	1054.4	1481.52
TPH3	1.01118	1.23e-09	9.05e-09	2053.06	1565.12	1796.25	947.408	990.172	748.487
snR189	1.01037	3.17e-12	2.91e-11	3207.91	2743.81	3193.5	1338.36	1470.66	1729.66
YDL129W	1.01007	1.05e-11	9.23e-11	758.234	618.482	596.333	323.402	341.18	315.666
GIP3	1.00939	1.14e-16	1.39e-15	4493.41	5348.59	4847.56	2319.54	2368.24	2609.94
YGR240C-A	1.00507	8.06e-07	4.19e-06	177.31	172.766	142.191	96.2607	73.4079	76.4759
YPL247C	1.00428	5.56e-07	2.95e-06	1151.35	750.357	1257.96	525.212	508.85	539.399
SRB2	1.00393	3.28e-13	3.24e-12	607.754	678.797	754.485	335.224	346.185	335.192
SKG3	1.00266	5.62e-16	6.62e-15	2519.67	2500.51	2523.17	1298.67	1361.38	1104.83
CSS1	1.00186	2.04e-25	3.71e-24	3007.27	2982	3158.68	1518.22	1531.56	1517.31
INA1	1.00174	1.46e-06	7.28e-06	46224.3	40855.6	37225.1	23830.4	23808.4	14439.3
YDR461C-A	1.00049	0.000694033	0.00203254	111.985	122.674	87.0559	43.9084	40.0407	77.2894
ARE1	0.99959	1.95e-09	1.4e-08	2466.01	3126.15	3267.5	1608.57	1576.6	1245.58
FLC1	0.999054	4.92e-13	4.79e-12	3361.89	4049.27	4149.67	2033.3	1736.76	2013.59
PUG1	0.998845	5.21e-06	2.36e-05	111.985	125.741	117.526	64.1738	65.9003	48.0008
DAL80	0.997696	0.0463181	0.0819654	17.4977	12.2674	18.8621	8.44392	9.17599	6.50858
ERG11	0.997247	7.46e-06	3.27e-05	24751.1	15484.5	22186.2	11325.8	12125.7	7818.44
GFA1	0.99646	4.91e-16	5.8e-15	11015.4	9507.24	11846.9	5416.77	5292.04	5513.58
YMR315W	0.995083	1.25e-08	8.13e-08	3743.34	3379.67	3768.07	1580.7	1592.45	2290.21
snR32	0.995075	1.11e-08	7.25e-08	4197.12	4571.66	4470.32	2182.75	1747.61	2711.64
YKL065W-A	0.992395	0.0374476	0.0683907	25.6633	35.78	11.6075	15.1991	10.0102	12.2036
RGT2	0.991117	1.51e-09	1.1e-08	1542.13	1757.31	1448.03	854.525	886.734	648.418
XKS1	0.99008	7.71e-06	3.37e-05	543.595	401.758	565.864	241.496	196.867	321.361
ATP4	0.989827	3.52e-12	3.23e-11	1755.6	1858.51	1738.22	823.282	821.668	1050.32
LEU4	0.989517	1.86e-05	7.57e-05	9655.23	13741.5	12009.4	4802.06	4904.15	8125.97
YHR175W-A	0.984951	2.74e-06	1.31e-05	195.974	259.66	297.441	119.059	146.816	113.9
YOL159C-A	0.984898	4.82e-05	0.000182743	107.319	117.563	124.78	70.0845	64.2319	42.3058
PRM5	0.983497	2.44e-05	9.75e-05	1067.36	1733.79	1762.88	792.04	598.108	917.71
CIT3	0.983348	3.3e-07	1.81e-06	174.977	237.17	188.621	95.4163	106.775	102.51
YLR053C	0.980619	0.026167	0.0500388	25.6633	15.3343	30.4696	10.1327	14.1811	11.39
YJL113W	0.978897	2.51e-07	1.4e-06	151.647	190.145	197.327	86.9724	92.5941	93.5609
YJR128W	0.975014	0.00129946	0.0035675	55.9927	72.5822	58.0373	22.7986	30.8647	41.4922
YLR236C	0.973622	0.000244108	0.000799317	61.8252	90.9833	88.5069	34.6201	43.3774	44.7465
CLN3	0.973372	2.69e-10	2.11e-09	5206.15	6153.13	5426.49	3289.75	2860.41	2400.04
CRG1	0.972799	1.25e-05	5.25e-05	331.29	374.156	568.765	225.453	192.696	229.428
UGA2	0.972177	2.99e-12	2.76e-11	579.757	509.098	539.747	261.761	266.104	301.836
YFL067W	0.970908	0.0280152	0.0531616	18.6642	31.6908	27.5677	15.1991	7.50763	17.085
YPR1	0.970576	5.66e-08	3.45e-07	3416.72	2563.89	2469.49	1286.85	1344.7	1680.84
tL(UAA)B2	0.963888	0.0126833	0.0265298	33.8289	38.8468	21.764	19.421	12.5127	17.085
[truncated: 5,027 more rows]

## Sheet: 429 commonly upregulated genes
Gene Name	Gene ID	tup1 Log2 FC	cyc8 Log2 FC	tup1 cyc8 Log2 FC	FLO1- or SUC2-type	Promoter dist from telomere	ORF Length	Average TPM in wt	Upstream intergenic length (base pairs)	Downstream intergenic length (Base pairs)
[truncated: 429 more rows]

[truncated: 4 more sheets: 262 genes up in cyc8&tup1cyc8 , 29 genes up in tup1&tup1cyc8, 131 genes up in tup1 cyc8, 114 genes upregulated in cyc8]
