# Supplementary material for: Systematic analysis of tup1 and cyc8 mutants reveals distinct roles for TUP1 and CYC8 and offers new insight into the regulation of gene transcription by the yeast Tup1-Cyc8 complex
Source: PLoS Genet. 2023 Aug 11;19(8):e1010876. doi: 10.1371/journal.pgen.1010876 (PMC10446238; doi:10.1371/journal.pgen.1010876)
Supplement: S2 Appendix — Data retrieved from Rossi et al., 2021 [57] and used in Figs 7 and S4B. (XLSX) [file pgen.1010876.s002.xlsx]

## Sheet: Tup1p&Cyc8p Occupancy
Tup1p and Cyc8p peaks identified using ChIP-Exo, retrieved from Supplemental data file 2 in Rossi et al. 2021 (PMID: 33692541). Used in fig 7A-C, S Fig 9A & 9B
Tup1p Peaks			Cyc8p peaks
ACS_1_70435_-			ACS_1_70435_-
ACS_11_325991_-			ACS_11_325991_-
ACS_11_462651_-			ACS_11_516685_+
ACS_11_516685_+			ACS_12_794208_-
ACS_12_603112_-			ACS_14_500686_-
ACS_14_500686_-			ACS_14_89757_-
ACS_14_764358_-			ACS_15_159535_-
ACS_15_908308_+			ACS_5_569629_+
ACS_5_569629_+			ACS_9_439100_+
ACS_8_297087_+			CEN13
CUT022			CUT025
CUT025			CUT084
CUT031			CUT150
CUT047			CUT162
CUT084			CUT166
CUT150			CUT171
CUT162			CUT243
CUT166			CUT244
CUT171			CUT273
CUT206			CUT281
CUT243			CUT306
CUT244			CUT307
CUT271			CUT308
CUT281			CUT314
CUT322			CUT337
CUT337			CUT338
CUT338			CUT408
CUT364			CUT418
CUT389			CUT474
CUT408			CUT538
CUT418			CUT547
CUT425			CUT627
CUT438			CUT628
CUT453			CUT680
CUT474			CUT716
CUT488			CUT729
CUT498			CUT765
CUT547			CUT793
CUT573			CUT794
CUT583			CUT838
CUT604			CUT843
CUT607			CUT849
CUT637			CUT907
CUT639			ICR1
CUT670			IRT1
CUT680			LSR1
CUT687			Orphan TFIIB peak
CUT707			Orphan TFIIB peak
CUT708			Orphan TFIIB peak
CUT729			Orphan TFIIB peak
CUT765			Orphan TFIIB peak
CUT790			Orphan TFIIB peak
CUT793			Orphan TFIIB peak
CUT794			Orphan TFIIB peak
CUT838			Orphan TFIIB peak
CUT843			Orphan TFIIB peak
CUT849			Orphan TFIIB peak
CUT859			Orphan TFIIB peak
ICR1			Orphan TFIIB peak
IRT1			Orphan TFIIB peak
Orphan TFIIB peak			Orphan TFIIB peak
Orphan TFIIB peak			Orphan TFIIB peak
Orphan TFIIB peak			Orphan TFIIB peak
Orphan TFIIB peak			Orphan TFIIB peak
Orphan TFIIB peak			Orphan TFIIB peak
Orphan TFIIB peak			Orphan TFIIB peak
Orphan TFIIB peak			Orphan TFIIB peak
Orphan TFIIB peak			Orphan TFIIB peak
Orphan TFIIB peak			Orphan TFIIB peak
Orphan TFIIB peak			Orphan TFIIB peak
Orphan TFIIB peak			Orphan TFIIB peak
Orphan TFIIB peak			Orphan TFIIB peak
Orphan TFIIB peak			Orphan TFIIB peak
Orphan TFIIB peak			Orphan TFIIB peak
Orphan TFIIB peak			Orphan TFIIB peak
Orphan TFIIB peak			Orphan TFIIB peak
Orphan TFIIB peak			Orphan TFIIB peak
Orphan TFIIB peak			Orphan TFIIB peak
Orphan TFIIB peak			Orphan TFIIB peak
Orphan TFIIB peak			Orphan TFIIB peak
Orphan TFIIB peak			Orphan TFIIB peak
Orphan TFIIB peak			Orphan TFIIB peak
Orphan TFIIB peak			Orphan TFIIB peak
Orphan TFIIB peak			Orphan TFIIB peak
Orphan TFIIB peak			Orphan TFIIB peak
Orphan TFIIB peak			Orphan TFIIB peak
Orphan TFIIB peak			Orphan TFIIB peak
Orphan TFIIB peak			Orphan TFIIB peak
Orphan TFIIB peak			Orphan TFIIB peak
Orphan TFIIB peak			Orphan TFIIB peak
Orphan TFIIB peak			Orphan TFIIB peak
Orphan TFIIB peak			Orphan TFIIB peak
Orphan TFIIB peak			Orphan TFIIB peak
Orphan TFIIB peak			Orphan TFIIB peak
Orphan TFIIB peak			Orphan TFIIB peak
Orphan TFIIB peak			Orphan TFIIB peak
Orphan TFIIB peak			Orphan TFIIB peak
Orphan TFIIB peak			Orphan TFIIB peak
Orphan TFIIB peak			Orphan TFIIB peak
Orphan TFIIB peak			Orphan TFIIB peak
Orphan TFIIB peak			Orphan TFIIB peak
Orphan TFIIB peak			Orphan TFIIB peak
Orphan TFIIB peak			Orphan TFIIB peak
Orphan TFIIB peak			Orphan TFIIB peak
Orphan TFIIB peak			Orphan TFIIB peak
Orphan TFIIB peak			Orphan TFIIB peak
Orphan TFIIB peak			Orphan TFIIB peak
Orphan TFIIB peak			Orphan TFIIB peak
Orphan TFIIB peak			Orphan TFIIB peak
Orphan TFIIB peak			Orphan TFIIB peak
Orphan TFIIB peak			Orphan TFIIB peak
Orphan TFIIB peak			Orphan TFIIB peak
Orphan TFIIB peak			snR128
Orphan TFIIB peak			snR17a
Orphan TFIIB peak			snR17b
Orphan TFIIB peak			snR190
Orphan TFIIB peak			snR37
Orphan TFIIB peak			snR61
Orphan TFIIB peak			snR72
Orphan TFIIB peak			snR73
Orphan TFIIB peak			snR74
Orphan TFIIB peak			snR75
Orphan TFIIB peak			snR76
Orphan TFIIB peak			snR77
Orphan TFIIB peak			SUT004
Orphan TFIIB peak			SUT016
Orphan TFIIB peak			SUT020
Orphan TFIIB peak			SUT048
Orphan TFIIB peak			SUT055
Orphan TFIIB peak			SUT060
Orphan TFIIB peak			SUT066
Orphan TFIIB peak			SUT097
Orphan TFIIB peak			SUT115
Orphan TFIIB peak			SUT120
Orphan TFIIB peak			SUT124
Orphan TFIIB peak			SUT193
Orphan TFIIB peak			SUT194
Orphan TFIIB peak			SUT204
Orphan TFIIB peak			SUT233
Orphan TFIIB peak			SUT234
Orphan TFIIB peak			SUT243
Orphan TFIIB peak			SUT264
Orphan TFIIB peak			SUT294
Orphan TFIIB peak			SUT298
Orphan TFIIB peak			SUT303
Orphan TFIIB peak			SUT309
Orphan TFIIB peak			SUT332
Orphan TFIIB peak			SUT366
Orphan TFIIB peak			SUT372
Orphan TFIIB peak			SUT386
Orphan TFIIB peak			SUT387
Orphan TFIIB peak			SUT407
Orphan TFIIB peak			SUT408
Orphan TFIIB peak			SUT417
Orphan TFIIB peak			SUT425
Orphan TFIIB peak			SUT433
Orphan TFIIB peak			SUT445
Orphan TFIIB peak			SUT446
Orphan TFIIB peak			SUT463
Orphan TFIIB peak			SUT472
Orphan TFIIB peak			SUT497
Orphan TFIIB peak			SUT513
Orphan TFIIB peak			SUT543
Orphan TFIIB peak			SUT548
Orphan TFIIB peak			SUT571
RUF20			SUT584
snR17b			SUT616
snR37			SUT625
snR47			SUT626
snR72			SUT627
snR73			SUT637
snR74			SUT643
SUT003			SUT650
SUT004			SUT652
SUT016			SUT675
SUT020			SUT695
SUT021			SUT696
SUT024			SUT798
SUT032			SUT804
SUT040			SUT807
SUT048			SUT823
SUT054			SUT830
SUT055			SUT842
SUT060			tA(AGC)K2
SUT066			TEL05R
SUT069			TEL09R
SUT095			TEL15R
SUT096			tS(AGA)B
SUT097			X15R
SUT115			X5R
SUT120			X9R
SUT124			XUT_10F-25
SUT125			XUT_10F-55
SUT135			XUT_10F-82
SUT139			XUT_10R-233
SUT153			XUT_10R-276
SUT164			XUT_10R-78
SUT169			XUT_10R-84
SUT174			XUT_11F-103
SUT190			XUT_11F-113
SUT193			XUT_11F-160
SUT194			XUT_11F-270
SUT204			XUT_11F-3
SUT220			XUT_11R-107
SUT228			XUT_11R-109
SUT233			XUT_11R-163
SUT234			XUT_11R-2
SUT239			XUT_11R-226
SUT243			XUT_11R-246
SUT252			XUT_11R-262
SUT264			XUT_12F-185
SUT296			XUT_12F-289
SUT298			XUT_12R-162
SUT300			XUT_12R-249
SUT303			XUT_12R-267
SUT306			XUT_12R-297
SUT309			XUT_12R-352
SUT312			XUT_13F-10
SUT315			XUT_13F-12
SUT329			XUT_13F-137
SUT332			XUT_13F-14
SUT346			XUT_13F-239
SUT362			XUT_13F-390
SUT366			XUT_13F-398
SUT367			XUT_13R-236
SUT372			XUT_13R-356
SUT385			XUT_14F-190
SUT386			XUT_14F-296
SUT387			XUT_14R-114
SUT400			XUT_14R-210
SUT407			XUT_14R-347
SUT408			XUT_15F-14
SUT409			XUT_15F-200
SUT417			XUT_15F-296
SUT420			XUT_15F-312
SUT425			XUT_15F-444
SUT430			XUT_15R-157
SUT433			XUT_15R-187
SUT435			XUT_15R-19
SUT445			XUT_15R-440
SUT446			XUT_16F-180
SUT463			XUT_16F-238
SUT472			XUT_16F-334
SUT497			XUT_16F-73
SUT513			XUT_16F-88
SUT527			XUT_16R-144
SUT536			XUT_16R-307
SUT543			XUT_16R-375
SUT548			XUT_16R-54
SUT555			XUT_16R-94
SUT570			XUT_1F-4
SUT571			XUT_1F-90
SUT584			XUT_1F-93
SUT600			XUT_1R-107
SUT616			XUT_1R-91
SUT626			XUT_2F-150
SUT627			XUT_2F-177
SUT643			XUT_2R-127
SUT650			XUT_2R-166
SUT652			XUT_2R-61
SUT657			XUT_3F-65
SUT675			XUT_3F-78
SUT679			XUT_4F-193
SUT685			XUT_4F-267
SUT695			XUT_4F-341
SUT696			XUT_4F-381
SUT706			XUT_4F-384
SUT714			XUT_4F-447
SUT758			XUT_4F-500
SUT770			XUT_4F-703
SUT782			XUT_4R-231
SUT798			XUT_4R-265
SUT804			XUT_4R-309
SUT807			XUT_4R-468
SUT823			XUT_4R-55
SUT830			XUT_5F-115
SUT834			XUT_5F-218
SUT842			XUT_5F-33
SUT846			XUT_5F-68
tA(AGC)G			XUT_5F-7
tA(AGC)K2			XUT_5R-111
TEL05R			XUT_6F-13
tQ(UUG)L			XUT_6F-15
tS(UGA)I			XUT_6F-9
X5R			XUT_6R-35
XUT_10F-25			XUT_7F-158
XUT_10F-55			XUT_7F-271
XUT_10F-82			XUT_7F-400
XUT_10F-87			XUT_7R-133
XUT_10R-136			XUT_7R-213
XUT_10R-233			XUT_7R-275
XUT_10R-276			XUT_7R-348
XUT_10R-78			XUT_7R-459
XUT_10R-84			XUT_8F-165
XUT_11F-102			XUT_8R-142
XUT_11F-103			XUT_8R-216
XUT_11F-113			XUT_8R-217
XUT_11F-160			XUT_8R-253
XUT_11F-259			XUT_9F-185
XUT_11F-270			XUT_9F-189
XUT_11F-3			XUT_9F-2
XUT_11F-43			XUT_9F-4
XUT_11R-107			XUT_9F-57
XUT_11R-109			Y'15R
XUT_11R-12			YAL003W
XUT_11R-163			YAL005C
XUT_11R-2			YAL038W
XUT_11R-208			YAL064W
XUT_11R-223			YAR035W
XUT_11R-226			YAR071W
XUT_11R-246			YBL029C-A
XUT_11R-262			YBL041W
XUT_11R-92			YBL043W
XUT_12F-154			YBL044W
XUT_12F-185			YBL072C
XUT_12F-289			YBLWdelta10
XUT_12F-94			YBR031W
XUT_12R-162			YBR032W
XUT_12R-249			YBR033W
XUT_12R-267			YBR118W
XUT_12R-297			YBR157C
XUT_12R-352			YBR158W
XUT_13F-12			YBR203W
XUT_13F-137			YBR237W
XUT_13F-14			YBR259W
XUT_13F-161			YCR018C
XUT_13F-239			YCRWdelta11
XUT_13F-286			YDL022W
XUT_13F-390			YDL047W
XUT_13R-236			YDL182W
XUT_13R-303			YDL214C
XUT_13R-356			YDL229W
XUT_14F-133			YDL245C
XUT_14F-190			YDL246C
XUT_14F-296			YDR009W
XUT_14F-313			YDR011W
XUT_14R-114			YDR012W
XUT_14R-210			YDR038C
XUT_14R-340			YDR039C
XUT_14R-347			YDR040C
XUT_15F-14			YDR043C
XUT_15F-141			YDR073W
XUT_15F-200			YDR076W
XUT_15F-245			YDR077W
XUT_15F-296			YDR259C
XUT_15F-312			YDR260C
XUT_15F-435			YDR309C
XUT_15F-444			YDR406W
XUT_15R-157			YDR441C
XUT_15R-187			YDR443C
XUT_15R-19			YDR451C
XUT_15R-265			YDR452W
XUT_15R-34			YDR508C
XUT_15R-403			YDR510W
XUT_15R-440			YDR524C
XUT_15R-475			YDR524C-B
XUT_16F-117			YDR524W-C
XUT_16F-180			YDR525W
XUT_16F-182			YDR525W-A
XUT_16F-206			YDR534C
XUT_16F-238			YDR536W
XUT_16F-243			YEL007W
XUT_16F-334			YEL008W
XUT_16F-377			YEL009C
XUT_16F-73			YEL034W
XUT_16F-88			YEL035C
XUT_16R-132			YEL036C
XUT_16R-144			YEL040W
XUT_16R-270			YEL044W
XUT_16R-307			YEL046C
XUT_16R-343			YEL060C
XUT_16R-375			YER011W
XUT_16R-419			YER033C
XUT_16R-54			YER034W
XUT_16R-94			YER036C
XUT_1F-32			YER037W
XUT_1F-4			YER046W
XUT_1F-90			YER055C
XUT_1F-93			YER056C
XUT_1R-107			YER102W
XUT_1R-108			YER111C
XUT_1R-18			YER146W
XUT_2F-150			YER158C
XUT_2F-158			YER188C-A
XUT_2F-166			YFL014W
XUT_2F-170			YFL015C
XUT_2F-177			YFL016C
XUT_2F-225			YFL021W
XUT_2F-282			YFL052W
XUT_2R-127			YFL055W
XUT_2R-166			YGL007W
XUT_2R-178			YGL008C
XUT_2R-296			YGL062W
XUT_2R-61			YGL063W
XUT_3F-132			YGR035C
XUT_3F-71			YGR035W-A
XUT_4F-175			YGR036C
XUT_4F-193			YGR052W
XUT_4F-267			YGR060W
XUT_4F-273			YGR067C
XUT_4F-341			YGR068C
XUT_4F-447			YGR108W
XUT_4F-500			YGR191W
XUT_4F-526			YGR192C
XUT_4F-622			YGR210C
XUT_4F-703			YGR211W
XUT_4R-231			YGR241C
XUT_4R-263			YGR243W
XUT_4R-265			YGR279C
XUT_4R-309			YHL015W
XUT_4R-468			YHL016C
XUT_4R-55			YHL028W
XUT_5F-115			YHL041W
XUT_5F-166			YHR032W
XUT_5F-191			YHR048W
XUT_5F-218			YHR049W
XUT_5F-33			YHR092C
XUT_5F-68			YHR094C
XUT_5F-7			YHR136C
XUT_5R-111			YHR137W
XUT_6F-13			YHR174W
XUT_6F-15			YHR175W
XUT_6F-9			YHR212W-A
XUT_6R-17			YHR214C-E
XUT_6R-35			YHR215W
XUT_7F-158			YIL099W
XUT_7F-271			YIL117C
XUT_7F-400			YIL118W
XUT_7F-437			YIL119C
XUT_7R-133			YIL122W
XUT_7R-168			YIL169C
XUT_7R-213			YIL172C
XUT_7R-262			YIR013C
XUT_7R-275			YIR018C-A
XUT_7R-305			YIR019C
XUT_7R-348			YJL027C
XUT_7R-42			YJL104W
XUT_7R-435			YJL105W
XUT_7R-459			YJL106W
XUT_7R-460			YJL108C
XUT_8F-131			YJL116C
XUT_8F-165			YJL130C
XUT_8F-168			YJL159W
XUT_8F-239			YJL196C
XUT_8F-48			YJL216C
XUT_8R-142			YJL219W
XUT_8R-216			YJR008W
XUT_8R-22			YJR009C
XUT_8R-253			YJR127C
XUT_9F-185			YJR128W
XUT_9F-189			YJR145C
XUT_9F-2			YJR146W
XUT_9F-57			YJR147W
XUT_9R-194			YJR158W
YAL003W			YJR159W
YAL005C			YKL043W
YAL039C			YKL044W
YAL061W			YKL060C
YAL064W			YKL096W
YAR028W			YKL096W-A
YAR029W			YKL097C
YAR035W			YKL198C
YAR064W			YKL201C
YAR066W			YKR041W
YBL015W			YKR042W
YBL016W			YKR093W
YBL029C-A			YKR096W
YBL041W			YKR097W
YBL042C			YKR102W
YBL043W			YKRCdelta12
YBL044W			YLL012W
YBL064C			YLL013C
YBR032W			YLL027W
YBR033W			YLL028W
YBR069C			YLR110C
YBR077C			YLR113W
YBR078W			YLR139C
YBR083W			YLR141W
YBR084C-A			YLR212C
YBR085W			YLR234W
YBR092C			YLR237W
YBR093C			YLR266C
YBR118W			YLR267W
YBR157C			YLR281C
YBR158W			YLR285C-A
YBR182C			YLR286C
YBR201C-A			YLR287C
YBR202W			YLR299W
YBR203W			YLR300W
YBR238C			YLR304C
YBR240C			YLR342W
YBR259W			YLR355C
YCR022C			YLR412C-A
YCR024C-B			YLR412W
YCR025C			YLR413W
YCR063W			YML055W
YCR098C			YML056C
YDL022W			YML122C
YDL047W			YML123C
YDL055C			YMR006C
YDL129W			YMR007W
YDL130W			YMR011W
YDL170W			YMR013C
YDL171C			YMR014W
YDL182W			YMR016C
YDL214C			YMR056C
YDL245C			YMR069W
YDL246C			YMR070W
YDR009W			YMR082C
YDR011W			YMR103C
YDR040C			YMR135C
YDR042C			YMR145C
YDR043C			YMR182W-A
YDR073W			YMR194C-B
YDR076W			YMR265C
YDR077W			YMR266W
YDR096W			YMR306W
YDR186C			YMR316C-A
YDR259C			YMR316W
YDR260C			YNL006W
YDR309C			YNL007C
YDR311W			YNL066W
YDR344C			YNL067W
YDR406W			YNL104C
YDR441C			YNL145W
YDR443C			YNL146C-A
YDR451C			YNL146W
YDR452W			YNR072W
YDR508C			YNR073C
YDR510W			YOL060C
YDR524C-B			YOL084W
YDR524W-C			YOL085C
YDR525W			YOL086C
YDR525W-A			YOL109W
YDR534C			YOL125W
YDR536W			YOL155C
YEL007W			YOL156W
YEL008W			YOR010C
YEL009C			YOR028C
YEL034W			YOR029W
YEL035C			YOR032C
YEL036C			YOR032W-A
YEL040W			YOR101W
YEL041W			YOR107W
YEL044W			YOR152C
YEL046C			YOR153W
YEL060C			YOR161C
YEL065W			YOR161C-C
YEL066W			YOR246C
YEL067C			YOR247W
YER011W			YOR344C
YER033C			YOR348C
YER034W			YOR381W
YER036C			YPL024W
YER037W			YPL026C
YER046W			YPL058C
YER055C			YPL081W
YER056C			YPL082C
YER074W			YPL111W
YER092W			YPL144W
YER111C			YPL189C-A
YER146W			YPL189W
YER158C			YPL265W
YER188C-A			YPR009W
YFL014W			YPR015C
YFL015C			YPR064W
YFL016C			YPR065W
YFL021W			YPR080W
YFL026W			YPR149W
YFL027C
YFL052W
YFL054C
YFL055W
YGL007C-A
YGL007W
YGL008C
YGL012W
YGL013C
YGL055W
YGL062W
YGL063W
YGL073W
YGL158W
YGL253W
YGL254W
YGR013W
YGR035W-A
YGR036C
YGR040W
YGR041W
YGR050C
YGR052W
YGR060W
YGR067C
YGR068C
YGR108W
YGR138C
YGR143W
YGR180C
YGR192C
YGR210C
YGR211W
YGR229C
YGR241C
YGR243W
YGR249W
YGR279C
YGR287C
YHL015W-A
YHL016C
YHL027W
YHL028W
YHL033C
YHL041W
YHL042W
YHR007C
YHR032W
YHR033W
YHR048W
YHR049W
YHR070W
YHR071W
YHR092C
YHR094C
YHR096C
YHR136C
YHR137W
YHR139C
YHR210C
YHR211W
YHR213W-A
YHR213W-B
YHR214C-E
YHR214W
YHR215W
YIL046W-A
YIL047C
YIL057C
YIL099W
YIL117C
YIL119C
YIL122W
YIL123W
YIL172C
YIR013C
YIR018C-A
YIR020C
YJL027C
YJL028W
YJL043W
YJL076W
YJL077C
YJL077W-A
YJL077W-B
YJL078C
YJL079C
YJL105W
YJL106W
YJL108C
YJL127C
YJL130C
YJL133C-A
YJL158C
YJL194W
YJL216C
YJL217W
YJL218W
YJL219W
YJR127C
YJR128W
YJR145C
YJR146W
YJR147W
YJR158W
YJR159W
YKL043W
YKL044W
YKL060C
YKL062W
YKL096W
YKL096W-A
YKL097C
YKL110C
YKL164C
YKL182W
YKL183W
YKL185W
YKL186C
YKL198C
YKL201C
YKL217W
YKR041W
YKR042W
YKR080W
YKR093W
YKR096W
YKR097W
YKR102W
YKRCdelta11
YKRCdelta12
YLL012W
YLL013C
YLL027W
YLL028W
YLL051C
YLL052C
YLL053C
YLR045C
YLR055C
YLR108C
YLR109W
YLR110C
YLR113W
YLR122C
YLR139C
YLR141W
YLR234W
YLR237W
YLR266C
YLR267W
YLR281C
YLR285C-A
YLR286C
YLR287C
YLR297W
YLR299W
YLR300W
YLR312C
YLR312W-A
YLR330W
YLR332W
YLR342W
YLR412C-A
YLR412W
YLR413W
YLR437C
YLR438W
YLRWdelta6
YML007C-A
YML007W
YML091C
YML116W
YML117W
YML122C
YML123C
YML131W
YMR006C
YMR007W
YMR011W
YMR013C
YMR016C
YMR017W
YMR037C
YMR056C
YMR069W
YMR070W
YMR082C
YMR103C
YMR122C
YMR122W-A
YMR135C
YMR136W
YMR142C
YMR143W
YMR145C
YMR182C
YMR182W-A
YMR188C
YMR189W
YMR195W
YMR199W
YMR243C
YMR251W
YMR265C
YMR266W
YMR278W
YMR306W
YMR316C-A
YMR320W
YNL036W
YNL037C
YNL066W
YNL067W
YNL104C
YNL145W
YNL146C-A
YNL146W
YNL178W
YNL230C
YNL231C
YNL289W
YNR067C
YNR071C
YNR072W
YNR073C
YOL052C-A
YOL060C
YOL084W
YOL085C
YOL109W
YOL110W
YOL125W
YOL151W
YOL156W
YOR010C
YOR028C
YOR029W
YOR032C
YOR032W-A
YOR062C
YOR096W
YOR101W
YOR107W
YOR134W
YOR152C
YOR153W
YOR161C
YOR161C-C
YOR229W
YOR230W
YOR246C
YOR247W
YOR268C
YOR317W
YOR327C
YOR328W
YOR342C
YOR344C
YOR348C
YOR374W
YOR375C
YOR376W
YOR381W
YPL016W
YPL017C
YPL024W
YPL026C
YPL056C
YPL058C
YPL066W
YPL067C
YPL068C
YPL082C
YPL111W
YPL135W
YPL137C
YPL176C
YPL189C-A
YPL189W
YPL265W
YPL277C
YPR005C
YPR015C
YPR035W
YPR036W-A
YPR064W
YPR065W
YPR080W
YPR119W
YPR149W
YPR192W
YPR193C
YPR196W

## Sheet: Rsc1p Peaks_S Fig 4B
Rsc1p peaks identified using ChIP-Exo, retrieved from Supplemental data file 2 in Rossi et al. 2021 (PMID: 33692541). Peaks asigned to protein coding genes (228 peaks) were used in S Fig 4B.
Rsc1 (461, 228)	Common Name	SGD_Start	SGD_End	Tel Start	Tel end	Dist from Tel
YHL048W	COS8	6401	7546	1	5505	896
YDL248W	COS7	1802	2953	1	904	898
YML132W	COS3	7244	8383	1	6344	900
YNL336W	COS1	8330	9475	1	7428	902
YHR216W	IMD2	554396	555967	556105	562643	1709
YBR302C	COS2	811479	810340	812379	813184	2039
YJR161C	COS5	743999	742848	744902	745751	2054
YER185W	PUG1	559454	560365	569599	576874	10145
YNL329C	PEX6	22633	19541	1	7428	12113
YER184C	TOG1	558680	556296	569599	576874	13303
YGL254W	FZF1	22304	23203	1	781	21523
YGL253W	HXK2	23935	25395	1	781	23154
YER177W	BMH1	545611	546414	569599	576874	23988
YER176W	ECM32	541690	545055	569599	576874	27909
YDR525W-A	SNA2	1490596	1490835	1524625	1531933	34029
YDR524C-B		1489798	1489598	1524625	1531933	35027
YDR524W-C		1489403	1489492	1524625	1531933	35222
YDL229W	SSB1	44065	45906	1	904	43161
YHR206W	SKN7	512732	514600	556105	562643	43373
YFR034C	PHO4	225958	225020	269731	270161	44711
YFR033C	QCR6	224769	224326	269731	270161	45405
YLR441C	RPS1A	1018908	1018141	1064281	1078177	46140
YDR517W	GRH1	1477239	1478357	1524625	1531933	47386
YHL025W	SNF6	54851	55849	1	5505	49346
YLR438W	CAR2	1012501	1013775	1064281	1078177	51780
YLR437C	DIF1	1012023	1011622	1064281	1078177	52659
YKR092C	SRP40	613885	612665	665904	666816	53239
YLR436C	ECM30	1011245	1007421	1064281	1078177	56860
YFL034C-A	RPL22B	64932	64243	1	5530	58713
YFL034W	MIL1	65477	68698	1	5530	59947
YEL046C	GLY1	68792	67629	1	6473	61156
YKL201C	MNN4	67466	63930	1	807	63123
YJL191W	RPS14B	73787	74611	1	7767	66020
YKL198C	PTK1	70220	68232	1	807	67425
YAL039C	CYC3	69525	68716	1	801	67915
YLL028W	TPO1	84804	86564	1	12085	72719
YLL027W	ISA1	87403	88155	1	12085	75318
YEL036C	ANP1	84552	83050	1	6473	76577
YEL034W	HYP2	85676	86149	1	6473	79203
YNL289W	PCL1	87897	88736	1	7428	80469
YML091C	RPM2	90731	87123	1	6344	80779
YBL072C	RPS8A	89125	88523	1	6608	81915
YFL024C	EPL1	90345	87847	1	5530	82317
YBR257W	POP4	728885	729724	812379	813184	83494
YFL023W	BUD27	90986	93376	1	5530	85456
YHL007C	STE20	97937	95118	1	5505	89613
YOL120C	RPL18A	94402	93395	1	847	92548
YHL006C	SHU1	98795	98343	1	5505	92838
YOR349W	CIN1	989789	992833	1083922	1091291	94133
YKL183W	LOT5	98721	99641	1	807	97914
YFL016C	MDJ1	106236	104701	1	5530	99171
YKL182W	FAS1	100671	106826	1	807	99864
YER150W	SPI1	468370	468816	569599	576874	101229
YFL014W	HSP12	107256	107585	1	5530	101726
YHR176W	FMO1	454229	455527	556105	562643	101876
YHR175W	CTR2	452872	453441	556105	562643	103233
YOL111C	MDY2	108896	108258	1	847	107411
YOL110W	SHR5	109176	109889	1	847	108329
YPR151C	SUE1	831675	831055	942396	948010	111341
YJL159W	HSP150	120449	121690	1	7767	112682
YOR342C		967625	966666	1083922	1091291	117256
YNR019W	ARE2	665339	667267	783278	784333	117939
YNR018W	RCF2	664270	664944	783278	784333	119008
YNR017W	TIM23	662913	663581	783278	784333	120365
YPL220W	RPL1A	135790	136443	1	7223	128567
YNR016C	ACC1	661374	654673	783278	784333	128605
YJL149W	DAS1	137379	139370	1	7767	129612
YHR162W	MPC2	423072	423461	556105	562643	133033
YDL181W	INH1	135179	135436	1	904	134275
YHR161C	YAP1801	422286	420373	556105	562643	135732
YAL005C	SSA1	141431	139503	1	801	138702
YNR009W	NRM1	642690	643439	783278	784333	140588
YNR008W	LRO1	640396	642381	783278	784333	142882
YKR042W	UTH1	519527	520624	665904	666816	146377
YAL001C	TFC3	151166	147594	1	801	146793
YMR252C		775719	775315	923541	924431	148226
YMR251W-A	HOR7	774752	774931	923541	924431	148789
YPR127W		790083	791120	942396	948010	152313
YGL180W	ATG1	160065	162758	1	781	159284
YMR246W	FAA4	759807	761891	923541	924431	163734
YDR450W	RPS18A	1359923	1360798	1524625	1531933	164702
YMR244C-A	COA6	758831	758517	923541	924431	165024
YJR077C	MIR1	578190	577255	744902	745751	167647
YPL192C	PRM3	183056	182655	1	7223	175432
YCR012W	PGK1	137746	138996	315783	316620	178037
YNL245C	CWC25	186885	186346	1	7428	178918
YNL244C	SUI1	187496	187170	1	7428	179742
YBL017C	PEP1	191583	186844	1	6608	180236
YNL243W	SLA2	188051	190957	1	7428	180623
YJL118W		191639	192298	1	7767	183872
YBL015W	ACH1	194122	195702	1	6608	187514
YNL241C	ZWF1	197943	196426	1	7428	188998
YLR377C	FBP1	874792	873746	1064281	1078177	190535
YBR198C	TAF5	618523	616127	812379	813184	196252
YBR197C		615856	615203	812379	813184	197176
YKL126W	YPK1	205707	207749	1	807	204900
YER102W	RPS8B	363100	363702	569599	576874	206499
YBL006C	LDB7	217129	216587	1	6608	209979
YBL005W	PDR3	217470	220400	1	6608	210862
YBR182C	SMP1	594864	593506	812379	813184	218873
YGL150C	INO80	225573	221104	1	781	220323
YBR181C	RPS6B	592774	591712	812379	813184	220667
YGL148W	ARO2	226399	227529	1	781	225618
YDR406W	PDR15	1279210	1283799	1524625	1531933	245415
YOR274W	MOD5	837674	838960	1083922	1091291	246248
YKL102C		248367	248062	1	807	247255
YKL101W	HSL1	248920	253476	1	807	248113
YOR272W	YTM1	832813	834195	1083922	1091291	251109
YGL135W	RPL1B	254641	255294	1	781	253860
YMR202W	ERG2	667537	668205	923541	924431	256004
YMR201C	RAD14	667044	665845	923541	924431	257696
YOR268C		825932	825534	1083922	1091291	258388
YKL096W-A	CWP2	259253	259531	1	807	258446
YJL083W	TAX4	278841	280655	1	7767	271074
YGL123W	RPS2	277617	278381	1	781	276836
YKL086W	SRX1	278281	278664	1	807	277474
YKL085W	MDH1	279123	280127	1	807	278316
YJR017C	ESS1	467033	466521	744902	745751	278381
YKL084W	HOT13	280509	280859	1	807	279702
YLR325C	RPL38	781379	781143	1064281	1078177	283138
YPL137C	GIP3	296647	292817	1	7223	285594
YPL135W	ISU1	297553	298050	1	7223	290330
YGR149W	GPC1	789031	790329	1083635	1090940	294604
YGR148C	RPL24B	787779	787312	1083635	1090940	296323
YPR036W-A	SPO24	645950	646153	942396	948010	296446
YER059W	PCL6	272624	273886	569599	576874	296975
YLR315W	NKP2	764808	765269	1064281	1078177	299473
YOL012C	HTZ1	303983	303579	1	847	302732
YOR236W	DFR1	780906	781541	1083922	1091291	303016
YGL104C	VPS73	310173	308713	1	781	307932
YJR001W	AVT1	436802	438610	744902	745751	308100
YGL103W	RPL28	310967	311927	1	781	310186
YMR172W	HOT1	605981	608140	923541	924431	317560
YMR171C	EAR1	605520	603868	923541	924431	319673
YNL162W	RPL42A	331322	332154	1	7428	323894
YNL161W	CBK1	332597	334867	1	7428	325169
YDR363W	ESC2	1199183	1200553	1524625	1531933	325442
YDR362C	TFC6	1198697	1196679	1524625	1531933	327946
YJL052C-A		338003	337884	1	7767	330117
YDL070W	BDF2	331024	332940	1	904	330120
YJL052W	TDH1	338271	339269	1	7767	330504
YER043C	SAH1	237119	235770	569599	576874	333829
YDL061C	RPS29B	340798	340628	1	904	339724
YDL060W	TSR1	341619	343985	1	904	340715
YER037W	PHM8	225889	226854	569599	576874	343710
YER036C	ARB1	225199	223367	569599	576874	346232
YHR050W	SMF2	207654	209303	556105	562643	348451
YHR049W	FSH1	206462	207193	556105	562643	349643
YLR281C		704960	704493	1064281	1078177	359788
YDL047W	SIT4	369771	370706	1	904	368867
YPL090C	RPS6A	378395	377291	1	7223	370068
YJL035C	TAD2	381001	380249	1	7767	372482
YJL034W	KAR2	381327	383375	1	7767	373560
YMR136W	GAT2	541199	542881	923541	924431	382342
YPR002W	PDH1	558385	559935	942396	948010	384011
YJL027C		392249	391833	1	7767	384066
YGL056C	SDS23	397618	396035	1	781	395254
YPL081W	RPS9A	404950	406044	1	7223	397727
YGL055W	OLE1	398628	400160	1	781	397847
YPL079W	RPL21B	406636	407539	1	7223	399413
YGR096W	TPC1	676621	677565	1083635	1090940	407014
YER004W	FMP52	159580	160275	569599	576874	410019
YER003C	PMI40	159118	157736	569599	576874	411863
YPL067C		425847	425251	1	7223	418028
YPL066W	RGL1	426233	427672	1	7223	419010
YBR078W	ECM33	393123	394742	812379	813184	419256
YPL061W	ALD6	432588	434090	1	7223	425365
YGL037C	PNC1	427947	427297	1	781	426516
YGL036W		428601	431330	1	781	427820
YDL012C		431517	431108	1	904	430204
YDL010W	GRX6	432330	433025	1	904	431426
YPL057C	SUR1	453057	451909	1	7223	444686
YMR103C		473264	472902	923541	924431	450639
YGR068C	ART5	627084	625324	1083635	1090940	458311
YGR067C		624786	622372	1083635	1090940	461263
YBR050C	REG2	338199	337183	812379	813184	475196
YLR220W	CCC1	576825	577793	1064281	1078177	487456
YNL067W	RPL9B	499681	500256	1	7428	492253
YOR136W	IDH2	580250	581359	1083922	1091291	503672
YOR134W	BAG7	578564	579793	1083922	1091291	505358
YNL055C	POR1	518845	517994	1	7428	510566
YBR031W	RPL4A	300166	301254	812379	813184	512213
YMR070W	MOT3	409154	410626	923541	924431	514387
YMR069W	NAT4	407709	408566	923541	924431	515832
YMR068W	AVO2	406304	407584	923541	924431	517237
YGR036C	CAX4	558868	558149	1083635	1090940	525486
YGR035W-A		557565	557786	1083635	1090940	526070
YMR063W	RIM9	397077	397796	923541	924431	526464
YOR120W	GCY1	551114	552052	1083922	1091291	532808
YOR119C	RIO1	550246	548792	1083922	1091291	535130
YGR027C	RPS25A	534458	534132	1083635	1090940	549503
YOR108W	LEU9	523027	524841	1083922	1091291	560895
YLR167W	RPS31	498947	499405	1064281	1078177	565334
YDR246W	TRS23	954288	954947	1524625	1531933	570337
YDR245W	MNN10	952800	953981	1524625	1531933	571825
YLR162W		489573	489929	1064281	1078177	574708
YLR161W		488997	489341	1064281	1078177	575284
YLR159C-A		485842	485711	1064281	1078177	578570
YLR159W		485345	485689	1064281	1078177	578936
YLR156C-A		472610	472479	1064281	1078177	591802
YOR083W	WHI5	479533	480420	1083922	1091291	604389
YDR226W	ADK1	916486	917154	1524625	1531933	608139
YDR225W	HTA1	915530	915928	1524625	1531933	609095
YDR224C	HTB1	914712	914317	1524625	1531933	610308
YOR071C	NRT1	461276	459480	1083922	1091291	624442
YMR014W	BUD22	298868	300427	923541	924431	624673
YDR214W	AHA1	892875	893927	1524625	1531933	631750
YOR065W	CYT1	447439	448368	1083922	1091291	636483
YOR064C	YNG1	446738	446079	1083922	1091291	637843
YOR063W	RPL3	444686	445849	1083922	1091291	639236
YLR141W	RRN5	423683	424774	1064281	1078177	640598
YLR139C	SLS1	423473	421542	1064281	1078177	642739
YLR075W	RPL10	282927	283592	1064281	1078177	781354
YLR029C	RPL15A	202590	201976	1064281	1078177	862305
YLR024C	UBR2	193281	187663	1064281	1078177	876618
YLR023C	IZH3	187129	185498	1064281	1078177	878783
YDR042C		541203	540601	1524625	1531933	984024
YDR040C	ENA1	538467	535192	1524625	1531933	989433
YDR038C	ENA5	530697	527422	1524625	1531933	997203
YDR018C		483860	482670	1524625	1531933	1041955
YDR017C	KCS1	482267	479115	1524625	1531933	1045510
YDR012W	RPL4B	471853	472941	1524625	1531933	1052772
YDR011W	SNQ2	465919	470424	1524625	1531933	1058706
YDR007W	TRP1	461842	462516	1524625	1531933	1062783
YDR006C	SOK1	461247	458542	1524625	1531933	1066083
YDR005C	MAF1	458103	456836	1524625	1531933	1067789
YDR002W	YRB1	453045	453650	1524625	1531933	1071580
YDR001C	NTH1	452475	450220	1524625	1531933	1074405

## Sheet: Gcn5p Peaks_S Fig4B
Gcn5p peaks identified using ChIP-Exo, retrieved from Supplemental data file 2 in Rossi et al. 2021 (PMID: 33692541). Peaks asigned to protein coding genes (154 peaks) were used in S Fig 4B.
Systematic ID	Common Name	SGD_Start	SGD_End	Tel Start	Tel end	Dist from Tel
YHL033C	RPL8A	36025	35255	1	5505	29750
YPL265W	DIP5	41043	42869	1	7223	33820
YDR525W-A	SNA2	1490596	1490835	1524625	1531933	34029
YDR524C-B		1489798	1489598	1524625	1531933	35027
YJR145C	RPS4A	703068	702027	744902	745751	42875
YHL028W	WSC4	48763	50580	1	5505	43258
YLR441C	RPS1A	1018908	1018141	1064281	1078177	46140
YFR031C-A	RPL2A	221418	220507	269731	270161	49224
YHR204W	MNL1	506319	508709	556105	562643	49786
YHR203C	RPS4B	505530	504476	556105	562643	51629
YLL039C	UBI4	65207	64062	1	12085	51977
YIR018C-A		385701	385564	439068	439888	53504
YLL038C	ENT4	66518	65775	1	12085	53690
YNL302C	RPS19B	62943	61958	1	7428	54530
YDR510W	SMT3	1469400	1469705	1524625	1531933	55225
YOR369C	RPS12	1028625	1028194	1083922	1091291	55728
YNL301C	RPL18B	64562	63570	1	7428	56142
YPL256C	CLN2	66614	64977	1	7223	57754
YDR508C	GNP1	1468444	1466453	1524625	1531933	58172
YEL046C	GLY1	68792	67629	1	6473	61156
YKL201C	MNN4	67466	63930	1	807	63123
YJL191W	RPS14B	73787	74611	1	7767	66020
YHL016C	DUR3	74244	72037	1	5505	66532
YPL250C	ATG41	74719	74309	1	7223	67086
YAL039C	CYC3	69525	68716	1	801	67915
YHL015W	RPS20	75412	75777	1	5505	69907
YLL028W	TPO1	84804	86564	1	12085	72719
YLL027W	ISA1	87403	88155	1	12085	75318
YLL026W	HSP104	88623	91349	1	12085	76538
YEL036C	ANP1	84552	83050	1	6473	76577
YEL034W	HYP2	85676	86149	1	6473	79203
YOL127W	RPL25	80348	81190	1	847	79501
YNL289W	PCL1	87897	88736	1	7428	80469
YOL125W	TRM13	83834	85264	1	847	82987
YFL021W	GAT1	95966	97498	1	5530	90436
YIL133C	RPL16A	99416	98527	1	7784	90743
YIL132C	CSM2	100501	99860	1	7784	92076
YOR344C	TYE7	978069	977194	1083922	1091291	106728
YER146W	LSM5	462585	462866	569599	576874	107014
YLR412C-A		950473	950267	1064281	1078177	114014
YLR412W	BER1	948368	949192	1064281	1078177	115913
YDL191W	RPL35A	117664	118517	1	904	116760
YML073C	RPL6A	124172	123227	1	6344	116883
YOR342C		967625	966666	1083922	1091291	117256
YIL123W	SIM1	128151	129581	1	7784	120367
YCR037C	PHO87	197185	194414	315783	316620	121369
YLR406C-A		932355	932206	1064281	1078177	132075
YEL009C	GCN4	139763	138918	1	6473	132445
YDL182W	LYS20	133437	134723	1	904	132533
YEL008W		140512	140892	1	6473	134039
YBL041W	PRE7	141247	141972	1	6608	134639
YEL007W	MIT1	141892	143892	1	6473	135419
YCR031C	RPS14A	178220	177500	315783	316620	138283
YAL005C	SSA1	141431	139503	1	801	138702
YML064C	TEM1	145876	145139	1	6344	138795
YML063W	RPS1B	146482	147249	1	6344	140138
YAL003W	EFB1	142174	143160	1	801	141373
YKR042W	UTH1	519527	520624	665904	666816	146377
YPR132W	RPS23B	794965	795767	942396	948010	147431
YGL189C	RPS26A	148588	148229	1	781	147448
YGL188C-A		148964	148824	1	781	148043
YPR131C	NAT3	794498	793911	942396	948010	148485
YJL136C	RPS21B	157273	156550	1	7767	148783
YCR025C		163856	163446	315783	316620	152337
YCR024C-B		162865	162599	315783	316620	153184
YDR450W	RPS18A	1359923	1360798	1524625	1531933	164702
YGR211W	ZPR1	915241	916701	1083635	1090940	168394
YGR210C		914738	913503	1083635	1090940	170132
YPR119W	CLB2	771653	773128	942396	948010	170743
YCR012W	PGK1	137746	138996	315783	316620	178037
YCR011C	ADP1	136873	133724	315783	316620	182059
YER102W	RPS8B	363100	363702	569599	576874	206499
YOR298C-A	MBF1	877685	877230	1083922	1091291	206692
YNL231C	PDR16	217042	215987	1	7428	208559
YBL006C	LDB7	217129	216587	1	6608	209979
YPR103W	PRE2	732349	733212	942396	948010	210047
YNL230C	ELA1	218662	217523	1	7428	210095
YBL005W	PDR3	217470	220400	1	6608	210862
YPR102C	RPL11A	731748	731224	942396	948010	211172
YOL060C	MAM3	216137	214017	1	847	213170
YML025C	YML6	225365	224406	1	6344	218062
YBR182C	SMP1	594864	593506	812379	813184	218873
YML024W	RPS17A	225889	226697	1	6344	219545
YBR181C	RPS6B	592774	591712	812379	813184	220667
YDL133W	SRF1	222427	223740	1	904	221523
YDR406W	PDR15	1279210	1283799	1524625	1531933	245415
YBR158W	AMN1	556549	558198	812379	813184	255830
YKL096W-A	CWP2	259253	259531	1	807	258446
YBR157C	ICS2	554310	553543	812379	813184	258836
YMR199W	CLN1	662644	664284	923541	924431	260897
YPR065W	ROX1	679693	680799	942396	948010	262703
YER074W	RPS24A	306323	307196	569599	576874	263276
YPL137C	GIP3	296647	292817	1	7223	285594
YOR247W	SRL1	797676	798308	1083922	1091291	286246
YOR246C	ENV9	796793	795801	1083922	1091291	288121
YPL135W	ISU1	297553	298050	1	7223	290330
YMR186W	HSC82	632355	634472	923541	924431	291186
YGR149W	GPC1	789031	790329	1083635	1090940	294604
YGR148C	RPL24B	787779	787312	1083635	1090940	296323
YGR146C-A		785437	785276	1083635	1090940	298359
YPR035W	GLN1	642208	643320	942396	948010	300188
YGL104C	VPS73	310173	308713	1	781	307932
YIL018W	RPL2B	316768	317932	1	7784	308984
YGL103W	RPL28	310967	311927	1	781	310186
YGR142W	BTN2	772454	773686	1083635	1090940	311181
YGR141W	VPS62	770569	771972	1083635	1090940	313066
YNL162W	RPL42A	331322	332154	1	7428	323894
YBR115C	LYS2	473926	469748	812379	813184	342631
YPL106C	SSE1	352275	350194	1	7223	342971
YER037W	PHM8	225889	226854	569599	576874	343710
YER036C	ARB1	225199	223367	569599	576874	346232
YHR048W	YHK8	204607	206151	556105	562643	351498
YGR118W	RPS23A	726974	727730	1083635	1090940	356661
YGR117C		726479	725049	1083635	1090940	358586
YBR102C	EXO84	447323	445062	812379	813184	367317
YGL073W	HSF1	368753	371254	1	781	367972
YBR101C	FES1	444693	443821	812379	813184	368558
YMR143W	RPS16A	551928	552903	923541	924431	371613
YMR142C	RPL13B	551207	550206	923541	924431	373335
YBR085W	AAC3	415983	416906	812379	813184	396396
YPL081W	RPS9A	404950	406044	1	7223	397727
YGL055W	OLE1	398628	400160	1	781	397847
YBR084C-A	RPL19A	415261	414186	812379	813184	398193
YDL020C	RPN4	416708	415113	1	904	414209
YHR010W	RPL27A	126521	127492	556105	562643	429584
YHR009C	TDA3	125680	124109	556105	562643	431996
YHR007C	ERG11	121683	120091	556105	562643	436014
YGL028C	SCW11	442909	441281	1	781	440500
YDR309C	GIC2	1080199	1079048	1524625	1531933	445577
YOR152C	ATG40	618288	617518	1083922	1091291	466404
YGR060W	ERG25	610564	611493	1083635	1090940	473071
YBR048W	RPS11B	332831	333812	812379	813184	479548
YNL067W	RPL9B	499681	500256	1	7428	492253
YGR036C	CAX4	558868	558149	1083635	1090940	525486
YGR035W-A		557565	557786	1083635	1090940	526070
YMR056C	AAC1	388244	387315	923541	924431	536226
YDR258C	HSP78	974243	971808	1524625	1531933	552817
YNL031C	HHT2	576050	575640	1	7428	568212
YLR159C-A		485842	485711	1064281	1078177	578570
YLR159W		485345	485689	1064281	1078177	578936
YNL007C	SIS1	619565	618507	1	7428	611079
YNL006W	LST8	620067	620978	1	7428	612639
YDR214W	AHA1	892875	893927	1524625	1531933	631750
YDR213W	UPC2	889751	892492	1524625	1531933	634874
YLR113W	HOG1	371620	372927	1064281	1078177	692661
YLR109W	AHP1	368781	369311	1064281	1078177	695500
YLR108C		368124	366667	1064281	1078177	697614
YDR152W	GIR2	765706	766503	1524625	1531933	758919
YLR075W	RPL10	282927	283592	1064281	1078177	781354
YLR074C	BUD20	282456	281956	1064281	1078177	782325
YLR048W	RPS0B	242232	243349	1064281	1078177	822049
YLR029C	RPL15A	202590	201976	1064281	1078177	862305
YDR072C	IPT1	591344	589761	1524625	1531933	934864
YDR011W	SNQ2	465919	470424	1524625	1531933	1058706
