# Supplementary material for: Systematic analysis of tup1 and cyc8 mutants reveals distinct roles for TUP1 and CYC8 and offers new insight into the regulation of gene transcription by the yeast Tup1-Cyc8 complex
Source: PLoS Genet. 2023 Aug 11;19(8):e1010876. doi: 10.1371/journal.pgen.1010876 (PMC10446238; doi:10.1371/journal.pgen.1010876)
Supplement: S3 Appendix — The Excel file contains multiple tabs, with each tab containing the data for a single figure. (XLSX) [file pgen.1010876.s003.xlsx]

## Sheet: Figure 1
Fig 1. The tup1, cyc8 and tup1 cyc8 deletion mutants display different cell growth, flocculation, cell morphology and stress response characteristics.
(A) Cell doubling times (min) of the strains indicated during exponential growth in YPD
wt	tup1	cyc8	tup1 cyc8
101.39	204.28	256.72	366.788
104.32	176.22	207.68	239.431
91.93	171.54	264.43	241.694
80.99	158.01	264.2	312.819
76.88	122.83	252.85	374.44
76.92		214.56	232.993
(F) Percentage survival of wt, tup1, cyc8 and tup1 cyc8 cultures grown to exponential phase in YPD broth incubated in the presence of the stressor indicated.
	wt				tup1				cyc8				tup1 cyc8
Ethanol	14.2857	21.7655	13.3664	13.4921	0	0	14.9425		32.9897	25.641	29.1516		15.7895	37.2549	6.41866
Peroxide	9.13706	0	14.8416		54.7419	67.9232	50.7968		46.1471	27.438	36.3081	45.2675	125.854	107.087	80.4878
Amphotericin B	1.13314	0	0.859599		33.7349	53.2544	46.0159		19.5599	24.0077	13.1021	22.8395	50	48.7805
50°C	87.4327	64.5092	60.3629		91.3425	128.994	81.6733		39.6834	96.0489			99.2126	62.5556	65.0406

## Sheet: Figure 2
Fig 2. tup1 and cyc8 mutants de-repress the FLO1 and SUC2 genes to different extents.
(A) FLO1 transcript levels measured using RT-qPCR.
FLO1/ ACT1
wt	tup1	cyc8	tup1 cyc8
0.0081	0.763	0.2888	0.4921
0.0074	0.8729	0.3589	0.8117
0.0115	0.6563	0.327	0.6204
0.0113		0.2755
(B) SUC2 transcript levels measured following growth on high (Repressed) and low (Derepressed) glucose levels.
SUC2/ ACT1
	Repressed (High Glucose)				De-repressed (Low Glucose)
wt	tup1	cyc8	tup1 cyc8		wt	tup1	cyc8	tup1 cyc8
0.0612	0.406	3.0335	3.4074		0.4253	1.0016	5.3834	7.6102
0.0649	0.7488	2.2347	2.8077		0.3893	1.7807	5.6588	6.4555
0.1117	0.4328	2.3031	2.4025		0.9705	1.5075	3.3133	5.6111

## Sheet: Figure 6
Fig 6. Tup1p and Cyc8p occupancy at the SUC2 and FLO1 promoters.
(A) RNA polymerase II (RNAP II) occupancy at the SUC2 open reading frame (ORF)
SUC2 (IP/IN)/ Tel VI (IP/IN)
wt	tup1	cyc8	tup1cyc8
1.5578	5.27554	9.62947	21.9084
2.34371	6.24947	28.1678	41.272
3.01491	7.89408	34.2102	33.6822
(B) ChIP analysis of Tup1p occupancy at the SUC2 promoter region in repressed (high glucose) and de-repressed (low glucose) conditions
SUC2 (IP/IN)/ Tel-VI (IP/IN) Normalised to a No tag control
Repressed				Derepressed
wt	cyc8	tup1		wt	tup1
0.916942	4.66684	1		2.92235	1
2.11456	1.52507	1		9.85268	1
1.09081	2.22054	1		6.50396	1
(C) ChIP analysis of Cyc8-Myc occupancy at the SUC2 promoter region
SUC2 (IP/IN)/ Tel (IP/IN) Normalised to a No tag control
Repressed				Derepressed
wt	tup1	No tag		wt	No tag
1.01278	2.17559	1		2.70332	1
0.484144	1.82264	1		4.84211	1
0.404771	2.17912	1		2.87846	1
(D) RNA polymerase II (RNAP II) occupancy at the FLO1 ORF in glucose grown cells.
FLO1 (IP/IN)/ Tel VI (IP/IN)
wt	tup1	cyc8	tup1cyc8
1.65423	10.244	2.39451	10.3789
1.78561	16.3909	5.88541	24.216
2.18529	17.0898	4.15509	27.1673
(E) Tup1p occupancy at the FLO1 promoter
FLO1 (IP/IN)/ Tel VI (IP/IN) Normalised to tup1
wt	tup1	cyc8
9.59566	1	7.21749
11.9057	1	12.6809
F) Cyc8-Myc occupancy at the FLO1 promoter
SUC2 (IP/IN)/ Tel (IP/IN) Normalised to a No tag control
wt	tup1	No tag
2.15499	6.23531	1
1.30357	8.19516	1
2.75312	6.33517	1
3.61902		1
2.68231		1
(G) FLO1 transcript levels measured relative to ACT1 mRNA levels using RT-qPCR in wt, cyc8, and a strain with a functional FLO8 ORF (FLO8+)
FLO1/ ACT1
wt	cyc8	FLO8+
0.004973	1.04432	0.620536
0.009181	0.837526	0.928302
(H) Flo8-Myc occupancy at the FLO1 and SUC2 promoter.
Flo8-Myc (IP/IN)/ INT-V (IP/IN)
FLO1	SUC2
8.90078	0.933641
9.74222	0.962139
(I) Tup1p occupancy at the FLO1 promoter in wt, FLO8+ and tup1.
Tup1 (IP/IN)/ INT-V (IP/IN)
wt	FLO8+	tup1
4.24577	5.28539	0.884552
5.75612	5.80247	0.890042

## Sheet: S1 Fig
S1 Fig. FLO5, FLO9 and FLO10 transcript levels measured by RT-qPCR.
FLO/ ACT1
FLO5					FLO9					FLO10
wt	tup1	cyc8	tup1 cyc8		wt	tup1	cyc8	tup1 cyc8		wt	tup1	cyc8	tup1 cyc8
0.0149	0.1249	0.0704	0.2062		0.0116	0.2334	0.1672	0.4016		0.0122	0.0682	0.055	0.1052
0.0131	0.1745	0.0742	0.4137		0.0108	0.2257	0.1922	0.3331		0.0114	0.0631	0.0697	0.2313
0.019	0.1879	0.074	0.3087		0.0126	0.3038	0.1754	0.2408		0.0145	0.0554	0.0637	0.153
0.0104	0.159	0.0687			0.009	0.2523	0.157

## Sheet: S2 Fig 
S2 Fig. RT-qPCR validation of RNA-Seq data.
(B) RT-qPCR analysis of SUR2 mRNA levels in wt and each of the mutant strains
SUR2
SUR2/ ACT1
wt	tup1	cyc8	tup1 cyc8
0.10214	0.02341	0.21631	0.15722
0.04881	0.02425	0.21603	0.14444
0.06574	0.0111	0.22883	0.07031
(D) RT-qPCR analysis of PHO3 mRNA levels
PHO3
PHO3/ ACT1
wt	tup1	cyc8	tup1 cyc8
0.30498	0.5107	0.24145	0.43648
0.24322	0.58784	0.16106	0.48793
	0.44081	0.19358	0.43654

## Sheet: S3 Fig 
S3 Fig. Regulation of RNR3 transcription.
(A) RNA polymerase II (RNAP II) occupancy at the RNR3 open reading frame (ORF)
RNR3 (IP/IN)/ Tel VI (IP/IN)
wt	tup1	cyc8	tup1 cyc8
2.93546	8.23239	6.43839	12.444
1.183	2.18433	5.38593	7.06698
1.41301	4.3844	6.55418	4.47451
(B) RNR3 transcript levels
RNR3/ ACT1
wt	tup1	cyc8	tup1 cyc8
0.01269	0.30025	0.22805	0.30264
0.00938	0.23828	0.21657	0.43589
0.01023	0.2524	0.28566	0.37096

## Sheet: S8 Fig
S8 Fig. Confirmation of FLO8+ expression, FLO8+ function, and Flo8-Myc occupancy.
(A) Transcription from the non-functional FLO8 gene in wt and cyc8, and from the restored FLO8+ gene
FLO8/ ACT1
wt	cyc8	FLO8+
0.006441	0.010998	0.008441
0.008734	0.010803	0.009742
(C) FLO1 mRNA levels detected by RT-qPCR in wt, cyc8 and the FLO8+ strain
FLO1/ ACT1
wt	cyc8	FLO8+
0.004973	1.04432	0.620536
0.009181	0.837526	0.928302
(D) SUC2 mRNA levels detected by RT-qPCR in wt, cyc8 and the FLO8+ strain
SUC2/ ACT1
wt	cyc8	FLO8+
0.0471	3.11152	0.079798
0.038552	3.08374	0.087091
(E) Flo8-Myc occupancy (IP/in) at the FLO1 promoter, SUC2 promoter and at a negative control region, Int-V.
	(IP/IN)
	Flo8-Myc		IgG
FLO1	2.11499	2.23361	0.450721	0.48548
SUC2	0.22185	0.220591	0.513762	0.511047
Int-V	0.237618	0.229271	0.556973	0.508575
(F) Normalised Flo8-Myc occupancy data
	Normalised to Int-V
	Flo8-Myc		IgG
FLO1	8.90078	9.74222	0.809232	0.954588
SUC2	0.933641	0.962139	0.922417	1.00486

## Sheet: S10 Fig
S10 Fig. Resolution capacity of ChIP analysis.
(C) Cyc8-Myc occupancy across the FLO1 promoter region to show specific enrichment at -585 bp in wt and tup1
IP/ IN
	-1168 bp			-585 bp						-52 bp			Tel VI (Negative control)
wt	0.82078	0.47752	0.627361	1.5101	1.0585	1.14313	1.92576	2.9417	1.15938	0.83271	0.369022	0.538884	0.415705	0.710641	1.03906	1.12826	1.48376	0.82537
tup1	0.820553	0.937751	1.29395	3.53746	3.47692	5.1726				0.82811	0.704169	0.881778	1.00664	0.613822	0.967451
No Tag	0.125032	0.086055	0.0718278	0.158158	0.114935	0.11249	0.045446	0.017761	0.08914	0.177391	0.120632	0.0965748	0.280629	0.166286	0.133288	0.073304	0.03242	0.170218

## Sheet: S11 Fig
S11 Fig. Examples to show ChIP data normalisation.
(B) IP/ IN for RNAP II occupancy at the FLO1 ORF and the negative control region (TEL-VI)
	IP/ IN
	FLO1 ORF			TEL-VI (negative control)
wt	1.57482	2.16956	2.22661	0.881949	0.992803	1.346
tup1	14.2894	8.24944	15.7148	0.87179	0.48271	1.53405
cyc8	2.48378	1.00626	1.71693	0.422023	0.242175	0.717028
tup1 cyc8	11.6263	18.7572	7.39104	0.480108	0.690431	0.712123
(C) RNAP II occupancy at the FLO1 ORF normalised to TEL-VI to yield ‘relative occupancy’.
FLO1 (IP/IN)/ Tel-VI (IP/IN)
wt	tup1	cyc8	tup1cyc8
1.65423	10.244	2.39451	10.3789
1.78561	16.3909	5.88541	24.216
2.18529	17.0898	4.15509	27.1673
(D) IP/IN for Myc occupancy at the FLO1 promoter and the negative control region (TEL-VI)
	IP/ IN
	FLO1 promoter						Tel VI (Negative control region)
wt	1.5101	1.0585	1.14313	1.92576	2.9417	1.15938	0.415705	0.710641	1.03906	1.12826	1.48376	0.82537
tup1	3.53746	3.47692	5.1726				1.00664	0.613822	0.967451
No Tag	0.158158	0.114935	0.11249	0.045446	0.017761	0.08914	0.280629	0.166286	0.133288	0.073304	0.03242	0.170218
(E) Cyc8-Myc occupancy at the FLO1 promoter normalized to occupancy at TEL-VI to yield ‘relative occupancy’.
	FLO1 (IP/IN)/ Tel-VI (IP/IN)
wt	3.63263	1.4895	1.10016	1.70685	1.9826	1.40468
tup1	3.51412	5.66438	5.34663
No Tag	0.563584	0.691186	0.84396	0.619968	0.547827	0.523685
(F) Cyc8-Myc relative occupancy following normalization to relative occupancy in the No Tag strain.
	Normalised to No tag strain
wt	6.44559	2.15499	1.30357	2.75312	3.61902	2.68231
tup1	6.23532	8.19516	6.33517
No Tag	1	1	1	1	1	1

## Sheet: S12 Fig
(C) RT-qPCR analysis of transcription of FLO1
FLO1/ ACT1
wt	tup1	cyc8	tup1 cyc8	hda1	hda1 cyc8
0.0081	0.763	0.2888	0.4921	0.015896	0.86733
0.0074	0.8729	0.3589	0.8117	0.016121	1.19732
0.0115	0.6563	0.327	0.6204	0.013402	0.769413
0.0113		0.2755			1.28848
(D) RT-qPCR analysis of transcription of SUC2
SUC2/ ACT1
wt	tup1	cyc8	tup1 cyc8	hda1	hda1 cyc8
0.0612	0.406	3.0335	3.4074	0.128589	2.3598
0.0649	0.7488	2.2347	2.8077	0.148247	2.98983
0.1117	0.4328	2.3031	2.4025	0.121953	1.9373
(E) RT-qPCR analysis of transcription of PMA1
PMA1/ ACT1
wt	tup1	cyc8	tup1 cyc8	hda1	hda1 cyc8
2.33321	1.67283	2.29609	1.46642	2.50902	1.09777
2.3562	1.72829	1.83589	1.46265	1.79266	1.40002
1.128	1.08437	1.1203	0.86969		0.912932
